# Supplementary material for: CXCR3 Identifies Human Naive CD8+ T Cells with Enhanced Effector Differentiation Potential
Source: J Immunol. 2019 Nov 18;203(12):3179–89. doi: 10.4049/jimmunol.1901072 (PMC6900484; doi:10.4049/jimmunol.1901072)
Supplement: Data Supplement [file JI_1901072.zip]

Archive with 4 entries (4 files):
- JI_1901072_Supplemental_Figure_1.pdf
- JI_1901072_Supplemental_Table_1.xls
- JI_1901072_Supplemental_Table_2.xls
- manifest.xml
