# Supplementary material for: CXCR3 Identifies Human Naive CD8+ T Cells with Enhanced Effector Differentiation Potential
Source: J Immunol. 2019 Nov 18;203(12):3179–89. doi: 10.4049/jimmunol.1901072 (PMC6900484; doi:10.4049/jimmunol.1901072)
Supplement: Data Supplement [file JI_1901072.zip › JI_1901072_Supplemental_Table_1.xls]

## Sheet: DEGs pval<0.01
Table S1	Differentially-expressed genes between sorted TNR3- and TNR3+ CD8+ T cells filterd by Pval<0.01
TNR3- and TNR3+ CD8+ T cells were sorted from the peripheral blood of healthy individuals (n=4) as shown in Fig. 1A
and subjected to microarray analysis
Entrez_ID	symbol	description	logFC	AveExpr	P.Value	adj.P.Val
100874264_at	AOAH-IT1	AOAH intronic transcript 1	-0.766126	4.15573	8.70607e-05	0.594081
23224_at	SYNE2	spectrin repeat containing nuclear envelope protein 2	0.874082	5.7804	0.000159557	0.594081
100421528_at	EIF4BP5	eukaryotic translation initiation factor 4B pseudogene 5	1.33778	4.1006	0.000215144	0.594081
105369378_at	LOC105369378	uncharacterized LOC105369378	0.753624	4.84468	0.000321614	0.594081
100129577_at	LOC100129577	mitochondrial carrier 1 pseudogene	0.993003	3.95771	0.000330872	0.594081
284433_at	OR10H5	olfactory receptor family 10 subfamily H member 5	-0.476455	3.21226	0.000430648	0.594081
646270_at	ELL2P1	elongation factor for RNA polymerase II 2 pseudogene 1	0.559907	3.34208	0.000431421	0.594081
84817_at	TXNDC17	thioredoxin domain containing 17	0.521696	4.73247	0.000446506	0.594081
100189368_at	TRV-CAC6-1	transfer RNA-Val (CAC) 6-1	-0.625206	2.20635	0.000449943	0.594081
144712_at	HMGA1P3	high mobility group AT-hook 1 pseudogene 3	0.858924	4.98233	0.000479221	0.594081
28477_at	IGHJ4	immunoglobulin heavy joining 4	-0.711105	4.52158	0.000531707	0.594081
107984970_at	NA	NA	0.97452	6.44646	0.000561606	0.594081
107985045_at	NA	NA	0.488557	3.57372	0.000583335	0.594081
6984_at	TRGV10	T cell receptor gamma variable 10 (non-functional)	1.36541	6.66142	0.000598435	0.594081
121355_at	GTSF1	gametocyte specific factor 1	0.579197	2.76366	0.000628476	0.594081
4090_at	SMAD5	SMAD family member 5	0.610205	3.73962	0.000629221	0.594081
25819_at	NOCT	nocturnin	0.675337	4.34596	0.000763491	0.594081
643596_at	RNF224	ring finger protein 224	-0.440571	3.82566	0.000914077	0.594081
301_at	ANXA1	annexin A1	1.86247	6.35409	0.000917007	0.594081
729898_at	ZBTB8OSP2	zinc finger and BTB domain containing 8 opposite strand pseudogene 2	1.05388	4.2379	0.000985742	0.594081
107983995_at	NA	NA	0.484662	3.09534	0.00102241	0.594081
28938_at	IGKV1-16	immunoglobulin kappa variable 1-16	-0.665984	2.63537	0.00104051	0.594081
58157_at	NGB	neuroglobin	-0.415736	3.5355	0.00123291	0.594081
58496_at	LY6G5B	lymphocyte antigen 6 family member G5B	-0.45882	5.69042	0.00123375	0.594081
643773_at	PNPLA10P	patatin like phospholipase domain containing 10 pseudogene	0.518352	4.57837	0.00124372	0.594081
5954_at	RCN1	reticulocalbin 1	0.44524	5.52623	0.00129271	0.594081
83699_at	SH3BGRL2	SH3 domain binding glutamate rich protein like 2	0.761873	4.53048	0.00134743	0.594081
100288122_at	LDLRAD4-AS1	LDLRAD4 antisense RNA 1	-0.544476	4.58239	0.00134922	0.594081
8351_at	HIST1H3D	histone cluster 1 H3 family member d	-0.478791	5.63158	0.00137179	0.594081
6659_at	SOX4	SRY-box 4	-0.9485	6.42163	0.00138693	0.594081
107984396_at	NA	NA	-0.3771	2.71562	0.00139702	0.594081
861_at	RUNX1	runt related transcription factor 1	-0.450634	6.16965	0.00140086	0.594081
105372808_at	LOC105372808	uncharacterized LOC105372808	-0.521615	4.88978	0.0014248	0.594081
101954276_at	RNVU1-6	RNA, variant U1 small nuclear 6	0.519693	4.9435	0.00146462	0.594081
3113_at	HLA-DPA1	major histocompatibility complex, class II, DP alpha 1	0.547795	4.88537	0.00148179	0.594081
115362_at	GBP5	guanylate binding protein 5	1.21266	5.22524	0.00148982	0.594081
100302204_at	MIR548I1	microRNA 548i-1	0.859847	3.24847	0.00156253	0.594081
339970_at	GCOM2	GRINL1B complex locus 2 (pseudogene)	0.58426	4.26567	0.00162484	0.594081
102724404_at	LOC102724404	uncharacterized LOC102724404	-0.456848	4.65905	0.00164663	0.594081
10666_at	CD226	CD226 molecule	1.14136	5.31027	0.00165913	0.594081
1823_at	DSC1	desmocollin 1	1.42684	5.82439	0.00166379	0.594081
6967_at	TRGC2	T cell receptor gamma constant 2	1.03147	2.80154	0.00170146	0.594081
6285_at	S100B	S100 calcium binding protein B	1.28811	5.69604	0.00177202	0.594081
3281_at	HSBP1	heat shock factor binding protein 1	0.624815	6.1805	0.00183596	0.594081
105378011_at	LOC105378011	uncharacterized LOC105378011	1.83664	5.95695	0.00186671	0.594081
28666_at	TRAV17	T cell receptor alpha variable 17	0.66152	5.13883	0.00188173	0.594081
105372473_at	LOC105372473	uncharacterized LOC105372473	-0.480994	7.16302	0.00194737	0.594081
100616346_at	MIR4649	microRNA 4649	-0.621889	5.06676	0.00197817	0.594081
100506161_at	TAF1A-AS1	TAF1A antisense RNA 1	0.476563	2.45453	0.00197905	0.594081
100189038_at	TRL-CAA3-1	transfer RNA-Leu (CAA) 3-1	-0.765516	5.21018	0.00198333	0.594081
91574_at	C12orf65	chromosome 12 open reading frame 65	0.405016	5.43737	0.00199622	0.594081
100288432_at	IL10RB-AS1	IL10RB antisense RNA 1 (head to head)	0.392382	5.51219	0.00204145	0.594081
388605_at	HS6ST1P1	heparan sulfate 6-O-sulfotransferase 1 pseudogene 1	-0.858493	2.80602	0.00209879	0.594081
442245_at	GSTM2P1	glutathione S-transferase mu 2 pseudogene 1	-0.462996	3.95762	0.00213984	0.594081
196_at	AHR	aryl hydrocarbon receptor	0.499709	5.19105	0.00217103	0.594081
60485_at	SAV1	salvador family WW domain containing protein 1	0.466947	3.99838	0.00217571	0.594081
731755_at	LOC731755	eukaryotic translation initiation factor 2 alpha kinase 1 pseudogene	0.656789	4.98641	0.0021824	0.594081
101928788_at	ARL4AP5	ADP ribosylation factor like GTPase 4A pseudogene 5	1.25144	3.10382	0.00219415	0.594081
353322_at	ANKRD37	ankyrin repeat domain 37	0.466151	5.75655	0.0022135	0.594081
30844_at	EHD4	EH domain containing 4	0.438969	4.47203	0.00221956	0.594081
729409_at	C1GALT1P1	core 1 synthase, glycoprotein-N-acetylgalactosamine 3-beta-galactosyltransferase 1 pseudogene 1	0.576904	8.4265	0.00222184	0.594081
729288_at	ZNF286B	zinc finger protein 286B	0.522175	2.48371	0.00226513	0.594081
28874_at	IGKV3D-20	immunoglobulin kappa variable 3D-20	-0.919777	3.83215	0.00228261	0.594081
124871_at	FLJ40194	uncharacterized FLJ40194	-0.333013	3.00071	0.00241053	0.594081
101928824_at	LOC101928824	uncharacterized LOC101928824	-0.371547	5.02844	0.00242588	0.594081
2207_at	FCER1G	Fc fragment of IgE receptor Ig	2.23972	5.24187	0.00247355	0.594081
2550_at	GABBR1	gamma-aminobutyric acid type B receptor subunit 1	-0.445081	6.03267	0.00247888	0.594081
169200_at	TMEM64	transmembrane protein 64	0.316659	3.64983	0.00258675	0.594081
100874363_at	HOXC-AS1	HOXC cluster antisense RNA 1	-0.33396	4.82849	0.00260681	0.594081
394254_at	GPR89P	G protein-coupled receptor 89 pseudogene	0.408761	5.00283	0.00261409	0.594081
642585_at	VDAC1P1	voltage dependent anion channel 1 pseudogene 1	1.05936	6.80053	0.00264212	0.594081
100616489_at	MIR4417	microRNA 4417	-0.476378	5.18453	0.00265133	0.594081
57862_at	ZNF410	zinc finger protein 410	0.338811	6.16191	0.00265311	0.594081
6504_at	SLAMF1	signaling lymphocytic activation molecule family member 1	0.331006	2.55183	0.00270607	0.594081
390739_at	LOC390739	MYC binding protein pseudogene	0.447331	1.98308	0.00273222	0.594081
644871_at	TRAF6P1	TNF receptor associated factor 6 pseudogene 1	0.808157	4.98102	0.00273544	0.594081
57486_at	NLN	neurolysin	0.353482	2.56131	0.0027889	0.594081
643733_at	LOC643733	caspase 4, apoptosis-related cysteine peptidase pseudogene	0.800291	3.85982	0.00282677	0.594081
338799_at	LINC01089	long intergenic non-protein coding RNA 1089	-0.518671	6.96576	0.00284431	0.594081
441150_at	C6orf226	chromosome 6 open reading frame 226	0.329561	5.698	0.00286421	0.594081
100132288_at	TEKT4P2	tektin 4 pseudogene 2	-0.341613	4.51991	0.0028703	0.594081
100873985_at	MED14OS	MED14 opposite strand	0.4607	3.0652	0.00289455	0.594081
107984638_at	NA	NA	-0.468203	4.64008	0.00292645	0.594081
100420187_at	LOC100420187	YME1 like 1 ATPase pseudogene	0.615756	8.09381	0.00294169	0.594081
56662_at	VTRNA1-3	vault RNA 1-3	0.381668	4.24418	0.00296439	0.594081
107984406_at	NA	NA	0.414716	1.77371	0.00297719	0.594081
100533682_at	MIPEPP1	mitochondrial intermediate peptidase pseudogene 1	-0.675648	2.50799	0.00303737	0.594081
326617_at	PSMA3P	proteasome subunit alpha 3 pseudogene	1.96607	5.21338	0.00304555	0.594081
693231_at	MIR646	microRNA 646	-0.417832	3.72515	0.00305797	0.594081
1467_at	CSRP2P1	cysteine and glycine rich protein 2 pseudogene 1	-0.689052	4.03353	0.00309253	0.594081
106479354_at	RN7SL359P	RNA, 7SL, cytoplasmic 359, pseudogene	-0.325117	3.97176	0.00314836	0.594081
677823_at	SNORA80E	small nucleolar RNA, H/ACA box 80E	-0.388683	4.86161	0.0031585	0.594081
1329_at	COX5B	cytochrome c oxidase subunit 5B	0.441975	6.2441	0.00316722	0.594081
8346_at	HIST1H2BI	histone cluster 1 H2B family member i	0.732785	4.07346	0.00322262	0.594081
6812_at	STXBP1	syntaxin binding protein 1	0.571147	4.77825	0.00325925	0.594081
101928089_at	LOC101928089	uncharacterized LOC101928089	-0.578098	3.14801	0.00333409	0.594081
5295_at	PIK3R1	phosphoinositide-3-kinase regulatory subunit 1	0.605501	6.46876	0.0033421	0.594081
200810_at	ALG1L	ALG1, chitobiosyldiphosphodolichol beta-mannosyltransferase like	-0.451596	3.89385	0.0033944	0.594081
729435_at	ATP6V1E1P3	ATPase H+ transporting V1 subunit E1 pseudogene 3	0.703032	8.00975	0.00342033	0.594081
101929452_at	LOC101929452	uncharacterized LOC101929452	-0.445799	3.50353	0.00344134	0.594081
100033414_at	SNORD116-2	small nucleolar RNA, C/D box 116-2	0.960926	8.07759	0.00348296	0.594081
25976_at	TIPARP	TCDD inducible poly(ADP-ribose) polymerase	0.414246	7.32972	0.00352911	0.594081
106480223_at	RNU2-59P	RNA, U2 small nuclear 59, pseudogene	0.327345	1.75244	0.00354015	0.594081
107985592_at	NA	NA	-0.326955	1.90538	0.00355201	0.594081
100288111_at	BOLA3P1	bolA family member 3 pseudogene 1	1.84118	3.1946	0.00360247	0.594081
80215_at	RUNX1-IT1	RUNX1 intronic transcript 1	-1.02243	5.44246	0.00361779	0.594081
100505771_at	MHENCR	melanoma highly expressed competing endogenous lncRNA for miR-425 and miR-489	-0.552088	7.13868	0.00363023	0.594081
101929066_at	LOC101929066	uncharacterized LOC101929066	0.377121	3.18219	0.00368801	0.594081
105379198_at	LOC105379198	uncharacterized LOC105379198	-0.361217	5.04435	0.00369992	0.594081
10602_at	CDC42EP3	CDC42 effector protein 3	0.315774	4.06379	0.0037094	0.594081
4783_at	NFIL3	nuclear factor, interleukin 3 regulated	0.489509	3.77394	0.00374192	0.594081
100131482_at	LOC100131482	thioredoxin like 4A pseudogene	0.925406	6.69943	0.00380381	0.594081
387867_at	RPSAP12	ribosomal protein SA pseudogene 12	0.390334	7.7351	0.00380944	0.594081
440224_at	CXADRP3	CXADR pseudogene 3	0.851084	3.57922	0.00381453	0.594081
105376430_at	NA	NA	-0.38334	2.74631	0.00381554	0.594081
644202_at	RPL12P27	ribosomal protein L12 pseudogene 27	0.490674	4.92334	0.0038628	0.594081
5715_at	PSMD9	proteasome 26S subunit, non-ATPase 9	0.320469	6.04117	0.00388151	0.594081
100616115_at	MIR4469	microRNA 4469	-0.723829	5.51055	0.00388179	0.594081
6117_at	RPA1	replication protein A1	0.539992	5.62792	0.0038892	0.594081
101927911_at	LOC101927911	uncharacterized LOC101927911	-0.384615	3.16381	0.00389937	0.594081
441531_at	PGAM4	phosphoglycerate mutase family member 4	-0.381242	4.26162	0.00390458	0.594081
23365_at	ARHGEF12	Rho guanine nucleotide exchange factor 12	0.422849	2.58357	0.00395355	0.594081
105379045_at	LOC105379045	uncharacterized LOC105379045	-1.08827	4.47226	0.00398254	0.594081
106479178_at	RN7SKP185	RNA, 7SK small nuclear pseudogene 185	0.389787	4.184	0.00404133	0.594081
653698_at	LOC653698	solute carrier family 25 member 33 pseudogene	0.349636	3.08359	0.00409926	0.594081
28732_at	TRAJ23	T cell receptor alpha joining 23	-0.558988	6.58471	0.00411001	0.594081
554251_at	FBXO48	F-box protein 48	0.431573	3.24391	0.00411614	0.594081
100616164_at	MIR4420	microRNA 4420	-1.20491	5.00236	0.00417904	0.594081
105370259_at	LOC105370259	uncharacterized LOC105370259	0.741056	4.75735	0.00419801	0.594081
84314_at	TMEM107	transmembrane protein 107	0.314344	4.99984	0.00424649	0.594081
100329108_at	GCSHP5	glycine cleavage system protein H pseudogene 5	1.62887	7.06229	0.00427146	0.594081
105370526_at	LOC105370526	uncharacterized LOC105370526	-0.636497	5.09231	0.00427581	0.594081
1317_at	SLC31A1	solute carrier family 31 member 1	0.385201	3.97832	0.00427992	0.594081
55139_at	ANKZF1	ankyrin repeat and zinc finger domain containing 1	-0.478628	6.34759	0.0042838	0.594081
7258_at	TSPY1	testis specific protein, Y-linked 1	-0.465899	5.55548	0.00436308	0.594081
8531_at	YBX3	Y-box binding protein 3	0.558518	7.20736	0.0043716	0.594081
101929516_at	LOC101929516	uncharacterized LOC101929516	0.447615	6.8798	0.00440862	0.594081
100422939_at	MIR3147	microRNA 3147	-1.19631	3.9091	0.00445363	0.594081
5873_at	RAB27A	RAB27A, member RAS oncogene family	0.347801	4.96204	0.00447469	0.594081
100126349_at	MIR921	microRNA 921	-0.522633	2.99236	0.00447736	0.594081
100616144_at	MIR548AN	microRNA 548an	0.330881	2.93811	0.00448314	0.594081
100316904_at	SAP25	Sin3A associated protein 25	-0.319452	5.51507	0.00453764	0.594081
100529207_at	RAD51L3-RFFL	RAD51L3-RFFL readthrough	-0.30449	3.09446	0.00456278	0.594081
646643_at	SBK2	SH3 domain binding kinase family member 2	-0.498681	4.7983	0.00458783	0.594081
201254_at	CENPX	centromere protein X	-0.387902	4.48977	0.00459537	0.594081
9749_at	PHACTR2	phosphatase and actin regulator 2	0.448972	4.21954	0.00460966	0.594081
105374102_at	LOC105374102	uncharacterized LOC105374102	-0.299178	2.43756	0.00462664	0.594081
128774_at	MRPS11P1	mitochondrial ribosomal protein S11 pseudogene 1	0.495941	2.3195	0.00463176	0.594081
107985862_at	NA	NA	-0.414254	2.47646	0.00475128	0.594081
10803_at	CCR9	C-C motif chemokine receptor 9	-0.393826	4.15702	0.00475715	0.594081
1376_at	CPT2	carnitine palmitoyltransferase 2	0.277978	2.93202	0.00476302	0.594081
729200_at	LOC729200	small nuclear ribonucleoprotein polypeptide B2 pseudogene	1.06886	5.9296	0.00479227	0.594081
114907_at	FBXO32	F-box protein 32	0.714321	6.61148	0.0047978	0.594081
83700_at	JAM3	junctional adhesion molecule 3	0.377434	5.0157	0.00490077	0.594081
11262_at	SP140	SP140 nuclear body protein	0.701676	5.11892	0.00498765	0.594081
8364_at	HIST1H4C	histone cluster 1 H4 family member c	0.337379	6.94483	0.00499937	0.594081
105378979_at	LOC105378979	growth/differentiation factor 3	-0.293773	2.67128	0.00500933	0.594081
93587_at	TRMT10A	tRNA methyltransferase 10A	0.451736	2.76438	0.00503866	0.594081
196410_at	METTL7B	methyltransferase like 7B	-0.334923	2.65695	0.00509804	0.594081
100289019_at	SLC25A25-AS1	SLC25A25 antisense RNA 1	-0.29414	5.68434	0.00510993	0.594081
643470_at	SURF6P1	surfeit 6 pseudogene 1	-1.3359	7.40105	0.00514461	0.594081
106481714_at	RNY3P13	RNA, Ro-associated Y3 pseudogene 13	-2.55683	5.04486	0.00516313	0.594081
340192_at	IQCB2P	IQ motif containing B2 pseudogene	0.630372	2.86461	0.00520089	0.594081
100506639_at	LOC100506639	uncharacterized LOC100506639	0.469251	5.03113	0.00525761	0.594081
374890_at	LINC01785	long intergenic non-protein coding RNA 1785	-0.316176	3.15006	0.00526358	0.594081
101928358_at	LOC101928358	uncharacterized LOC101928358	-0.347887	2.28763	0.00532348	0.594081
693135_at	MIR551A	microRNA 551a	-0.350866	3.04449	0.00532452	0.594081
26145_at	IRF2BP1	interferon regulatory factor 2 binding protein 1	-0.305158	4.44261	0.00535845	0.594081
4602_at	MYB	MYB proto-oncogene, transcription factor	0.663015	4.60282	0.00536112	0.594081
100033427_at	SNORD116-15	small nucleolar RNA, C/D box 116-15	0.517439	7.93802	0.00540159	0.594081
106479417_at	RN7SL535P	RNA, 7SL, cytoplasmic 535, pseudogene	-0.491249	4.61439	0.00545003	0.594081
105372019_at	LOC105372019	uncharacterized LOC105372019	-0.30177	3.13602	0.00545634	0.594081
27334_at	P2RY10	P2Y receptor family member 10	0.596977	7.41524	0.00545908	0.594081
57152_at	SLURP1	secreted LY6/PLAUR domain containing 1	-0.455805	4.37943	0.00549797	0.594081
51072_at	MEMO1	mediator of cell motility 1	-0.330412	5.40368	0.00559132	0.594081
2717_at	GLA	galactosidase alpha	0.647147	5.74128	0.00561726	0.594081
100302156_at	MIR1229	microRNA 1229	-0.49714	6.7826	0.00563115	0.594081
5907_at	RAP1AP	RAP1A, member of RAS oncogene family pseudogene	0.971871	8.0043	0.0057409	0.594081
3423_at	IDS	iduronate 2-sulfatase	0.320061	7.88444	0.00576837	0.594081
28557_at	TRBV30	T cell receptor beta variable 30 (gene/pseudogene)	-0.438901	4.59478	0.00578132	0.594081
254272_at	TBC1D28	TBC1 domain family member 28	-0.263819	4.59136	0.0057857	0.594081
728361_at	OVOL3	ovo like zinc finger 3	-0.386656	3.58464	0.00585144	0.594081
27002_at	PAFAH1B1P2	platelet activating factor acetylhydrolase 1b regulatory subunit 1 pseudogene 2	0.632176	6.39587	0.00588574	0.594081
4974_at	OMG	oligodendrocyte myelin glycoprotein	-0.322843	2.48107	0.00593704	0.594081
107985355_at	NA	NA	-1.26351	5.23605	0.00595403	0.594081
79923_at	NANOG	Nanog homeobox	0.379354	2.2743	0.00602505	0.594081
836_at	CASP3	caspase 3	-0.441027	5.58717	0.00606313	0.594081
100421730_at	LOC100421730	transmembrane p24 trafficking protein 2 pseudogene	0.771296	9.71278	0.00607635	0.594081
106479115_at	RN7SKP45	RNA, 7SK small nuclear pseudogene 45	0.439388	4.97992	0.00607764	0.594081
100129175_at	LOC100129175	uncharacterized LOC100129175	-0.38427	3.68478	0.00609876	0.594081
653226_at	SRP9P1	signal recognition particle 9 pseudogene 1	-0.720619	6.73654	0.00611028	0.594081
57125_at	PLXDC1	plexin domain containing 1	-0.572905	6.77069	0.00616264	0.594081
285003_at	MRPL36P1	mitochondrial ribosomal protein L36 pseudogene 1	-0.518442	4.28992	0.00619163	0.594081
4831_at	NME2	NME/NM23 nucleoside diphosphate kinase 2	-0.287365	5.73944	0.00619584	0.594081
375260_at	WASH2P	WAS protein family homolog 2 pseudogene	-0.3937	6.09633	0.00621662	0.594081
4733_at	DRG1	developmentally regulated GTP binding protein 1	0.301434	6.78378	0.00623883	0.594081
860_at	RUNX2	runt related transcription factor 2	0.285585	7.19346	0.00623899	0.594081
9111_at	NMI	N-myc and STAT interactor	0.607514	4.44971	0.00624449	0.594081
100505767_at	SPDYE18	speedy/RINGO cell cycle regulator family member E18	-0.621796	6.79724	0.0062451	0.594081
101927070_at	LOC101927070	uncharacterized LOC101927070	0.717909	5.30298	0.00624542	0.594081
107984475_at	NA	NA	-0.72205	2.46198	0.00627236	0.594081
6147_at	RPL23A	ribosomal protein L23a	0.653547	7.7819	0.00630549	0.594081
100874078_at	EIF1AX-AS1	EIF1AX antisense RNA 1	0.330809	4.29283	0.00631924	0.594081
207063_at	DHRSX	dehydrogenase/reductase X-linked	0.433881	4.56036	0.00634253	0.594081
90423_at	ATP6V1E2	ATPase H+ transporting V1 subunit E2	0.387179	3.15567	0.00639785	0.594081
100126351_at	MIR939	microRNA 939	-0.510862	7.90644	0.00641737	0.594081
28644_at	TRAV38-1	T cell receptor alpha variable 38-1	0.356602	5.30513	0.00641944	0.594081
93164_at	HTR7P1	5-hydroxytryptamine receptor 7 pseudogene 1	0.391373	3.10421	0.00642363	0.594081
1635_at	DCTD	dCMP deaminase	0.554025	5.21856	0.00645086	0.594081
105373737_at	LOC105373737	uncharacterized LOC105373737	-0.679871	2.71927	0.00646137	0.594081
7718_at	ZNF165	zinc finger protein 165	0.629671	6.02738	0.00648229	0.594081
105372480_at	LOC105372480	uncharacterized LOC105372480	0.58312	9.31196	0.00648251	0.594081
100128033_at	PIGPP3	phosphatidylinositol glycan anchor biosynthesis class P pseudogene 3	1.75389	4.16712	0.00651541	0.594081
106480039_at	RNU6-1077P	RNA, U6 small nuclear 1077, pseudogene	-1.04612	5.00114	0.00652404	0.594081
149628_at	PYHIN1	pyrin and HIN domain family member 1	0.414783	2.64214	0.00654752	0.594081
105378994_at	LOC105378994	uncharacterized LOC105378994	0.279584	2.45705	0.00654892	0.594081
101929054_at	LOC101929054	uncharacterized LOC101929054	-0.299253	3.95659	0.00657771	0.594081
100288778_at	LOC100288778	WASH complex subunit 1 pseudogene	-0.474747	6.09775	0.00659379	0.594081
11238_at	CA5B	carbonic anhydrase 5B	0.362994	6.33045	0.00669328	0.594081
83714_at	NRIP2	nuclear receptor interacting protein 2	-0.504049	5.42766	0.00672951	0.594081
337969_at	KRTAP19-2	keratin associated protein 19-2	-0.343479	2.25386	0.00673362	0.594081
442425_at	FOXB2	forkhead box B2	-0.441247	3.63611	0.00673903	0.594081
102724322_at	LOC102724322	uncharacterized LOC102724322	0.385838	2.71512	0.0067884	0.594081
107986810_at	NA	NA	-0.320271	3.14459	0.00688494	0.594081
390916_at	NUDT19	nudix hydrolase 19	0.711638	5.47897	0.00689274	0.594081
644462_at	LOC644462	amyotrophic lateral sclerosis 2 (juvenile) chromosome region, candidate 2 pseudogene	0.549121	2.61834	0.0069134	0.594081
28467_at	IGHV1-24	immunoglobulin heavy variable 1-24	0.370131	2.61319	0.0069167	0.594081
7339_at	UBE3AP2	ubiquitin protein ligase E3A pseudogene 2	1.00238	6.34886	0.00694939	0.594081
8560_at	DEGS1	delta 4-desaturase, sphingolipid 1	0.339175	4.34029	0.00695146	0.594081
101929988_at	LOC101929988	uncharacterized LOC101929988	0.328553	2.97009	0.00696198	0.594081
729609_at	LOC729609	uncharacterized LOC729609	-0.392776	2.91765	0.00701947	0.594081
4917_at	NTN3	netrin 3	-0.280526	3.94617	0.00703363	0.594081
285512_at	FAM13A-AS1	FAM13A antisense RNA 1	-0.523628	6.01441	0.00704429	0.594081
313_at	AOAH	acyloxyacyl hydrolase	-0.380109	6.69481	0.00708097	0.594081
8992_at	ATP6V0E1	ATPase H+ transporting V0 subunit e1	0.63763	8.47974	0.00709181	0.594081
376693_at	RPS10P7	ribosomal protein S10 pseudogene 7	0.378039	6.82339	0.00712029	0.594081
56157_at	TEX13A	testis expressed 13A	-0.344081	3.65127	0.00712102	0.594081
107985108_at	NA	NA	0.269457	3.75085	0.00712291	0.594081
131185_at	RAD23BP1	RAD23 homolog B pseudogene 1	0.57423	6.81269	0.00716985	0.594081
105369864_at	LOC105369864	uncharacterized LOC105369864	-0.497069	2.60897	0.00719145	0.594081
100113373_at	HMGN2P17	high mobility group nucleosomal binding domain 2 pseudogene 17	-0.273235	2.9987	0.00719633	0.594081
100422558_at	SMG1P6	SMG1 pseudogene 6	0.328207	2.08535	0.00722492	0.594081
177_at	AGER	advanced glycosylation end-product specific receptor	-0.262141	4.93351	0.00723178	0.594081
8767_at	RIPK2	receptor interacting serine/threonine kinase 2	0.612973	4.92612	0.00723211	0.594081
51567_at	TDP2	tyrosyl-DNA phosphodiesterase 2	0.318283	5.71552	0.00725941	0.594081
105373204_at	LOC105373204	uncharacterized LOC105373204	-0.646377	5.22624	0.00727543	0.594081
101930307_at	LOC101930307	uncharacterized LOC101930307	-0.565509	5.23343	0.00729339	0.594081
392442_at	LOC392442	BCL2 associated athanogene 1 pseudogene	0.909987	7.64601	0.00730747	0.594081
90826_at	PRMT9	protein arginine methyltransferase 9	0.455773	5.84609	0.00731594	0.594081
100151666_at	RNU7-69P	RNA, U7 small nuclear 69 pseudogene	0.337613	1.87723	0.00739937	0.594081
105369368_at	LOC105369368	uncharacterized LOC105369368	-0.682676	2.85968	0.00740926	0.594081
101927188_at	LOC101927188	uncharacterized LOC101927188	-0.251379	2.66047	0.00753402	0.594081
79921_at	TCEAL4	transcription elongation factor A like 4	0.26291	4.58637	0.00754552	0.594081
64776_at	C11orf1	chromosome 11 open reading frame 1	0.90718	5.50573	0.00754561	0.594081
597_at	BCL2A1	BCL2 related protein A1	1.16188	4.69978	0.00763251	0.594081
79033_at	ERI3	ERI1 exoribonuclease family member 3	-0.336049	5.54848	0.00770347	0.594081
101927420_at	LOC101927420	uncharacterized LOC101927420	0.711154	3.83495	0.0077035	0.594081
105377578_at	LOC105377578	uncharacterized LOC105377578	-0.252286	4.04501	0.0077861	0.594081
107986391_at	NA	NA	-0.336359	2.27483	0.00780107	0.594081
100506084_at	ARL17B	ADP ribosylation factor like GTPase 17B	0.413139	2.45374	0.00782533	0.594081
101929623_at	LINC01215	long intergenic non-protein coding RNA 1215	0.659372	5.58365	0.00783557	0.594081
100288805_at	HYDIN2	HYDIN2, axonemal central pair apparatus protein (pseudogene)	-0.286563	1.9558	0.00783927	0.594081
10629_at	TAF6L	TATA-box binding protein associated factor 6 like	-0.420618	3.94039	0.00786536	0.594081
100132103_at	FAM66E	family with sequence similarity 66 member E	-0.290608	6.80622	0.00790661	0.594081
285706_at	LOC285706	cytokine receptor like factor 3 pseudogene	-0.376041	7.39783	0.00792667	0.594081
100131626_at	LOC100131626	uncharacterized LOC100131626	0.408838	7.95882	0.00797431	0.594081
51014_at	TMED7	transmembrane p24 trafficking protein 7	0.721531	6.43214	0.00798064	0.594081
387856_at	CCDC184	coiled-coil domain containing 184	-0.366102	3.76799	0.00799675	0.594081
100113379_at	SNORD121A	small nucleolar RNA, C/D box 121A	-0.380571	2.07868	0.00800465	0.594081
100302286_at	MIR1267	microRNA 1267	0.273711	5.39807	0.00802231	0.594081
442673_at	TUBG1P	tubulin gamma 1 pseudogene	-0.671114	3.66617	0.00804616	0.594081
100420638_at	LOC100420638	chloride intracellular channel 1 pseudogene	0.481531	7.33037	0.00804862	0.594081
10451_at	VAV3	vav guanine nucleotide exchange factor 3	0.47384	3.19833	0.00810174	0.594081
100874372_at	ARHGAP26-IT1	ARHGAP26 intronic transcript 1	-0.310443	4.08699	0.00817473	0.594081
100462953_at	MINOS1P1	mitochondrial inner membrane organizing system 1 pseudogene 1	-0.599331	2.39025	0.00823342	0.594081
284370_at	ZNF615	zinc finger protein 615	0.273264	2.91752	0.00824514	0.594081
5612_at	THAP12	THAP domain containing 12	0.652314	7.91083	0.00828713	0.594081
147906_at	DACT3	dishevelled binding antagonist of beta catenin 3	-0.270276	4.66544	0.00834799	0.594081
101060391_at	LOC101060391	uncharacterized LOC101060391	0.610265	4.98002	0.00839699	0.594081
391722_at	MYL12BP2	myosin light chain 12B pseudogene 2	0.260857	2.46183	0.00844164	0.594081
126006_at	PCP2	Purkinje cell protein 2	-0.288087	4.27073	0.0084774	0.594081
105376310_at	LINC02247	long intergenic non-protein coding RNA 2247	-0.293283	4.25122	0.00859141	0.594081
259296_at	TAS2R50	taste 2 receptor member 50	-0.292033	2.31847	0.00860746	0.594081
100462988_at	LOC100462988	heat shock protein family D (Hsp60) member 1 pseudogene	0.314308	1.87336	0.00861083	0.594081
100129793_at	TLK1P1	tousled like kinase 1 pseudogene 1	0.619715	7.91591	0.00861109	0.594081
729209_at	RPSAP26	ribosomal protein SA pseudogene 26	0.4185	6.99502	0.0086441	0.594081
386682_at	KRTAP10-3	keratin associated protein 10-3	-0.373341	5.8718	0.00866619	0.594081
390213_at	DOC2GP	double C2 domain gamma pseudogene	-0.304088	3.37658	0.00868762	0.594081
4824_at	NKX3-1	NK3 homeobox 1	0.321424	3.55223	0.00873031	0.594081
5732_at	PTGER2	prostaglandin E receptor 2	0.524035	4.44804	0.00876623	0.594081
105370997_at	LOC105370997	uncharacterized LOC105370997	0.275354	1.91759	0.00878841	0.594081
55450_at	CAMK2N1	calcium/calmodulin dependent protein kinase II inhibitor 1	0.485311	5.10919	0.00881784	0.594081
8320_at	EOMES	eomesodermin	0.292922	3.1961	0.00882664	0.594081
102723955_at	LOC102723955	phosphodiesterase 4D interacting protein pseudogene	-0.787276	3.99718	0.00886584	0.594081
107987126_at	NA	NA	-0.259524	2.49722	0.00890521	0.594081
100506826_at	MYLK-AS1	MYLK antisense RNA 1	0.285824	4.4344	0.00891456	0.594081
266697_at	POM121L4P	POM121 transmembrane nucleoporin like 4, pseudogene	-0.350462	3.24601	0.00893309	0.594081
105370567_at	LOC105370567	uncharacterized LOC105370567	0.607139	3.02186	0.0089825	0.594081
89832_at	CHRFAM7A	CHRNA7 (exons 5-10) and FAM7A (exons A-E) fusion	-0.55022	6.59068	0.00898741	0.594081
100033432_at	SNORD116-21	small nucleolar RNA, C/D box 116-21	1.0223	5.85055	0.00903983	0.594081
55787_at	TXLNG	taxilin gamma	0.40054	6.47454	0.00907358	0.594081
100420689_at	CASC4P1	cancer susceptibility 4 pseudogene 1	0.240724	3.22135	0.00910218	0.594081
5512_at	PPP1R8P1	protein phosphatase 1 regulatory subunit 8 pseudogene 1	0.356986	1.82193	0.00913172	0.594081
647009_at	RWDD4P2	RWD domain containing 4 pseudogene 2	0.532383	4.51413	0.00916541	0.594081
100616132_at	MIR4728	microRNA 4728	-0.562051	5.56012	0.00918036	0.594081
100422835_at	MIR3183	microRNA 3183	-0.238067	3.05157	0.00918267	0.594081
9303_at	SNORD25	small nucleolar RNA, C/D box 25	-0.916034	9.06943	0.00921479	0.594081
100616436_at	MIR4449	microRNA 4449	-0.411617	5.79839	0.00924008	0.594081
105375303_at	LOC105375303	uncharacterized LOC105375303	-0.329725	3.76616	0.00928087	0.594081
28410_at	IGHV3-72	immunoglobulin heavy variable 3-72	-0.290495	1.76473	0.00928459	0.594081
105378671_at	LOC105378671	uncharacterized LOC105378671	0.458579	3.971	0.00929316	0.594081
390874_at	ONECUT3	one cut homeobox 3	-0.362583	3.48713	0.00933905	0.594081
4730_at	NDUFV2P1	NADH:ubiquinone oxidoreductase core subunit V2 pseudogene 1	0.878727	5.75752	0.00935095	0.594081
64711_at	HS3ST6	heparan sulfate-glucosamine 3-sulfotransferase 6	-0.433318	4.05293	0.00935821	0.594081
102723922_at	LOC102723922	uncharacterized LOC102723922	0.320948	5.16434	0.00936361	0.594081
105375641_at	LOC105375641	uncharacterized LOC105375641	-0.306569	3.5907	0.00938117	0.594081
22973_at	LAMB2P1	laminin subunit beta 2 pseudogene 1	0.551233	4.30419	0.00943378	0.594081
6515_at	SLC2A3	solute carrier family 2 member 3	-0.397394	9.62427	0.00948303	0.594081
51714_at	SELENOT	selenoprotein T	0.547254	8.05303	0.00950592	0.594081
105378542_at	LOC105378542	uncharacterized LOC105378542	0.333074	2.05608	0.00950767	0.594081
101929531_at	LINC01871	long intergenic non-protein coding RNA 1871	0.807488	8.77957	0.00952657	0.594081
84937_at	ZNRF1	zinc and ring finger 1	-0.29931	3.87467	0.00952975	0.594081
107985773_at	NA	NA	-0.515775	4.69726	0.009539	0.594081
79031_at	PDCL3	phosducin like 3	0.342632	4.86771	0.00953904	0.594081
390250_at	LOC390250	RNA polymerase II subunit E pseudogene	-0.860231	3.21034	0.00955856	0.594081
2172_at	FABP6	fatty acid binding protein 6	-0.246432	2.81538	0.00957419	0.594081
353088_at	ZNF429	zinc finger protein 429	0.284865	4.29901	0.00957656	0.594081
55915_at	LANCL2	LanC like 2	0.285619	5.1277	0.00957766	0.594081
284467_at	FAM19A3	family with sequence similarity 19 member A3, C-C motif chemokine like	-0.320906	4.78247	0.00961129	0.594081
6197_at	RPS6KA3	ribosomal protein S6 kinase A3	0.422176	6.60625	0.00963547	0.594081
105370990_at	LOC105370990	uncharacterized LOC105370990	-0.242617	1.80722	0.00968596	0.594081
79857_at	FLJ13224	uncharacterized LOC79857	-0.406064	3.57875	0.00968784	0.594081
100132249_at	LOC100132249	uncharacterized LOC100132249	-0.755593	3.34286	0.00970145	0.594081
3344_at	FOXN2	forkhead box N2	0.453992	6.06102	0.00972763	0.594081
728113_at	ANXA8L1	annexin A8 like 1	-0.479962	5.36162	0.00978355	0.594081
246122_at	TTTY7	testis-specific transcript, Y-linked 7 (non-protein coding)	0.732129	3.4538	0.00978409	0.594081
8302_at	KLRC4	killer cell lectin like receptor C4	-0.436533	4.64719	0.00982083	0.594081
23102_at	TBC1D2B	TBC1 domain family member 2B	0.266343	5.3898	0.00986247	0.594081
6390_at	SDHB	succinate dehydrogenase complex iron sulfur subunit B	0.361107	5.32439	0.00986543	0.594081
26747_at	NUFIP1	NUFIP1, FMR1 interacting protein 1	0.548926	4.93007	0.0098919	0.594081
7525_at	YES1	YES proto-oncogene 1, Src family tyrosine kinase	0.302055	4.31179	0.00993794	0.594081
107985860_at	NA	NA	0.272546	4.62361	0.00995645	0.594081
64216_at	TFB2M	transcription factor B2, mitochondrial	0.920114	5.91681	0.00996564	0.594081
23210_at	JMJD6	arginine demethylase and lysine hydroxylase	0.664977	6.65922	0.00998043	0.594081
105373612_at	LOC105373612	uncharacterized LOC105373612	0.397456	2.13844	0.00998458	0.594081

## Sheet: DEGs pval <0.05
Table S1	Differentially-expressed genes between sorted TNR3- and TNR3+ CD8+ T cells filterd by Pval<0.05
TNR3- and TNR3+ CD8+ T cells were sorted from the peripheral blood of healthy individuals (n=4) as shown in Fig. 1A
and subjected to microarray analysis
Entrez_ID	symbol	description	logFC	AveExpr	P.Value	adj.P.Val
100874264_at	AOAH-IT1	AOAH intronic transcript 1	-0.766126	4.15573	8.70607e-05	0.594081
23224_at	SYNE2	spectrin repeat containing nuclear envelope protein 2	0.874082	5.7804	0.000159557	0.594081
100421528_at	EIF4BP5	eukaryotic translation initiation factor 4B pseudogene 5	1.33778	4.1006	0.000215144	0.594081
105369378_at	LOC105369378	uncharacterized LOC105369378	0.753624	4.84468	0.000321614	0.594081
100129577_at	LOC100129577	mitochondrial carrier 1 pseudogene	0.993003	3.95771	0.000330872	0.594081
284433_at	OR10H5	olfactory receptor family 10 subfamily H member 5	-0.476455	3.21226	0.000430648	0.594081
646270_at	ELL2P1	elongation factor for RNA polymerase II 2 pseudogene 1	0.559907	3.34208	0.000431421	0.594081
84817_at	TXNDC17	thioredoxin domain containing 17	0.521696	4.73247	0.000446506	0.594081
100189368_at	TRV-CAC6-1	transfer RNA-Val (CAC) 6-1	-0.625206	2.20635	0.000449943	0.594081
144712_at	HMGA1P3	high mobility group AT-hook 1 pseudogene 3	0.858924	4.98233	0.000479221	0.594081
28477_at	IGHJ4	immunoglobulin heavy joining 4	-0.711105	4.52158	0.000531707	0.594081
107984970_at	NA	NA	0.97452	6.44646	0.000561606	0.594081
107985045_at	NA	NA	0.488557	3.57372	0.000583335	0.594081
6984_at	TRGV10	T cell receptor gamma variable 10 (non-functional)	1.36541	6.66142	0.000598435	0.594081
121355_at	GTSF1	gametocyte specific factor 1	0.579197	2.76366	0.000628476	0.594081
4090_at	SMAD5	SMAD family member 5	0.610205	3.73962	0.000629221	0.594081
25819_at	NOCT	nocturnin	0.675337	4.34596	0.000763491	0.594081
643596_at	RNF224	ring finger protein 224	-0.440571	3.82566	0.000914077	0.594081
301_at	ANXA1	annexin A1	1.86247	6.35409	0.000917007	0.594081
729898_at	ZBTB8OSP2	zinc finger and BTB domain containing 8 opposite strand pseudogene 2	1.05388	4.2379	0.000985742	0.594081
107983995_at	NA	NA	0.484662	3.09534	0.00102241	0.594081
28938_at	IGKV1-16	immunoglobulin kappa variable 1-16	-0.665984	2.63537	0.00104051	0.594081
58157_at	NGB	neuroglobin	-0.415736	3.5355	0.00123291	0.594081
58496_at	LY6G5B	lymphocyte antigen 6 family member G5B	-0.45882	5.69042	0.00123375	0.594081
643773_at	PNPLA10P	patatin like phospholipase domain containing 10 pseudogene	0.518352	4.57837	0.00124372	0.594081
5954_at	RCN1	reticulocalbin 1	0.44524	5.52623	0.00129271	0.594081
83699_at	SH3BGRL2	SH3 domain binding glutamate rich protein like 2	0.761873	4.53048	0.00134743	0.594081
100288122_at	LDLRAD4-AS1	LDLRAD4 antisense RNA 1	-0.544476	4.58239	0.00134922	0.594081
8351_at	HIST1H3D	histone cluster 1 H3 family member d	-0.478791	5.63158	0.00137179	0.594081
6659_at	SOX4	SRY-box 4	-0.9485	6.42163	0.00138693	0.594081
107984396_at	NA	NA	-0.3771	2.71562	0.00139702	0.594081
861_at	RUNX1	runt related transcription factor 1	-0.450634	6.16965	0.00140086	0.594081
105372808_at	LOC105372808	uncharacterized LOC105372808	-0.521615	4.88978	0.0014248	0.594081
101954276_at	RNVU1-6	RNA, variant U1 small nuclear 6	0.519693	4.9435	0.00146462	0.594081
3113_at	HLA-DPA1	major histocompatibility complex, class II, DP alpha 1	0.547795	4.88537	0.00148179	0.594081
115362_at	GBP5	guanylate binding protein 5	1.21266	5.22524	0.00148982	0.594081
100302204_at	MIR548I1	microRNA 548i-1	0.859847	3.24847	0.00156253	0.594081
339970_at	GCOM2	GRINL1B complex locus 2 (pseudogene)	0.58426	4.26567	0.00162484	0.594081
102724404_at	LOC102724404	uncharacterized LOC102724404	-0.456848	4.65905	0.00164663	0.594081
10666_at	CD226	CD226 molecule	1.14136	5.31027	0.00165913	0.594081
1823_at	DSC1	desmocollin 1	1.42684	5.82439	0.00166379	0.594081
6967_at	TRGC2	T cell receptor gamma constant 2	1.03147	2.80154	0.00170146	0.594081
6285_at	S100B	S100 calcium binding protein B	1.28811	5.69604	0.00177202	0.594081
3281_at	HSBP1	heat shock factor binding protein 1	0.624815	6.1805	0.00183596	0.594081
105378011_at	LOC105378011	uncharacterized LOC105378011	1.83664	5.95695	0.00186671	0.594081
28666_at	TRAV17	T cell receptor alpha variable 17	0.66152	5.13883	0.00188173	0.594081
105372473_at	LOC105372473	uncharacterized LOC105372473	-0.480994	7.16302	0.00194737	0.594081
100616346_at	MIR4649	microRNA 4649	-0.621889	5.06676	0.00197817	0.594081
100506161_at	TAF1A-AS1	TAF1A antisense RNA 1	0.476563	2.45453	0.00197905	0.594081
100189038_at	TRL-CAA3-1	transfer RNA-Leu (CAA) 3-1	-0.765516	5.21018	0.00198333	0.594081
91574_at	C12orf65	chromosome 12 open reading frame 65	0.405016	5.43737	0.00199622	0.594081
100288432_at	IL10RB-AS1	IL10RB antisense RNA 1 (head to head)	0.392382	5.51219	0.00204145	0.594081
388605_at	HS6ST1P1	heparan sulfate 6-O-sulfotransferase 1 pseudogene 1	-0.858493	2.80602	0.00209879	0.594081
442245_at	GSTM2P1	glutathione S-transferase mu 2 pseudogene 1	-0.462996	3.95762	0.00213984	0.594081
196_at	AHR	aryl hydrocarbon receptor	0.499709	5.19105	0.00217103	0.594081
60485_at	SAV1	salvador family WW domain containing protein 1	0.466947	3.99838	0.00217571	0.594081
731755_at	LOC731755	eukaryotic translation initiation factor 2 alpha kinase 1 pseudogene	0.656789	4.98641	0.0021824	0.594081
101928788_at	ARL4AP5	ADP ribosylation factor like GTPase 4A pseudogene 5	1.25144	3.10382	0.00219415	0.594081
353322_at	ANKRD37	ankyrin repeat domain 37	0.466151	5.75655	0.0022135	0.594081
30844_at	EHD4	EH domain containing 4	0.438969	4.47203	0.00221956	0.594081
729409_at	C1GALT1P1	core 1 synthase, glycoprotein-N-acetylgalactosamine 3-beta-galactosyltransferase 1 pseudogene 1	0.576904	8.4265	0.00222184	0.594081
729288_at	ZNF286B	zinc finger protein 286B	0.522175	2.48371	0.00226513	0.594081
28874_at	IGKV3D-20	immunoglobulin kappa variable 3D-20	-0.919777	3.83215	0.00228261	0.594081
124871_at	FLJ40194	uncharacterized FLJ40194	-0.333013	3.00071	0.00241053	0.594081
101928824_at	LOC101928824	uncharacterized LOC101928824	-0.371547	5.02844	0.00242588	0.594081
2207_at	FCER1G	Fc fragment of IgE receptor Ig	2.23972	5.24187	0.00247355	0.594081
2550_at	GABBR1	gamma-aminobutyric acid type B receptor subunit 1	-0.445081	6.03267	0.00247888	0.594081
169200_at	TMEM64	transmembrane protein 64	0.316659	3.64983	0.00258675	0.594081
100874363_at	HOXC-AS1	HOXC cluster antisense RNA 1	-0.33396	4.82849	0.00260681	0.594081
394254_at	GPR89P	G protein-coupled receptor 89 pseudogene	0.408761	5.00283	0.00261409	0.594081
642585_at	VDAC1P1	voltage dependent anion channel 1 pseudogene 1	1.05936	6.80053	0.00264212	0.594081
100616489_at	MIR4417	microRNA 4417	-0.476378	5.18453	0.00265133	0.594081
57862_at	ZNF410	zinc finger protein 410	0.338811	6.16191	0.00265311	0.594081
6504_at	SLAMF1	signaling lymphocytic activation molecule family member 1	0.331006	2.55183	0.00270607	0.594081
390739_at	LOC390739	MYC binding protein pseudogene	0.447331	1.98308	0.00273222	0.594081
644871_at	TRAF6P1	TNF receptor associated factor 6 pseudogene 1	0.808157	4.98102	0.00273544	0.594081
57486_at	NLN	neurolysin	0.353482	2.56131	0.0027889	0.594081
643733_at	LOC643733	caspase 4, apoptosis-related cysteine peptidase pseudogene	0.800291	3.85982	0.00282677	0.594081
338799_at	LINC01089	long intergenic non-protein coding RNA 1089	-0.518671	6.96576	0.00284431	0.594081
441150_at	C6orf226	chromosome 6 open reading frame 226	0.329561	5.698	0.00286421	0.594081
100132288_at	TEKT4P2	tektin 4 pseudogene 2	-0.341613	4.51991	0.0028703	0.594081
100873985_at	MED14OS	MED14 opposite strand	0.4607	3.0652	0.00289455	0.594081
107984638_at	NA	NA	-0.468203	4.64008	0.00292645	0.594081
100420187_at	LOC100420187	YME1 like 1 ATPase pseudogene	0.615756	8.09381	0.00294169	0.594081
56662_at	VTRNA1-3	vault RNA 1-3	0.381668	4.24418	0.00296439	0.594081
107984406_at	NA	NA	0.414716	1.77371	0.00297719	0.594081
100533682_at	MIPEPP1	mitochondrial intermediate peptidase pseudogene 1	-0.675648	2.50799	0.00303737	0.594081
326617_at	PSMA3P	proteasome subunit alpha 3 pseudogene	1.96607	5.21338	0.00304555	0.594081
693231_at	MIR646	microRNA 646	-0.417832	3.72515	0.00305797	0.594081
1467_at	CSRP2P1	cysteine and glycine rich protein 2 pseudogene 1	-0.689052	4.03353	0.00309253	0.594081
106479354_at	RN7SL359P	RNA, 7SL, cytoplasmic 359, pseudogene	-0.325117	3.97176	0.00314836	0.594081
677823_at	SNORA80E	small nucleolar RNA, H/ACA box 80E	-0.388683	4.86161	0.0031585	0.594081
1329_at	COX5B	cytochrome c oxidase subunit 5B	0.441975	6.2441	0.00316722	0.594081
8346_at	HIST1H2BI	histone cluster 1 H2B family member i	0.732785	4.07346	0.00322262	0.594081
6812_at	STXBP1	syntaxin binding protein 1	0.571147	4.77825	0.00325925	0.594081
101928089_at	LOC101928089	uncharacterized LOC101928089	-0.578098	3.14801	0.00333409	0.594081
5295_at	PIK3R1	phosphoinositide-3-kinase regulatory subunit 1	0.605501	6.46876	0.0033421	0.594081
200810_at	ALG1L	ALG1, chitobiosyldiphosphodolichol beta-mannosyltransferase like	-0.451596	3.89385	0.0033944	0.594081
729435_at	ATP6V1E1P3	ATPase H+ transporting V1 subunit E1 pseudogene 3	0.703032	8.00975	0.00342033	0.594081
101929452_at	LOC101929452	uncharacterized LOC101929452	-0.445799	3.50353	0.00344134	0.594081
100033414_at	SNORD116-2	small nucleolar RNA, C/D box 116-2	0.960926	8.07759	0.00348296	0.594081
25976_at	TIPARP	TCDD inducible poly(ADP-ribose) polymerase	0.414246	7.32972	0.00352911	0.594081
106480223_at	RNU2-59P	RNA, U2 small nuclear 59, pseudogene	0.327345	1.75244	0.00354015	0.594081
107985592_at	NA	NA	-0.326955	1.90538	0.00355201	0.594081
100288111_at	BOLA3P1	bolA family member 3 pseudogene 1	1.84118	3.1946	0.00360247	0.594081
80215_at	RUNX1-IT1	RUNX1 intronic transcript 1	-1.02243	5.44246	0.00361779	0.594081
100505771_at	MHENCR	melanoma highly expressed competing endogenous lncRNA for miR-425 and miR-489	-0.552088	7.13868	0.00363023	0.594081
101929066_at	LOC101929066	uncharacterized LOC101929066	0.377121	3.18219	0.00368801	0.594081
105379198_at	LOC105379198	uncharacterized LOC105379198	-0.361217	5.04435	0.00369992	0.594081
10602_at	CDC42EP3	CDC42 effector protein 3	0.315774	4.06379	0.0037094	0.594081
4783_at	NFIL3	nuclear factor, interleukin 3 regulated	0.489509	3.77394	0.00374192	0.594081
100131482_at	LOC100131482	thioredoxin like 4A pseudogene	0.925406	6.69943	0.00380381	0.594081
387867_at	RPSAP12	ribosomal protein SA pseudogene 12	0.390334	7.7351	0.00380944	0.594081
440224_at	CXADRP3	CXADR pseudogene 3	0.851084	3.57922	0.00381453	0.594081
105376430_at	NA	NA	-0.38334	2.74631	0.00381554	0.594081
644202_at	RPL12P27	ribosomal protein L12 pseudogene 27	0.490674	4.92334	0.0038628	0.594081
5715_at	PSMD9	proteasome 26S subunit, non-ATPase 9	0.320469	6.04117	0.00388151	0.594081
100616115_at	MIR4469	microRNA 4469	-0.723829	5.51055	0.00388179	0.594081
6117_at	RPA1	replication protein A1	0.539992	5.62792	0.0038892	0.594081
101927911_at	LOC101927911	uncharacterized LOC101927911	-0.384615	3.16381	0.00389937	0.594081
441531_at	PGAM4	phosphoglycerate mutase family member 4	-0.381242	4.26162	0.00390458	0.594081
23365_at	ARHGEF12	Rho guanine nucleotide exchange factor 12	0.422849	2.58357	0.00395355	0.594081
105379045_at	LOC105379045	uncharacterized LOC105379045	-1.08827	4.47226	0.00398254	0.594081
106479178_at	RN7SKP185	RNA, 7SK small nuclear pseudogene 185	0.389787	4.184	0.00404133	0.594081
653698_at	LOC653698	solute carrier family 25 member 33 pseudogene	0.349636	3.08359	0.00409926	0.594081
28732_at	TRAJ23	T cell receptor alpha joining 23	-0.558988	6.58471	0.00411001	0.594081
554251_at	FBXO48	F-box protein 48	0.431573	3.24391	0.00411614	0.594081
100616164_at	MIR4420	microRNA 4420	-1.20491	5.00236	0.00417904	0.594081
105370259_at	LOC105370259	uncharacterized LOC105370259	0.741056	4.75735	0.00419801	0.594081
84314_at	TMEM107	transmembrane protein 107	0.314344	4.99984	0.00424649	0.594081
100329108_at	GCSHP5	glycine cleavage system protein H pseudogene 5	1.62887	7.06229	0.00427146	0.594081
105370526_at	LOC105370526	uncharacterized LOC105370526	-0.636497	5.09231	0.00427581	0.594081
1317_at	SLC31A1	solute carrier family 31 member 1	0.385201	3.97832	0.00427992	0.594081
55139_at	ANKZF1	ankyrin repeat and zinc finger domain containing 1	-0.478628	6.34759	0.0042838	0.594081
7258_at	TSPY1	testis specific protein, Y-linked 1	-0.465899	5.55548	0.00436308	0.594081
8531_at	YBX3	Y-box binding protein 3	0.558518	7.20736	0.0043716	0.594081
101929516_at	LOC101929516	uncharacterized LOC101929516	0.447615	6.8798	0.00440862	0.594081
100422939_at	MIR3147	microRNA 3147	-1.19631	3.9091	0.00445363	0.594081
5873_at	RAB27A	RAB27A, member RAS oncogene family	0.347801	4.96204	0.00447469	0.594081
100126349_at	MIR921	microRNA 921	-0.522633	2.99236	0.00447736	0.594081
100616144_at	MIR548AN	microRNA 548an	0.330881	2.93811	0.00448314	0.594081
100316904_at	SAP25	Sin3A associated protein 25	-0.319452	5.51507	0.00453764	0.594081
100529207_at	RAD51L3-RFFL	RAD51L3-RFFL readthrough	-0.30449	3.09446	0.00456278	0.594081
646643_at	SBK2	SH3 domain binding kinase family member 2	-0.498681	4.7983	0.00458783	0.594081
201254_at	CENPX	centromere protein X	-0.387902	4.48977	0.00459537	0.594081
9749_at	PHACTR2	phosphatase and actin regulator 2	0.448972	4.21954	0.00460966	0.594081
105374102_at	LOC105374102	uncharacterized LOC105374102	-0.299178	2.43756	0.00462664	0.594081
128774_at	MRPS11P1	mitochondrial ribosomal protein S11 pseudogene 1	0.495941	2.3195	0.00463176	0.594081
107985862_at	NA	NA	-0.414254	2.47646	0.00475128	0.594081
10803_at	CCR9	C-C motif chemokine receptor 9	-0.393826	4.15702	0.00475715	0.594081
1376_at	CPT2	carnitine palmitoyltransferase 2	0.277978	2.93202	0.00476302	0.594081
729200_at	LOC729200	small nuclear ribonucleoprotein polypeptide B2 pseudogene	1.06886	5.9296	0.00479227	0.594081
114907_at	FBXO32	F-box protein 32	0.714321	6.61148	0.0047978	0.594081
83700_at	JAM3	junctional adhesion molecule 3	0.377434	5.0157	0.00490077	0.594081
11262_at	SP140	SP140 nuclear body protein	0.701676	5.11892	0.00498765	0.594081
8364_at	HIST1H4C	histone cluster 1 H4 family member c	0.337379	6.94483	0.00499937	0.594081
105378979_at	LOC105378979	growth/differentiation factor 3	-0.293773	2.67128	0.00500933	0.594081
93587_at	TRMT10A	tRNA methyltransferase 10A	0.451736	2.76438	0.00503866	0.594081
196410_at	METTL7B	methyltransferase like 7B	-0.334923	2.65695	0.00509804	0.594081
100289019_at	SLC25A25-AS1	SLC25A25 antisense RNA 1	-0.29414	5.68434	0.00510993	0.594081
643470_at	SURF6P1	surfeit 6 pseudogene 1	-1.3359	7.40105	0.00514461	0.594081
106481714_at	RNY3P13	RNA, Ro-associated Y3 pseudogene 13	-2.55683	5.04486	0.00516313	0.594081
340192_at	IQCB2P	IQ motif containing B2 pseudogene	0.630372	2.86461	0.00520089	0.594081
100506639_at	LOC100506639	uncharacterized LOC100506639	0.469251	5.03113	0.00525761	0.594081
374890_at	LINC01785	long intergenic non-protein coding RNA 1785	-0.316176	3.15006	0.00526358	0.594081
101928358_at	LOC101928358	uncharacterized LOC101928358	-0.347887	2.28763	0.00532348	0.594081
693135_at	MIR551A	microRNA 551a	-0.350866	3.04449	0.00532452	0.594081
26145_at	IRF2BP1	interferon regulatory factor 2 binding protein 1	-0.305158	4.44261	0.00535845	0.594081
4602_at	MYB	MYB proto-oncogene, transcription factor	0.663015	4.60282	0.00536112	0.594081
100033427_at	SNORD116-15	small nucleolar RNA, C/D box 116-15	0.517439	7.93802	0.00540159	0.594081
106479417_at	RN7SL535P	RNA, 7SL, cytoplasmic 535, pseudogene	-0.491249	4.61439	0.00545003	0.594081
105372019_at	LOC105372019	uncharacterized LOC105372019	-0.30177	3.13602	0.00545634	0.594081
27334_at	P2RY10	P2Y receptor family member 10	0.596977	7.41524	0.00545908	0.594081
57152_at	SLURP1	secreted LY6/PLAUR domain containing 1	-0.455805	4.37943	0.00549797	0.594081
51072_at	MEMO1	mediator of cell motility 1	-0.330412	5.40368	0.00559132	0.594081
2717_at	GLA	galactosidase alpha	0.647147	5.74128	0.00561726	0.594081
100302156_at	MIR1229	microRNA 1229	-0.49714	6.7826	0.00563115	0.594081
5907_at	RAP1AP	RAP1A, member of RAS oncogene family pseudogene	0.971871	8.0043	0.0057409	0.594081
3423_at	IDS	iduronate 2-sulfatase	0.320061	7.88444	0.00576837	0.594081
28557_at	TRBV30	T cell receptor beta variable 30 (gene/pseudogene)	-0.438901	4.59478	0.00578132	0.594081
254272_at	TBC1D28	TBC1 domain family member 28	-0.263819	4.59136	0.0057857	0.594081
728361_at	OVOL3	ovo like zinc finger 3	-0.386656	3.58464	0.00585144	0.594081
27002_at	PAFAH1B1P2	platelet activating factor acetylhydrolase 1b regulatory subunit 1 pseudogene 2	0.632176	6.39587	0.00588574	0.594081
4974_at	OMG	oligodendrocyte myelin glycoprotein	-0.322843	2.48107	0.00593704	0.594081
107985355_at	NA	NA	-1.26351	5.23605	0.00595403	0.594081
79923_at	NANOG	Nanog homeobox	0.379354	2.2743	0.00602505	0.594081
836_at	CASP3	caspase 3	-0.441027	5.58717	0.00606313	0.594081
100421730_at	LOC100421730	transmembrane p24 trafficking protein 2 pseudogene	0.771296	9.71278	0.00607635	0.594081
106479115_at	RN7SKP45	RNA, 7SK small nuclear pseudogene 45	0.439388	4.97992	0.00607764	0.594081
100129175_at	LOC100129175	uncharacterized LOC100129175	-0.38427	3.68478	0.00609876	0.594081
653226_at	SRP9P1	signal recognition particle 9 pseudogene 1	-0.720619	6.73654	0.00611028	0.594081
57125_at	PLXDC1	plexin domain containing 1	-0.572905	6.77069	0.00616264	0.594081
285003_at	MRPL36P1	mitochondrial ribosomal protein L36 pseudogene 1	-0.518442	4.28992	0.00619163	0.594081
4831_at	NME2	NME/NM23 nucleoside diphosphate kinase 2	-0.287365	5.73944	0.00619584	0.594081
375260_at	WASH2P	WAS protein family homolog 2 pseudogene	-0.3937	6.09633	0.00621662	0.594081
4733_at	DRG1	developmentally regulated GTP binding protein 1	0.301434	6.78378	0.00623883	0.594081
860_at	RUNX2	runt related transcription factor 2	0.285585	7.19346	0.00623899	0.594081
9111_at	NMI	N-myc and STAT interactor	0.607514	4.44971	0.00624449	0.594081
100505767_at	SPDYE18	speedy/RINGO cell cycle regulator family member E18	-0.621796	6.79724	0.0062451	0.594081
101927070_at	LOC101927070	uncharacterized LOC101927070	0.717909	5.30298	0.00624542	0.594081
107984475_at	NA	NA	-0.72205	2.46198	0.00627236	0.594081
6147_at	RPL23A	ribosomal protein L23a	0.653547	7.7819	0.00630549	0.594081
100874078_at	EIF1AX-AS1	EIF1AX antisense RNA 1	0.330809	4.29283	0.00631924	0.594081
207063_at	DHRSX	dehydrogenase/reductase X-linked	0.433881	4.56036	0.00634253	0.594081
90423_at	ATP6V1E2	ATPase H+ transporting V1 subunit E2	0.387179	3.15567	0.00639785	0.594081
100126351_at	MIR939	microRNA 939	-0.510862	7.90644	0.00641737	0.594081
28644_at	TRAV38-1	T cell receptor alpha variable 38-1	0.356602	5.30513	0.00641944	0.594081
93164_at	HTR7P1	5-hydroxytryptamine receptor 7 pseudogene 1	0.391373	3.10421	0.00642363	0.594081
1635_at	DCTD	dCMP deaminase	0.554025	5.21856	0.00645086	0.594081
105373737_at	LOC105373737	uncharacterized LOC105373737	-0.679871	2.71927	0.00646137	0.594081
7718_at	ZNF165	zinc finger protein 165	0.629671	6.02738	0.00648229	0.594081
105372480_at	LOC105372480	uncharacterized LOC105372480	0.58312	9.31196	0.00648251	0.594081
100128033_at	PIGPP3	phosphatidylinositol glycan anchor biosynthesis class P pseudogene 3	1.75389	4.16712	0.00651541	0.594081
106480039_at	RNU6-1077P	RNA, U6 small nuclear 1077, pseudogene	-1.04612	5.00114	0.00652404	0.594081
149628_at	PYHIN1	pyrin and HIN domain family member 1	0.414783	2.64214	0.00654752	0.594081
105378994_at	LOC105378994	uncharacterized LOC105378994	0.279584	2.45705	0.00654892	0.594081
101929054_at	LOC101929054	uncharacterized LOC101929054	-0.299253	3.95659	0.00657771	0.594081
100288778_at	LOC100288778	WASH complex subunit 1 pseudogene	-0.474747	6.09775	0.00659379	0.594081
11238_at	CA5B	carbonic anhydrase 5B	0.362994	6.33045	0.00669328	0.594081
83714_at	NRIP2	nuclear receptor interacting protein 2	-0.504049	5.42766	0.00672951	0.594081
337969_at	KRTAP19-2	keratin associated protein 19-2	-0.343479	2.25386	0.00673362	0.594081
442425_at	FOXB2	forkhead box B2	-0.441247	3.63611	0.00673903	0.594081
102724322_at	LOC102724322	uncharacterized LOC102724322	0.385838	2.71512	0.0067884	0.594081
107986810_at	NA	NA	-0.320271	3.14459	0.00688494	0.594081
390916_at	NUDT19	nudix hydrolase 19	0.711638	5.47897	0.00689274	0.594081
644462_at	LOC644462	amyotrophic lateral sclerosis 2 (juvenile) chromosome region, candidate 2 pseudogene	0.549121	2.61834	0.0069134	0.594081
28467_at	IGHV1-24	immunoglobulin heavy variable 1-24	0.370131	2.61319	0.0069167	0.594081
7339_at	UBE3AP2	ubiquitin protein ligase E3A pseudogene 2	1.00238	6.34886	0.00694939	0.594081
8560_at	DEGS1	delta 4-desaturase, sphingolipid 1	0.339175	4.34029	0.00695146	0.594081
101929988_at	LOC101929988	uncharacterized LOC101929988	0.328553	2.97009	0.00696198	0.594081
729609_at	LOC729609	uncharacterized LOC729609	-0.392776	2.91765	0.00701947	0.594081
4917_at	NTN3	netrin 3	-0.280526	3.94617	0.00703363	0.594081
285512_at	FAM13A-AS1	FAM13A antisense RNA 1	-0.523628	6.01441	0.00704429	0.594081
313_at	AOAH	acyloxyacyl hydrolase	-0.380109	6.69481	0.00708097	0.594081
8992_at	ATP6V0E1	ATPase H+ transporting V0 subunit e1	0.63763	8.47974	0.00709181	0.594081
376693_at	RPS10P7	ribosomal protein S10 pseudogene 7	0.378039	6.82339	0.00712029	0.594081
56157_at	TEX13A	testis expressed 13A	-0.344081	3.65127	0.00712102	0.594081
107985108_at	NA	NA	0.269457	3.75085	0.00712291	0.594081
131185_at	RAD23BP1	RAD23 homolog B pseudogene 1	0.57423	6.81269	0.00716985	0.594081
105369864_at	LOC105369864	uncharacterized LOC105369864	-0.497069	2.60897	0.00719145	0.594081
100113373_at	HMGN2P17	high mobility group nucleosomal binding domain 2 pseudogene 17	-0.273235	2.9987	0.00719633	0.594081
100422558_at	SMG1P6	SMG1 pseudogene 6	0.328207	2.08535	0.00722492	0.594081
177_at	AGER	advanced glycosylation end-product specific receptor	-0.262141	4.93351	0.00723178	0.594081
8767_at	RIPK2	receptor interacting serine/threonine kinase 2	0.612973	4.92612	0.00723211	0.594081
51567_at	TDP2	tyrosyl-DNA phosphodiesterase 2	0.318283	5.71552	0.00725941	0.594081
105373204_at	LOC105373204	uncharacterized LOC105373204	-0.646377	5.22624	0.00727543	0.594081
101930307_at	LOC101930307	uncharacterized LOC101930307	-0.565509	5.23343	0.00729339	0.594081
392442_at	LOC392442	BCL2 associated athanogene 1 pseudogene	0.909987	7.64601	0.00730747	0.594081
90826_at	PRMT9	protein arginine methyltransferase 9	0.455773	5.84609	0.00731594	0.594081
100151666_at	RNU7-69P	RNA, U7 small nuclear 69 pseudogene	0.337613	1.87723	0.00739937	0.594081
105369368_at	LOC105369368	uncharacterized LOC105369368	-0.682676	2.85968	0.00740926	0.594081
101927188_at	LOC101927188	uncharacterized LOC101927188	-0.251379	2.66047	0.00753402	0.594081
79921_at	TCEAL4	transcription elongation factor A like 4	0.26291	4.58637	0.00754552	0.594081
64776_at	C11orf1	chromosome 11 open reading frame 1	0.90718	5.50573	0.00754561	0.594081
597_at	BCL2A1	BCL2 related protein A1	1.16188	4.69978	0.00763251	0.594081
79033_at	ERI3	ERI1 exoribonuclease family member 3	-0.336049	5.54848	0.00770347	0.594081
101927420_at	LOC101927420	uncharacterized LOC101927420	0.711154	3.83495	0.0077035	0.594081
105377578_at	LOC105377578	uncharacterized LOC105377578	-0.252286	4.04501	0.0077861	0.594081
107986391_at	NA	NA	-0.336359	2.27483	0.00780107	0.594081
100506084_at	ARL17B	ADP ribosylation factor like GTPase 17B	0.413139	2.45374	0.00782533	0.594081
101929623_at	LINC01215	long intergenic non-protein coding RNA 1215	0.659372	5.58365	0.00783557	0.594081
100288805_at	HYDIN2	HYDIN2, axonemal central pair apparatus protein (pseudogene)	-0.286563	1.9558	0.00783927	0.594081
10629_at	TAF6L	TATA-box binding protein associated factor 6 like	-0.420618	3.94039	0.00786536	0.594081
100132103_at	FAM66E	family with sequence similarity 66 member E	-0.290608	6.80622	0.00790661	0.594081
285706_at	LOC285706	cytokine receptor like factor 3 pseudogene	-0.376041	7.39783	0.00792667	0.594081
100131626_at	LOC100131626	uncharacterized LOC100131626	0.408838	7.95882	0.00797431	0.594081
51014_at	TMED7	transmembrane p24 trafficking protein 7	0.721531	6.43214	0.00798064	0.594081
387856_at	CCDC184	coiled-coil domain containing 184	-0.366102	3.76799	0.00799675	0.594081
100113379_at	SNORD121A	small nucleolar RNA, C/D box 121A	-0.380571	2.07868	0.00800465	0.594081
100302286_at	MIR1267	microRNA 1267	0.273711	5.39807	0.00802231	0.594081
442673_at	TUBG1P	tubulin gamma 1 pseudogene	-0.671114	3.66617	0.00804616	0.594081
100420638_at	LOC100420638	chloride intracellular channel 1 pseudogene	0.481531	7.33037	0.00804862	0.594081
10451_at	VAV3	vav guanine nucleotide exchange factor 3	0.47384	3.19833	0.00810174	0.594081
100874372_at	ARHGAP26-IT1	ARHGAP26 intronic transcript 1	-0.310443	4.08699	0.00817473	0.594081
100462953_at	MINOS1P1	mitochondrial inner membrane organizing system 1 pseudogene 1	-0.599331	2.39025	0.00823342	0.594081
284370_at	ZNF615	zinc finger protein 615	0.273264	2.91752	0.00824514	0.594081
5612_at	THAP12	THAP domain containing 12	0.652314	7.91083	0.00828713	0.594081
147906_at	DACT3	dishevelled binding antagonist of beta catenin 3	-0.270276	4.66544	0.00834799	0.594081
101060391_at	LOC101060391	uncharacterized LOC101060391	0.610265	4.98002	0.00839699	0.594081
391722_at	MYL12BP2	myosin light chain 12B pseudogene 2	0.260857	2.46183	0.00844164	0.594081
126006_at	PCP2	Purkinje cell protein 2	-0.288087	4.27073	0.0084774	0.594081
105376310_at	LINC02247	long intergenic non-protein coding RNA 2247	-0.293283	4.25122	0.00859141	0.594081
259296_at	TAS2R50	taste 2 receptor member 50	-0.292033	2.31847	0.00860746	0.594081
100462988_at	LOC100462988	heat shock protein family D (Hsp60) member 1 pseudogene	0.314308	1.87336	0.00861083	0.594081
100129793_at	TLK1P1	tousled like kinase 1 pseudogene 1	0.619715	7.91591	0.00861109	0.594081
729209_at	RPSAP26	ribosomal protein SA pseudogene 26	0.4185	6.99502	0.0086441	0.594081
386682_at	KRTAP10-3	keratin associated protein 10-3	-0.373341	5.8718	0.00866619	0.594081
390213_at	DOC2GP	double C2 domain gamma pseudogene	-0.304088	3.37658	0.00868762	0.594081
4824_at	NKX3-1	NK3 homeobox 1	0.321424	3.55223	0.00873031	0.594081
5732_at	PTGER2	prostaglandin E receptor 2	0.524035	4.44804	0.00876623	0.594081
105370997_at	LOC105370997	uncharacterized LOC105370997	0.275354	1.91759	0.00878841	0.594081
55450_at	CAMK2N1	calcium/calmodulin dependent protein kinase II inhibitor 1	0.485311	5.10919	0.00881784	0.594081
8320_at	EOMES	eomesodermin	0.292922	3.1961	0.00882664	0.594081
102723955_at	LOC102723955	phosphodiesterase 4D interacting protein pseudogene	-0.787276	3.99718	0.00886584	0.594081
107987126_at	NA	NA	-0.259524	2.49722	0.00890521	0.594081
100506826_at	MYLK-AS1	MYLK antisense RNA 1	0.285824	4.4344	0.00891456	0.594081
266697_at	POM121L4P	POM121 transmembrane nucleoporin like 4, pseudogene	-0.350462	3.24601	0.00893309	0.594081
105370567_at	LOC105370567	uncharacterized LOC105370567	0.607139	3.02186	0.0089825	0.594081
89832_at	CHRFAM7A	CHRNA7 (exons 5-10) and FAM7A (exons A-E) fusion	-0.55022	6.59068	0.00898741	0.594081
100033432_at	SNORD116-21	small nucleolar RNA, C/D box 116-21	1.0223	5.85055	0.00903983	0.594081
55787_at	TXLNG	taxilin gamma	0.40054	6.47454	0.00907358	0.594081
100420689_at	CASC4P1	cancer susceptibility 4 pseudogene 1	0.240724	3.22135	0.00910218	0.594081
5512_at	PPP1R8P1	protein phosphatase 1 regulatory subunit 8 pseudogene 1	0.356986	1.82193	0.00913172	0.594081
647009_at	RWDD4P2	RWD domain containing 4 pseudogene 2	0.532383	4.51413	0.00916541	0.594081
100616132_at	MIR4728	microRNA 4728	-0.562051	5.56012	0.00918036	0.594081
100422835_at	MIR3183	microRNA 3183	-0.238067	3.05157	0.00918267	0.594081
9303_at	SNORD25	small nucleolar RNA, C/D box 25	-0.916034	9.06943	0.00921479	0.594081
100616436_at	MIR4449	microRNA 4449	-0.411617	5.79839	0.00924008	0.594081
105375303_at	LOC105375303	uncharacterized LOC105375303	-0.329725	3.76616	0.00928087	0.594081
28410_at	IGHV3-72	immunoglobulin heavy variable 3-72	-0.290495	1.76473	0.00928459	0.594081
105378671_at	LOC105378671	uncharacterized LOC105378671	0.458579	3.971	0.00929316	0.594081
390874_at	ONECUT3	one cut homeobox 3	-0.362583	3.48713	0.00933905	0.594081
4730_at	NDUFV2P1	NADH:ubiquinone oxidoreductase core subunit V2 pseudogene 1	0.878727	5.75752	0.00935095	0.594081
64711_at	HS3ST6	heparan sulfate-glucosamine 3-sulfotransferase 6	-0.433318	4.05293	0.00935821	0.594081
102723922_at	LOC102723922	uncharacterized LOC102723922	0.320948	5.16434	0.00936361	0.594081
105375641_at	LOC105375641	uncharacterized LOC105375641	-0.306569	3.5907	0.00938117	0.594081
22973_at	LAMB2P1	laminin subunit beta 2 pseudogene 1	0.551233	4.30419	0.00943378	0.594081
6515_at	SLC2A3	solute carrier family 2 member 3	-0.397394	9.62427	0.00948303	0.594081
51714_at	SELENOT	selenoprotein T	0.547254	8.05303	0.00950592	0.594081
105378542_at	LOC105378542	uncharacterized LOC105378542	0.333074	2.05608	0.00950767	0.594081
101929531_at	LINC01871	long intergenic non-protein coding RNA 1871	0.807488	8.77957	0.00952657	0.594081
84937_at	ZNRF1	zinc and ring finger 1	-0.29931	3.87467	0.00952975	0.594081
107985773_at	NA	NA	-0.515775	4.69726	0.009539	0.594081
79031_at	PDCL3	phosducin like 3	0.342632	4.86771	0.00953904	0.594081
390250_at	LOC390250	RNA polymerase II subunit E pseudogene	-0.860231	3.21034	0.00955856	0.594081
2172_at	FABP6	fatty acid binding protein 6	-0.246432	2.81538	0.00957419	0.594081
353088_at	ZNF429	zinc finger protein 429	0.284865	4.29901	0.00957656	0.594081
55915_at	LANCL2	LanC like 2	0.285619	5.1277	0.00957766	0.594081
284467_at	FAM19A3	family with sequence similarity 19 member A3, C-C motif chemokine like	-0.320906	4.78247	0.00961129	0.594081
6197_at	RPS6KA3	ribosomal protein S6 kinase A3	0.422176	6.60625	0.00963547	0.594081
105370990_at	LOC105370990	uncharacterized LOC105370990	-0.242617	1.80722	0.00968596	0.594081
79857_at	FLJ13224	uncharacterized LOC79857	-0.406064	3.57875	0.00968784	0.594081
100132249_at	LOC100132249	uncharacterized LOC100132249	-0.755593	3.34286	0.00970145	0.594081
3344_at	FOXN2	forkhead box N2	0.453992	6.06102	0.00972763	0.594081
728113_at	ANXA8L1	annexin A8 like 1	-0.479962	5.36162	0.00978355	0.594081
246122_at	TTTY7	testis-specific transcript, Y-linked 7 (non-protein coding)	0.732129	3.4538	0.00978409	0.594081
8302_at	KLRC4	killer cell lectin like receptor C4	-0.436533	4.64719	0.00982083	0.594081
23102_at	TBC1D2B	TBC1 domain family member 2B	0.266343	5.3898	0.00986247	0.594081
6390_at	SDHB	succinate dehydrogenase complex iron sulfur subunit B	0.361107	5.32439	0.00986543	0.594081
26747_at	NUFIP1	NUFIP1, FMR1 interacting protein 1	0.548926	4.93007	0.0098919	0.594081
7525_at	YES1	YES proto-oncogene 1, Src family tyrosine kinase	0.302055	4.31179	0.00993794	0.594081
107985860_at	NA	NA	0.272546	4.62361	0.00995645	0.594081
64216_at	TFB2M	transcription factor B2, mitochondrial	0.920114	5.91681	0.00996564	0.594081
23210_at	JMJD6	arginine demethylase and lysine hydroxylase	0.664977	6.65922	0.00998043	0.594081
105373612_at	LOC105373612	uncharacterized LOC105373612	0.397456	2.13844	0.00998458	0.594081
10481_at	HOXB13	homeobox B13	-0.313689	2.52453	0.0100069	0.594081
6856_at	SYPL1	synaptophysin like 1	0.320202	5.84887	0.0100814	0.594081
28458_at	IGHV1-69-2	immunoglobulin heavy variable 1-69-2	0.252367	1.9147	0.010111	0.594081
11212_at	PLPBP	pyridoxal phosphate binding protein	0.406692	4.43199	0.0101438	0.594081
116938_at	SNORD83B	small nucleolar RNA, C/D box 83B	-0.820851	5.32164	0.0101938	0.594081
23208_at	SYT11	synaptotagmin 11	0.357873	3.46336	0.010214	0.594081
4939_at	OAS2	2'-5'-oligoadenylate synthetase 2	0.357431	5.05006	0.0102261	0.594081
105370195_at	LOC105370195	uncharacterized LOC105370195	0.336546	1.83386	0.0102372	0.594081
388561_at	ZNF761	zinc finger protein 761	-0.321581	4.83629	0.0102482	0.594081
3488_at	IGFBP5	insulin like growth factor binding protein 5	-0.250247	3.73346	0.0102782	0.594081
927_at	CD8B2	CD8b2 molecule	-0.254059	5.36304	0.0103185	0.594081
100505798_at	NA	NA	-0.263862	3.74957	0.0103212	0.594081
23231_at	SEL1L3	SEL1L family member 3	0.562542	5.03126	0.0103288	0.594081
105378997_at	LOC105378997	basic salivary proline-rich protein 2	-0.258046	3.49661	0.0103329	0.594081
105376395_at	LOC105376395	uncharacterized LOC105376395	0.296669	2.51885	0.0103606	0.594081
101927873_at	LINC01508	long intergenic non-protein coding RNA 1508	-0.27188	2.32563	0.0103814	0.594081
5688_at	PSMA7	proteasome subunit alpha 7	0.431345	8.37044	0.0103988	0.594081
114836_at	SLAMF6	SLAM family member 6	0.652404	6.68309	0.0104066	0.594081
378708_at	CENPS	centromere protein S	0.709708	2.60644	0.0104241	0.594081
100533178_at	PRORY	proline rich, Y-linked	-0.303192	3.70338	0.0104651	0.594081
339403_at	RXFP4	relaxin/insulin like family peptide receptor 4	-0.360842	3.12302	0.0104842	0.594081
7764_at	ZNF217	zinc finger protein 217	0.301742	5.4271	0.0105269	0.594081
107984698_at	NA	NA	-0.341807	3.87336	0.0105377	0.594081
114990_at	VASN	vasorin	-0.299573	2.93097	0.0105471	0.594081
192146_at	DDX50P1	DEAD-box helicase 50 pseudogene 1	0.619856	6.43632	0.0105616	0.594081
7738_at	ZNF184	zinc finger protein 184	0.504719	5.78752	0.0105683	0.594081
133746_at	JMY	junction mediating and regulatory protein, p53 cofactor	0.409327	7.63955	0.0105899	0.594081
104326191_at	LINC01336	long intergenic non-protein coding RNA 1336	-0.623234	6.18761	0.010604	0.594081
84245_at	MRI1	methylthioribose-1-phosphate isomerase 1	-0.228135	5.3627	0.0106123	0.594081
101927367_at	LOC101927367	uncharacterized LOC101927367	-0.28012	2.7945	0.0106297	0.594081
57820_at	CCNB1IP1	cyclin B1 interacting protein 1	0.478476	5.2179	0.0106431	0.594081
84504_at	NKX6-2	NK6 homeobox 2	-0.278358	5.52551	0.0106674	0.594081
9456_at	HOMER1	homer scaffolding protein 1	0.424821	3.98813	0.010679	0.594081
28617_at	TRBV4-1	T cell receptor beta variable 4-1	-0.429704	7.99938	0.0107198	0.594081
4907_at	NT5E	5'-nucleotidase ecto	1.02133	5.53064	0.0107397	0.594081
340542_at	BEX5	brain expressed X-linked 5	0.389418	6.00334	0.0107745	0.594081
2946_at	GSTM2	glutathione S-transferase mu 2	-1.15748	8.39273	0.0107932	0.594081
105379407_at	LOC105379407	uncharacterized LOC105379407	-0.311407	3.30772	0.0108001	0.594081
100147759_at	RNU7-11P	RNA, U7 small nuclear 11 pseudogene	0.418059	2.25604	0.0108192	0.594081
80325_at	ABTB1	ankyrin repeat and BTB domain containing 1	-0.308085	4.95959	0.0108234	0.594081
105369360_at	LOC105369360	uncharacterized LOC105369360	-0.767466	4.22177	0.0108235	0.594081
9775_at	EIF4A3	eukaryotic translation initiation factor 4A3	0.417938	6.40397	0.0108273	0.594081
55303_at	GIMAP4	GTPase, IMAP family member 4	0.589295	7.86436	0.0108333	0.594081
27245_at	AHDC1	AT-hook DNA binding motif containing 1	-0.282515	5.072	0.0108516	0.594081
54974_at	THG1L	tRNA-histidine guanylyltransferase 1 like	0.471248	5.12031	0.0108636	0.594081
57446_at	NDRG3	NDRG family member 3	0.353767	6.0078	0.0108655	0.594081
28773_at	IGLV9-49	immunoglobulin lambda variable 9-49	-0.382506	4.18067	0.0108897	0.594081
154075_at	SAMD3	sterile alpha motif domain containing 3	0.614996	5.64443	0.0109586	0.594081
729177_at	NBAT1	neuroblastoma associated transcript 1	-0.304732	3.11842	0.0109866	0.594081
105371031_at	LOC105371031	translation initiation factor IF-2-like	-0.323726	3.35585	0.011018	0.594081
692053_at	SNORD9	small nucleolar RNA, C/D box 9	0.451312	3.19512	0.0110356	0.594081
5366_at	PMAIP1	phorbol-12-myristate-13-acetate-induced protein 1	0.915018	3.63878	0.0110556	0.594081
55435_at	AP1AR	adaptor related protein complex 1 associated regulatory protein	0.411443	4.47779	0.0110597	0.594081
3293_at	HSD17B3	hydroxysteroid 17-beta dehydrogenase 3	0.252805	2.48528	0.0110681	0.594081
100507246_at	SNHG16	small nucleolar RNA host gene 16	0.384579	8.82132	0.0110929	0.594081
55312_at	RFK	riboflavin kinase	0.358559	3.92502	0.0111499	0.594081
643373_at	LOC643373	glucuronidase beta pseudogene	-1.27372	7.51865	0.0111567	0.594081
100132356_at	LOC100132356	uncharacterized LOC100132356	0.325137	4.79076	0.0111699	0.594081
93183_at	PIGM	phosphatidylinositol glycan anchor biosynthesis class M	-0.243732	3.03923	0.0112063	0.594081
100128340_at	LOC100128340	uncharacterized LOC100128340	-0.309075	4.41153	0.0112067	0.594081
120526_at	DNAJC24	DnaJ heat shock protein family (Hsp40) member C24	0.283618	5.57501	0.011227	0.594081
101060002_at	NA	NA	0.961487	2.96286	0.0112767	0.594081
144363_at	ETFRF1	electron transfer flavoprotein regulatory factor 1	0.453641	4.59127	0.0113483	0.594081
10009_at	ZBTB33	zinc finger and BTB domain containing 33	0.470105	5.40125	0.0113842	0.594081
93995_at	NDUFB3P4	NADH:ubiquinone oxidoreductase subunit B3 pseudogene 4	0.940126	6.47195	0.011419	0.594081
107986757_at	NA	NA	-0.332462	4.63141	0.0114319	0.594081
79649_at	MAP7D3	MAP7 domain containing 3	0.527242	4.48936	0.0114325	0.594081
1730_at	DIAPH2	diaphanous related formin 2	0.43256	3.88992	0.011434	0.594081
406921_at	MIR132	microRNA 132	-0.250539	2.28982	0.0114614	0.594081
283955_at	PKD1P2	polycystin 1, transient receptor potential channel interacting pseudogene 2	-0.437221	3.37318	0.0115202	0.594081
51645_at	PPIL1	peptidylprolyl isomerase like 1	0.431953	3.21478	0.0115379	0.594081
55028_at	C17orf80	chromosome 17 open reading frame 80	0.333506	4.62571	0.0115436	0.594081
8698_at	S1PR4	sphingosine-1-phosphate receptor 4	-0.499266	4.9577	0.0115912	0.594081
10406_at	WFDC2	WAP four-disulfide core domain 2	-0.342842	4.40451	0.0116518	0.594081
100131495_at	LOC100131495	nitrilase family member 2 pseudogene	0.870193	5.50258	0.0116626	0.594081
10254_at	STAM2	signal transducing adaptor molecule 2	0.478689	5.30917	0.0116721	0.594081
51124_at	IER3IP1	immediate early response 3 interacting protein 1	0.39921	5.8177	0.0117011	0.594081
100128961_at	GAPDHP62	glyceraldehyde 3 phosphate dehydrogenase pseudogene 62	-0.564736	3.3267	0.0117729	0.594081
64064_at	OXCT2	3-oxoacid CoA-transferase 2	-0.455192	3.01362	0.0117847	0.594081
101928279_at	LOC101928279	uncharacterized LOC101928279	-0.271445	2.5409	0.0118172	0.594081
8350_at	HIST1H3A	histone cluster 1 H3 family member a	0.738917	6.03807	0.0118312	0.594081
448831_at	FRG2	FSHD region gene 2	-0.58878	2.64423	0.0118672	0.594081
605_at	BCL7A	BCL tumor suppressor 7A	-0.296064	5.13393	0.0118701	0.594081
8553_at	BHLHE40	basic helix-loop-helix family member e40	0.562898	3.82179	0.0118722	0.594081
4217_at	MAP3K5	mitogen-activated protein kinase kinase kinase 5	0.568882	3.36276	0.0118777	0.594081
317749_at	DHRS4L2	dehydrogenase/reductase 4 like 2	-0.278343	4.93492	0.0119033	0.594081
391739_at	CCT6P2	chaperonin containing TCP1 subunit 6 pseudogene 2	0.613925	6.23049	0.0119466	0.594081
100507178_at	SLFNL1-AS1	SLFNL1 antisense RNA 1	-0.311276	3.92403	0.011973	0.594081
51060_at	TXNDC12	thioredoxin domain containing 12	0.726048	5.15892	0.0119795	0.594081
107986182_at	NA	NA	0.443074	2.13753	0.0119929	0.594081
29110_at	TBK1	TANK binding kinase 1	0.495933	2.49378	0.0121273	0.594081
101928483_at	NALT1	NOTCH1 associated lncRNA in T-cell acute lymphoblastic leukemia 1	-0.566883	4.84982	0.0121428	0.594081
441733_at	PRKXP1	protein kinase, X-linked, pseudogene 1	-0.392695	6.24907	0.0121452	0.594081
51287_at	COA4	cytochrome c oxidase assembly factor 4 homolog	0.378775	6.34242	0.0121658	0.594081
403239_at	OR2T27	olfactory receptor family 2 subfamily T member 27	0.795749	2.8646	0.0121702	0.594081
101926969_at	LOC101926969	uncharacterized LOC101926969	0.306819	1.88582	0.0121742	0.594081
100133991_at	MAP3K14-AS1	MAP3K14 antisense RNA 1	-0.386806	5.85782	0.0122171	0.594081
693186_at	MIR601	microRNA 601	-0.332396	2.67515	0.012219	0.594081
125988_at	C19orf70	chromosome 19 open reading frame 70	-0.382299	4.20169	0.0122521	0.594081
5576_at	PRKAR2A	protein kinase cAMP-dependent type II regulatory subunit alpha	0.38233	4.65355	0.0122708	0.594081
1348_at	COX7A2P2	cytochrome c oxidase subunit 7A2 pseudogene 2	0.886667	8.98395	0.0122781	0.594081
442900_at	MIR326	microRNA 326	-0.586077	5.89517	0.0122968	0.594081
23180_at	RFTN1	raftlin, lipid raft linker 1	-0.38112	6.19765	0.0123084	0.594081
51635_at	DHRS7	dehydrogenase/reductase 7	0.621458	5.93824	0.0123264	0.594081
100419764_at	GARSP1	glycyl-tRNA synthetase pseudogene 1	1.46843	6.16428	0.0123522	0.594081
693158_at	MIR573	microRNA 573	-1.26818	3.19928	0.0123574	0.594081
103344932_at	PGM5P4-AS1	PGM5P4 antisense RNA 1	0.305552	2.78232	0.0123756	0.594081
2806_at	GOT2	glutamic-oxaloacetic transaminase 2	0.357251	4.49741	0.0124089	0.594081
100616307_at	MIR4757	microRNA 4757	-0.529069	4.1058	0.0124379	0.594081
100327036_at	PPP2R2DP1	protein phosphatase 2 regulatory subunit Bdelta pseudogene 1	0.604266	2.19433	0.0124564	0.594081
105373161_at	LOC105373161	uncharacterized LOC105373161	-0.257234	2.19459	0.0124572	0.594081
170559_at	XPOTP1	exportin for tRNA pseudogene 1	0.396757	5.42713	0.0124613	0.594081
8359_at	HIST1H4A	histone cluster 1 H4 family member a	0.537669	4.5545	0.012464	0.594081
105374312_at	LOC105374312	translation initiation factor IF-2-like	-0.523661	5.29402	0.0124946	0.594081
9994_at	CASP8AP2	caspase 8 associated protein 2	0.72106	6.20128	0.0124991	0.594081
100188992_at	TRV-AAC2-1	transfer RNA-Val (AAC) 2-1	-0.580422	2.98566	0.0125088	0.594081
28751_at	TRAJ4	T cell receptor alpha joining 4	-0.400685	8.77929	0.0125254	0.594081
79872_at	CBLL1	Cbl proto-oncogene like 1	0.294229	5.40755	0.0125363	0.594081
125228_at	FAM210A	family with sequence similarity 210 member A	0.493733	4.29257	0.0125486	0.594081
10241_at	CALCOCO2	calcium binding and coiled-coil domain 2	0.382499	5.55955	0.0125561	0.594081
642426_at	LINC02297	long intergenic non-protein coding RNA 2297	-0.402656	1.90224	0.0125818	0.594081
100422694_at	LOC100422694	polypeptide N-acetylgalactosaminyltransferase 11 pseudogene	1.35063	4.36839	0.0126118	0.594081
677830_at	SNORA50A	small nucleolar RNA, H/ACA box 50A	-0.814846	6.17344	0.0126246	0.594081
51012_at	PRELID3B	PRELI domain containing 3B	0.691888	4.90349	0.0126382	0.594081
514_at	ATP5E	ATP synthase, H+ transporting, mitochondrial F1 complex, epsilon subunit	0.969294	8.03035	0.0126541	0.594081
644694_at	CDRT15P2	CMT1A duplicated region transcript 15 pseudogene 2	-0.429196	3.35584	0.0126613	0.594081
140691_at	TRIM69	tripartite motif containing 69	0.272662	2.4867	0.0126646	0.594081
3676_at	ITGA4	integrin subunit alpha 4	0.252505	6.88814	0.0126959	0.594081
101927178_at	LOC101927178	uncharacterized LOC101927178	1.47133	4.71473	0.0127059	0.594081
406991_at	MIR21	microRNA 21	0.932675	3.41877	0.0127452	0.594081
28958_at	COA3	cytochrome c oxidase assembly factor 3	0.73678	6.38094	0.0127508	0.594081
100422893_at	MIR3154	microRNA 3154	-0.247772	5.62197	0.0127643	0.594081
105369519_at	LOC105369519	uncharacterized LOC105369519	1.3062	5.33406	0.0127693	0.594081
3052_at	HCCS	holocytochrome c synthase	0.295895	4.97966	0.0128058	0.594081
387036_at	GUSBP2	glucuronidase, beta pseudogene 2	-0.317832	3.79139	0.0128069	0.594081
8418_at	CMAHP	cytidine monophospho-N-acetylneuraminic acid hydroxylase, pseudogene	0.525886	4.13945	0.0128233	0.594081
126259_at	TMIGD2	transmembrane and immunoglobulin domain containing 2	-0.379343	5.39709	0.0128531	0.594081
100124332_at	YBX2P1	Y-box binding protein 2 pseudogene 1	0.771964	6.79889	0.0128543	0.594081
28904_at	IGKV1D-8	immunoglobulin kappa variable 1D-8	-0.734037	2.15469	0.0128555	0.594081
387509_at	GPR153	G protein-coupled receptor 153	-0.23024	3.43575	0.0128576	0.594081
195827_at	AAED1	AhpC/TSA antioxidant enzyme domain containing 1	0.538323	4.583	0.0128881	0.594081
7326_at	UBE2G1	ubiquitin conjugating enzyme E2 G1	0.245214	6.29536	0.012933	0.594081
79968_at	WDR76	WD repeat domain 76	0.239789	4.50237	0.012937	0.594081
729234_at	FAHD2CP	fumarylacetoacetate hydrolase domain containing 2C, pseudogene	0.440931	3.98756	0.0129882	0.594081
8925_at	HERC1	HECT and RLD domain containing E3 ubiquitin protein ligase family member 1	-0.469864	7.52632	0.0130048	0.594081
9743_at	ARHGAP32	Rho GTPase activating protein 32	-0.269688	3.97448	0.0130423	0.594081
107985793_at	NA	NA	0.825079	7.72121	0.0130462	0.594081
28693_at	TRAV1-1	T cell receptor alpha variable 1-1	-0.506411	4.45015	0.0130954	0.594081
26278_at	SACS	sacsin molecular chaperone	0.326386	4.93141	0.0131041	0.594081
8611_at	PLPP1	phospholipid phosphatase 1	0.267952	4.9952	0.0131554	0.594081
107985899_at	NA	NA	0.899936	3.50555	0.0131727	0.594081
84294_at	UTP23	UTP23, small subunit processome component	0.375351	5.21094	0.013213	0.594081
1337_at	COX6A1	cytochrome c oxidase subunit 6A1	0.400017	7.97421	0.0132325	0.594081
54929_at	TMEM161A	transmembrane protein 161A	-0.500645	5.06405	0.0132482	0.594081
79738_at	BBS10	Bardet-Biedl syndrome 10	0.362501	2.56954	0.0132539	0.594081
2662_at	GDF10	growth differentiation factor 10	-0.316971	3.53212	0.0132694	0.594081
284349_at	ZNF283	zinc finger protein 283	0.2668	2.61482	0.013271	0.594081
26102_at	DKFZP434A062	uncharacterized LOC26102	-0.246233	2.55045	0.0133319	0.594081
4214_at	MAP3K1	mitogen-activated protein kinase kinase kinase 1	0.409124	6.24311	0.0133355	0.594081
2854_at	GPR32	G protein-coupled receptor 32	-0.213714	2.38297	0.0133431	0.594081
8933_at	RTL8C	retrotransposon Gag like 8C	0.228956	5.58711	0.0133503	0.594081
105374464_at	LOC105374464	uncharacterized LOC105374464	0.258744	2.42461	0.0133871	0.594081
374918_at	IGFL1	IGF like family member 1	-0.299519	3.9985	0.013411	0.594081
11193_at	WBP4	WW domain binding protein 4	0.391167	5.43661	0.0134565	0.594081
101928397_at	LOC101928397	uncharacterized LOC101928397	0.286407	2.53411	0.0134598	0.594081
128240_at	NAXE	NAD(P)HX epimerase	0.327747	5.25087	0.0134905	0.594081
441155_at	LOC441155	zinc finger CCCH-type domain-containing-like	0.597576	2.37311	0.0134914	0.594081
94240_at	EPSTI1	epithelial stromal interaction 1	0.311399	3.89573	0.0134934	0.594081
55122_at	AKIRIN2	akirin 2	0.282661	5.36162	0.0134969	0.594081
79003_at	MIS12	MIS12, kinetochore complex component	0.360354	5.5045	0.0134976	0.594081
100507297_at	TMEM44-AS1	TMEM44 antisense RNA 1	0.366982	2.51163	0.0135067	0.594081
102723330_at	LOC102723330	uncharacterized LOC102723330	-0.258211	3.91325	0.0135119	0.594081
140687_at	GCNT7	glucosaminyl (N-acetyl) transferase family member 7	0.379072	4.43149	0.013571	0.594081
2521_at	FUS	FUS RNA binding protein	-0.331397	9.10194	0.0136292	0.594081
221830_at	TWISTNB	TWIST neighbor	0.997543	6.04852	0.0136515	0.594081
4790_at	NFKB1	nuclear factor kappa B subunit 1	0.230271	7.60103	0.0136678	0.594081
56888_at	KCMF1	potassium channel modulatory factor 1	0.275941	6.30066	0.0136707	0.594081
2995_at	GYPC	glycophorin C (Gerbich blood group)	-0.287843	6.07498	0.0136955	0.594081
390075_at	OR52N5	olfactory receptor family 52 subfamily N member 5	-0.282925	2.33458	0.0137089	0.594081
84515_at	MCM8	minichromosome maintenance 8 homologous recombination repair factor	0.470852	3.33833	0.0137093	0.594081
100500835_at	MIR3907	microRNA 3907	-0.571566	6.01319	0.0138257	0.594081
54734_at	RAB39A	RAB39A, member RAS oncogene family	-0.234186	2.43913	0.0138381	0.594081
84233_at	TMEM126A	transmembrane protein 126A	0.50714	6.80363	0.013893	0.594081
101927786_at	LOC101927786	uncharacterized LOC101927786	-0.240466	2.08536	0.0138988	0.594081
91056_at	AP5B1	adaptor related protein complex 5 beta 1 subunit	-0.359583	3.74106	0.0139087	0.594081
646309_at	NAMPTP1	nicotinamide phosphoribosyltransferase pseudogene 1	0.750699	2.70301	0.0139139	0.594081
10732_at	TCFL5	transcription factor like 5	0.226055	3.58973	0.0139174	0.594081
84969_at	TOX2	TOX high mobility group box family member 2	-0.327551	3.7268	0.0139302	0.594081
105370700_at	LOC105370700	uncharacterized LOC105370700	-0.253716	4.37588	0.0139472	0.594081
728115_at	FAM60CP	family with sequence similarity 60 member C, pseudogene	0.582785	6.84528	0.013957	0.594081
728228_at	LINC01433	long intergenic non-protein coding RNA 1433	-0.291482	3.07119	0.013968	0.594081
7140_at	TNNT3	troponin T3, fast skeletal type	-0.352917	5.39206	0.0139779	0.594081
3115_at	HLA-DPB1	major histocompatibility complex, class II, DP beta 1	0.422408	5.54273	0.0139972	0.594081
1429_at	CRYZ	crystallin zeta	0.447808	4.42627	0.0139978	0.594081
162998_at	OR7D2	olfactory receptor family 7 subfamily D member 2	0.257152	2.40527	0.014	0.594081
100289473_at	LOC100289473	cytoskeleton associated protein 2-like pseudogene	-0.256872	2.87443	0.0140194	0.594081
51260_at	PBDC1	polysaccharide biosynthesis domain containing 1	0.390532	5.22597	0.0140198	0.594081
102724062_at	LOC102724062	uncharacterized LOC102724062	-0.686892	2.36122	0.0140258	0.594081
23597_at	ACOT9	acyl-CoA thioesterase 9	0.278436	3.10176	0.0140319	0.594081
57643_at	ZSWIM5	zinc finger SWIM-type containing 5	0.252861	3.13899	0.0141173	0.594081
28780_at	IGLV5-48	immunoglobulin lambda variable 5-48 (non-functional)	-0.391282	3.20468	0.0141525	0.594081
100287482_at	SMKR1	small lysine rich protein 1	0.346997	5.25194	0.0141527	0.594081
80231_at	CXorf21	chromosome X open reading frame 21	0.320635	2.45399	0.0141665	0.594081
729298_at	PCNPP3	PEST containing nuclear protein pseudogene 3	0.242151	2.06872	0.0141705	0.594081
402226_at	CCT5P1	chaperonin containing TCP1 subunit 5 pseudogene 1	1.00657	5.66761	0.0141778	0.594081
347359_at	BMP2KL	BMP2 inducible kinase-like, pseudogene	-0.396816	2.42737	0.0142156	0.594081
81555_at	YIPF5	Yip1 domain family member 5	0.548028	6.17154	0.0142214	0.594081
653390_at	RRN3P2	RRN3 homolog, RNA polymerase I transcription factor pseudogene 2	0.439204	5.46719	0.0142291	0.594081
100420612_at	ERP29P1	endoplasmic reticulum lumenal protein 29 pseudogene 1	-0.397173	3.72538	0.0142485	0.594081
132660_at	LIN54	lin-54 DREAM MuvB core complex component	0.370413	4.84703	0.0143202	0.594081
221035_at	REEP3	receptor accessory protein 3	0.636182	4.89712	0.0143785	0.594081
100129405_at	MSTO2P	misato family member 2, pseudogene	-0.309627	3.53751	0.0143895	0.594081
100505570_at	LOC100505570	uncharacterized LOC100505570	-0.538601	2.98453	0.0144013	0.594081
28827_at	IGLJ7	immunoglobulin lambda joining 7	-0.499622	6.58552	0.0144192	0.594081
6612_at	SUMO3	small ubiquitin-like modifier 3	0.377297	6.99499	0.0144253	0.594081
8804_at	CREG1	cellular repressor of E1A stimulated genes 1	0.617186	4.77096	0.0144696	0.594081
286239_at	ME2P1	malic enzyme 2 pseudogene 1	0.389623	3.74222	0.0144857	0.594081
100289061_at	LOC100289061	uncharacterized LOC100289061	-0.249334	4.29409	0.0144887	0.594081
101928104_at	LINC01482	long intergenic non-protein coding RNA 1482	0.379057	2.09748	0.0144928	0.594081
105378225_at	LOC105378225	uncharacterized LOC105378225	-0.361017	3.79387	0.0145787	0.594081
55054_at	ATG16L1	autophagy related 16 like 1	-0.394986	6.09437	0.0146355	0.594081
105373354_at	LOC105373354	uncharacterized LOC105373354	-0.257285	2.649	0.0146528	0.594081
91408_at	BTF3L4	basic transcription factor 3 like 4	0.352199	5.99466	0.0146772	0.594081
400761_at	LRRC8C-DT	LRRC8C divergent transcript	0.391681	4.29598	0.0147346	0.594081
100534593_at	STX16-NPEPL1	STX16-NPEPL1 readthrough (NMD candidate)	-0.449368	4.95073	0.014736	0.594081
51808_at	PHAX	phosphorylated adaptor for RNA export	0.583354	5.09594	0.0147613	0.594081
100128678_at	BTBD10P1	BTB domain containing 10 pseudogene 1	0.818401	3.78722	0.0147825	0.594081
100302226_at	MIR1238	microRNA 1238	-0.317551	6.59202	0.0148036	0.594081
23741_at	EID1	EP300 interacting inhibitor of differentiation 1	0.404387	5.78628	0.014811	0.594081
51379_at	CRLF3	cytokine receptor like factor 3	-0.381322	7.84373	0.0148139	0.594081
9659_at	PDE4DIP	phosphodiesterase 4D interacting protein	0.380496	4.15695	0.0148511	0.594081
7905_at	REEP5	receptor accessory protein 5	0.582482	6.02237	0.0148692	0.594081
659_at	BMPR2	bone morphogenetic protein receptor type 2	0.526879	5.69006	0.0148856	0.594081
26286_at	ARFGAP3	ADP ribosylation factor GTPase activating protein 3	0.466476	5.17066	0.0148955	0.594081
100302167_at	MIR1299	microRNA 1299	-1.5424	5.19563	0.0149183	0.594081
374354_at	NHLRC2	NHL repeat containing 2	0.503969	4.88815	0.0149944	0.594081
101928855_at	LOC101928855	uncharacterized LOC101928855	-0.27454	3.73048	0.015015	0.594081
101928433_at	LOC101928433	uncharacterized LOC101928433	-0.281476	2.90705	0.0150236	0.594081
692063_at	SNORA32	small nucleolar RNA, H/ACA box 32	1.07309	6.27471	0.0150489	0.594081
7321_at	UBE2D1	ubiquitin conjugating enzyme E2 D1	0.668328	4.45417	0.0150737	0.594081
55646_at	LYAR	Ly1 antibody reactive	0.604842	4.10159	0.0150802	0.594081
442890_at	MIR133B	microRNA 133b	0.245914	2.50099	0.0151029	0.594081
10667_at	FARS2	phenylalanyl-tRNA synthetase 2, mitochondrial	0.282384	5.59093	0.0151037	0.594081
166968_at	MIER3	MIER family member 3	0.246884	4.44508	0.0151251	0.594081
102724120_at	LOC102724120	uncharacterized LOC102724120	-0.513383	2.73484	0.0151285	0.594081
2634_at	GBP2	guanylate binding protein 2	0.713205	7.13195	0.0151483	0.594081
105374779_at	LOC105374779	uncharacterized LOC105374779	-0.963418	4.60575	0.0151918	0.594081
84923_at	FAM104A	family with sequence similarity 104 member A	0.305469	3.63495	0.0152035	0.594081
100302168_at	MIR1257	microRNA 1257	-0.589234	5.58648	0.0152081	0.594081
392285_at	PPIAP33	peptidylprolyl isomerase A pseudogene 33	0.400373	3.38017	0.0152112	0.594081
7589_at	ZSCAN21	zinc finger and SCAN domain containing 21	0.426852	4.1146	0.0152142	0.594081
54534_at	MRPL50	mitochondrial ribosomal protein L50	0.730371	5.77287	0.0152254	0.594081
642812_at	API5P1	apoptosis inhibitor 5 pseudogene 1	0.273319	6.00679	0.0152514	0.594081
55073_at	LRRC37A4P	leucine rich repeat containing 37 member A4, pseudogene	0.419775	5.28846	0.0153012	0.594081
8434_at	RECK	reversion inducing cysteine rich protein with kazal motifs	0.442764	3.32669	0.015312	0.594081
719_at	C3AR1	complement C3a receptor 1	0.234657	2.42881	0.0153194	0.594081
107985564_at	NA	NA	-0.567374	2.44811	0.0153231	0.594081
9675_at	TTI1	TELO2 interacting protein 1	0.285833	5.42904	0.0153385	0.594081
339843_at	WWP1P1	WW domain containing E3 ubiquitin protein ligase 1 pseudogene 1	0.484558	4.1331	0.0153401	0.594081
112942_at	CFAP36	cilia and flagella associated protein 36	0.599536	5.9302	0.0153495	0.594081
80178_at	TEDC2	tubulin epsilon and delta complex 2	-0.371747	4.72068	0.0153712	0.594081
9550_at	ATP6V1G1	ATPase H+ transporting V1 subunit G1	0.270708	7.47846	0.0153934	0.594081
26355_at	FAM162A	family with sequence similarity 162 member A	0.708332	6.91119	0.015395	0.594081
100129774_at	LOC100129774	ATPase family, AAA domain containing 1 pseudogene	0.385482	6.09739	0.0154074	0.594081
144245_at	ALG10B	ALG10B, alpha-1,2-glucosyltransferase	0.263931	3.5377	0.0154134	0.594081
83956_at	RACGAP1P	Rac GTPase activating protein 1 pseudogene	0.208091	2.4668	0.0154611	0.594081
5111_at	PCNA	proliferating cell nuclear antigen	0.460059	4.5893	0.0154872	0.594081
100190952_at	NDUFB1P1	NADH:ubiquinone oxidoreductase subunit B1 pseudogene 1	0.66591	8.05525	0.0154949	0.594081
440359_at	YBX3P1	Y-box binding protein 3 pseudogene 1	0.382714	4.21496	0.0155038	0.594081
6296_at	ACSM3	acyl-CoA synthetase medium chain family member 3	0.31248	3.28363	0.0155074	0.594081
171546_at	SPTSSA	serine palmitoyltransferase small subunit A	0.445966	4.24681	0.0155078	0.594081
100616344_at	MIR3689D2	microRNA 3689d-2	-0.678807	3.44344	0.0155287	0.594081
83891_at	SNX25	sorting nexin 25	0.440212	4.34943	0.0155288	0.594081
641378_at	LOC641378	ADP ribosylation factor like GTPase 5A pseudogene	0.714936	4.37156	0.0155309	0.594081
10771_at	ZMYND11	zinc finger MYND-type containing 11	0.325575	6.6378	0.0155546	0.594081
55752_at	SEPT11	septin 11	0.533855	6.14813	0.0155585	0.594081
8330_at	HIST1H2AK	histone cluster 1 H2A family member k	0.400602	6.12998	0.0155771	0.594081
81611_at	ANP32E	acidic nuclear phosphoprotein 32 family member E	0.247679	6.62059	0.0155885	0.594081
100288179_at	TSEN15P1	tRNA splicing endonuclease subunit 15 pseudogene 1	0.975262	2.52416	0.0155934	0.594081
2627_at	GATA6	GATA binding protein 6	0.286529	3.01021	0.0155947	0.594081
359787_at	DPPA3	developmental pluripotency associated 3	0.219911	2.33498	0.0156002	0.594081
57587_at	CFAP97	cilia and flagella associated protein 97	0.397874	5.41344	0.0156105	0.594081
29117_at	BRD7	bromodomain containing 7	0.277062	6.78985	0.0156382	0.594081
27071_at	DAPP1	dual adaptor of phosphotyrosine and 3-phosphoinositides 1	0.538106	3.97488	0.0156599	0.594081
107984859_at	NA	NA	-0.30653	3.89977	0.015669	0.594081
53339_at	BTBD1	BTB domain containing 1	0.362565	5.89058	0.0156781	0.594081
677775_at	SCARNA5	small Cajal body-specific RNA 5	-0.473182	7.70421	0.0156858	0.594081
79646_at	PANK3	pantothenate kinase 3	0.225755	5.58251	0.0156873	0.594081
101928000_at	LOC101928000	uncharacterized LOC101928000	1.04227	5.89529	0.0157436	0.594081
105375350_at	LOC105375350	uncharacterized LOC105375350	-0.26675	3.64337	0.0157496	0.594081
107985014_at	NA	NA	0.229021	2.69967	0.0157932	0.594081
26806_at	SNORD44	small nucleolar RNA, C/D box 44	0.770116	4.55752	0.0158195	0.594081
157489_at	SDAD1P1	SDA1 domain containing 1 pseudogene 1	0.252032	3.94414	0.0158521	0.594081
647002_at	LOC647002	isopentenyl-diphosphate delta isomerase 1 pseudogene	1.57212	5.87223	0.015889	0.594081
100133331_at	LOC100133331	uncharacterized LOC100133331	-0.294337	8.48204	0.0159197	0.594081
483_at	ATP1B3	ATPase Na+/K+ transporting subunit beta 3	0.265888	6.08665	0.0159291	0.594081
140701_at	ABHD16B	abhydrolase domain containing 16B	-0.244387	3.58307	0.016034	0.594081
200350_at	FOXD4L1	forkhead box D4 like 1	0.216873	2.67704	0.0160459	0.594081
347745_at	PWAR4	Prader Willi/Angelman region RNA 4	-0.248456	4.47982	0.016046	0.594081
51315_at	KRCC1	lysine rich coiled-coil 1	0.554435	5.27154	0.0160561	0.594081
4975_at	OMP	olfactory marker protein	-0.232631	3.35387	0.0160935	0.594081
100189268_at	TRQ-CTG2-1	transfer RNA-Gln (CTG) 2-1	0.277544	2.15339	0.0161226	0.594081
100859930_at	HEIH	hepatocellular carcinoma up-regulated EZH2-associated long non-coding RNA	0.322935	6.06618	0.0161314	0.594081
100500819_at	MIR3609	microRNA 3609	0.26537	1.90171	0.0161668	0.594081
10247_at	RIDA	reactive intermediate imine deaminase A homolog	0.466632	4.13283	0.0161754	0.594081
105377571_at	LOC105377571	uncharacterized LOC105377571	-0.349894	2.52733	0.0161776	0.594081
23306_at	NEMP1	nuclear envelope integral membrane protein 1	-0.226364	4.78549	0.0161874	0.594081
105375969_at	LOC105375969	uncharacterized LOC105375969	0.434795	3.53225	0.0162071	0.594081
2651_at	GCNT2	glucosaminyl (N-acetyl) transferase 2, I-branching enzyme (I blood group)	0.225432	2.5612	0.0162305	0.594081
105378511_at	LOC105378511	uncharacterized LOC105378511	-0.572029	3.8917	0.0162576	0.594081
6755_at	SSTR5	somatostatin receptor 5	-0.285678	4.05192	0.0162602	0.594081
347454_at	SOWAHD	sosondowah ankyrin repeat domain family member D	-0.272322	2.36282	0.0163156	0.594081
2553_at	GABPB1	GA binding protein transcription factor beta subunit 1	0.517214	4.30842	0.0163206	0.594081
55571_at	CNOT11	CCR4-NOT transcription complex subunit 11	0.340315	6.83757	0.0164055	0.594081
3248_at	HPGD	15-hydroxyprostaglandin dehydrogenase	0.432005	2.9096	0.0164225	0.594081
105369744_at	LOC105369744	uncharacterized LOC105369744	0.219618	2.52143	0.0164312	0.594081
105371347_at	LOC105371347	uncharacterized LOC105371347	0.37169	2.00857	0.0164805	0.594081
100505502_at	LOC100505502	putative UPF0607 protein FLJ37424	-0.460361	3.2165	0.016485	0.594081
5739_at	PTGIR	prostaglandin I2 receptor	-0.463869	5.1103	0.0165183	0.594081
100130148_at	MAPT-IT1	MAPT intronic transcript 1	-0.246643	3.26046	0.0165343	0.594081
285148_at	IAH1	isoamyl acetate hydrolyzing esterase 1 (putative)	0.39483	6.11694	0.0166068	0.594081
8738_at	CRADD	CASP2 and RIPK1 domain containing adaptor with death domain	-0.252351	3.48382	0.016609	0.594081
55325_at	UFSP2	UFM1 specific peptidase 2	0.420451	5.0228	0.0166518	0.594081
29083_at	GTPBP8	GTP binding protein 8 (putative)	0.6776	4.3396	0.0166722	0.594081
81671_at	VMP1	vacuole membrane protein 1	0.373825	6.58719	0.016685	0.594081
51310_at	SLC22A17	solute carrier family 22 member 17	-0.274262	5.32289	0.0167231	0.594081
768218_at	MIR766	microRNA 766	-0.441076	6.65459	0.0167515	0.594081
5867_at	RAB4A	RAB4A, member RAS oncogene family	0.670732	5.785	0.0167691	0.594081
401316_at	EIF4HP1	eukaryotic translation initiation factor 4H pseudogene 1	-0.471345	6.27814	0.0167765	0.594081
100129942_at	LOC100129942	capping actin protein of muscle Z-line alpha subunit 2 pseudogene	0.929389	2.97652	0.0167825	0.594081
54828_at	BCAS3	BCAS3, microtubule associated cell migration factor	-0.253806	5.91126	0.0167898	0.594081
9881_at	TRANK1	tetratricopeptide repeat and ankyrin repeat containing 1	0.45372	5.69871	0.0167928	0.594081
107985743_at	NA	NA	-0.235465	2.01317	0.0168068	0.594081
51230_at	PHF20	PHD finger protein 20	0.305442	6.38446	0.0168087	0.594081
100616353_at	MIR4532	microRNA 4532	-0.27966	3.97888	0.0168141	0.594081
100616230_at	MIR4646	microRNA 4646	-0.797833	4.52922	0.0168235	0.594081
57684_at	ZBTB26	zinc finger and BTB domain containing 26	0.381475	3.46044	0.0168257	0.594081
101928846_at	HIPK1-AS1	HIPK1 antisense RNA 1	1.15094	5.699	0.0168295	0.594081
100131616_at	CASP3P1	caspase 3 pseudogene 1	-0.765745	2.98441	0.0168359	0.594081
101927547_at	ANKRD44-IT1	ANKRD44 intronic transcript 1	-1.39258	7.12937	0.0168613	0.594081
30827_at	CXXC1	CXXC finger protein 1	-0.378517	5.18585	0.0168968	0.594081
84263_at	HSDL2	hydroxysteroid dehydrogenase like 2	0.511936	3.87549	0.0169175	0.594081
79694_at	MANEA	mannosidase endo-alpha	0.426127	3.12071	0.0169293	0.594081
102216268_at	CISTR	chondrogenesis-associated transcript	-0.370525	3.01624	0.0169366	0.594081
84278_at	MFSD14C	major facilitator superfamily domain containing 14C	-0.822039	7.30227	0.0169423	0.594081
92259_at	MRPS36	mitochondrial ribosomal protein S36	0.334884	3.17902	0.0169444	0.594081
6016_at	RIT1	Ras like without CAAX 1	0.224468	5.59678	0.0169537	0.594081
10114_at	HIPK3	homeodomain interacting protein kinase 3	0.470597	6.24007	0.0169942	0.594081
7716_at	VEZF1	vascular endothelial zinc finger 1	0.750869	6.3273	0.0170115	0.594081
202134_at	FAM153B	family with sequence similarity 153 member B	-0.356571	7.04334	0.0170127	0.594081
60468_at	BACH2	BTB domain and CNC homolog 2	-0.370886	7.60938	0.0170295	0.594081
120534_at	ARL14EP	ADP ribosylation factor like GTPase 14 effector protein	0.723401	7.0144	0.017185	0.594081
106479126_at	RN7SKP71	RNA, 7SK small nuclear pseudogene 71	-0.253156	6.68265	0.017201	0.594081
644661_at	LOC644661	importin subunit alpha-1 pseudogene	1.02884	4.56973	0.017216	0.594081
1869_at	E2F1	E2F transcription factor 1	-0.285495	4.04006	0.0172297	0.594081
51255_at	RNF181	ring finger protein 181	0.556259	5.71971	0.0172522	0.594081
360227_at	OTUD4P1	OTUD4 pseudogene 1	0.39658	5.16241	0.0172658	0.594081
653631_at	LOC653631	axin interactor, dorsalization associated pseudogene	-0.821931	3.29804	0.017268	0.594081
100287569_at	LINC00173	long intergenic non-protein coding RNA 173	-0.319914	4.19416	0.0172772	0.594081
83444_at	INO80B	INO80 complex subunit B	0.469764	6.52595	0.0172975	0.594081
152007_at	GLIPR2	GLI pathogenesis related 2	0.270248	4.58666	0.0173169	0.594081
100129203_at	LOC100129203	uncharacterized LOC100129203	0.578514	4.08349	0.0173364	0.594081
151516_at	ASPRV1	aspartic peptidase retroviral like 1	-0.214335	3.6318	0.017341	0.594081
105369964_at	LOC105369964	uncharacterized LOC105369964	-0.230937	3.0543	0.0173796	0.594081
106480458_at	RN7SKP36	RNA, 7SK small nuclear pseudogene 36	0.324822	5.1895	0.0173825	0.594081
101927167_at	GATA2-AS1	GATA2 antisense RNA 1	-0.225134	4.22188	0.0173944	0.594081
257068_at	PLCXD2	phosphatidylinositol specific phospholipase C X domain containing 2	-0.366911	4.10266	0.0174869	0.594081
107986860_at	NA	NA	0.774223	3.14749	0.0175709	0.594081
201305_at	SPNS3	sphingolipid transporter 3 (putative)	-0.23133	4.78985	0.0175862	0.594081
7494_at	XBP1	X-box binding protein 1	0.423887	6.61841	0.0175867	0.594081
107985079_at	NA	NA	-0.551243	5.94611	0.01765	0.594081
54665_at	RSBN1	round spermatid basic protein 1	0.665115	5.75496	0.0176641	0.594081
107987167_at	NA	NA	-0.225748	2.90695	0.0176876	0.594081
81894_at	SLC25A28	solute carrier family 25 member 28	-0.222331	5.41765	0.0176909	0.594081
346689_at	KLRG2	killer cell lectin like receptor G2	-0.242277	4.1535	0.0177559	0.594081
51191_at	HERC5	HECT and RLD domain containing E3 ubiquitin protein ligase 5	0.433925	2.86421	0.0177733	0.594081
23670_at	TMEM2	transmembrane protein 2	-0.407056	7.205	0.01782	0.594081
100188995_at	TRK-CTT6-1	transfer RNA-Lys (CTT) 6-1	-0.206915	6.21946	0.0178732	0.594081
266724_at	HSPA9P1	heat shock protein family A (Hsp70) member 9 pseudogene 1	0.575176	6.67849	0.0178733	0.594081
388685_at	LINC01138	long intergenic non-protein coding RNA 1138	-0.449607	6.07617	0.0179046	0.594081
400464_at	LOC400464	ubiquitin conjugating enzyme E2 Q2 pseudogene	0.242513	4.87454	0.017915	0.594081
66004_at	LYNX1	Ly6/neurotoxin 1	-0.305128	3.88941	0.0179296	0.594081
51465_at	UBE2J1	ubiquitin conjugating enzyme E2 J1	0.356636	6.58152	0.0180184	0.594081
347746_at	PWARSN	Prader Willi/Angelman region RNA, SNRPN neighbor	-0.567442	6.41573	0.0180406	0.594081
727919_at	LOC727919	NADH:ubiquinone oxidoreductase complex assembly factor 2 pseudogene	1.00933	5.38736	0.0180652	0.594081
105378126_at	LOC105378126	uncharacterized LOC105378126	-0.392663	3.38008	0.0180871	0.594081
107986035_at	NA	NA	-0.366925	3.81112	0.018098	0.594081
100533619_at	TMPOP2	thymopoietin pseudogene 2	0.412462	5.4074	0.0181119	0.594081
100873963_at	LINC00279	long intergenic non-protein coding RNA 279	-0.236675	2.03667	0.0181653	0.594081
56902_at	PNO1	partner of NOB1 homolog	0.443198	3.59669	0.0181743	0.594081
10970_at	CKAP4	cytoskeleton associated protein 4	0.22788	5.64825	0.0181813	0.594081
105370024_at	LOC105370024	uncharacterized LOC105370024	-0.235544	2.86757	0.0182089	0.594081
1207_at	CLNS1A	chloride nucleotide-sensitive channel 1A	0.545135	6.32148	0.0182619	0.594081
7110_at	TMF1	TATA element modulatory factor 1	0.462826	7.01013	0.0182802	0.594081
63933_at	MCUR1	mitochondrial calcium uniporter regulator 1	0.735738	4.52825	0.01831	0.594081
93233_at	CCDC114	coiled-coil domain containing 114	-0.228382	3.92591	0.0183248	0.594081
101929425_at	BTBD9-AS1	BTBD9 antisense RNA 1	-0.686854	4.43416	0.0183376	0.594081
56929_at	FEM1C	fem-1 homolog C	0.36924	5.0491	0.018362	0.594081
101927057_at	LOC101927057	uncharacterized LOC101927057	-0.44426	2.95553	0.0184082	0.594081
26191_at	PTPN22	protein tyrosine phosphatase, non-receptor type 22	0.516478	6.13275	0.0184088	0.594081
100128881_at	VPS9D1-AS1	VPS9D1 antisense RNA 1	-0.348374	4.68716	0.0184133	0.594081
136051_at	ZNF786	zinc finger protein 786	0.218251	4.33016	0.0184356	0.594081
26762_at	HAVCR1	hepatitis A virus cellular receptor 1	0.256533	3.12526	0.0184558	0.594081
3476_at	IGBP1	immunoglobulin binding protein 1	0.382573	6.3148	0.0184802	0.594081
5429_at	POLH	DNA polymerase eta	0.464313	4.5341	0.0184823	0.594081
100420307_at	NTAN1P2	N-terminal asparagine amidase pseudogene 2	0.759279	3.29462	0.0184859	0.594081
9801_at	MRPL19	mitochondrial ribosomal protein L19	0.627855	5.02564	0.0185888	0.594081
442060_at	SAP18P2	SAP18 pseudogene 2	0.52477	9.66706	0.0185965	0.594081
107986473_at	NA	NA	-0.306273	2.38075	0.0186127	0.594081
100616168_at	MIR4754	microRNA 4754	-0.482157	4.94265	0.0186236	0.594081
114932_at	MRFAP1L1	Morf4 family associated protein 1 like 1	0.514253	5.79948	0.0186735	0.594081
84868_at	HAVCR2	hepatitis A virus cellular receptor 2	0.262747	2.97999	0.0186844	0.594081
339804_at	C2orf74	chromosome 2 open reading frame 74	0.868253	5.02396	0.0187198	0.594081
2625_at	GATA3	GATA binding protein 3	0.289795	6.38246	0.0187488	0.594081
6074_at	RNU7-24P	RNA, U7 small nuclear 24 pseudogene	-0.313827	2.79594	0.0187525	0.594081
728310_at	GOLGA6L7	golgin A6 family like 7	-0.35903	2.72584	0.0187543	0.594081
170370_at	FAM170B	family with sequence similarity 170 member B	-0.271946	3.1847	0.0187738	0.594081
135927_at	LLCFC1	LLLL and CFNLAS motif containing 1	-0.265573	3.57364	0.0187854	0.594081
57132_at	CHMP1B	charged multivesicular body protein 1B	0.429469	6.76728	0.0187896	0.594081
646522_at	LOC646522	uncharacterized LOC646522	-0.350027	2.81337	0.0187903	0.594081
339665_at	SLC35E4	solute carrier family 35 member E4	-0.242418	3.36824	0.0188182	0.594081
105374810_at	LOC105374810	uncharacterized LOC105374810	-0.922772	3.25688	0.0188628	0.594081
105379363_at	LOC105379363	uncharacterized LOC105379363	0.363803	2.28179	0.0188819	0.594081
401357_at	LOC401357	uncharacterized LOC401357	-0.231001	4.0943	0.0189029	0.594081
107984663_at	NA	NA	-0.32798	3.50978	0.0189032	0.594081
105371582_at	LINC02088	long intergenic non-protein coding RNA 2088	0.412399	3.34539	0.0189144	0.594081
724087_at	LINC01545	long intergenic non-protein coding RNA 1545	0.285237	2.21007	0.0189191	0.594081
100500845_at	MIR642B	microRNA 642b	0.389152	5.55639	0.0189329	0.594081
101927400_at	LOC101927400	uncharacterized LOC101927400	0.328865	1.96342	0.0189518	0.594081
286430_at	NLRP2B	NLR family pyrin domain containing 2B	0.407979	7.22494	0.0189693	0.594081
646359_at	TERF1P2	telomeric repeat binding factor 1 pseudogene 2	0.215637	2.07634	0.0189774	0.594081
105372995_at	LOC105372995	uncharacterized LOC105372995	-0.40365	3.36721	0.0189832	0.594081
7089_at	TLE2	transducin like enhancer of split 2	-0.222648	4.82322	0.0190429	0.594081
28352_at	IGHVIII-11-1	immunoglobulin heavy variable (III)-11-1 (pseudogene)	-0.749369	3.88932	0.0190507	0.594081
5517_at	PPP2CBP1	protein phosphatase 2 catalytic subunit beta pseudogene 1	0.299139	2.19417	0.0190816	0.594081
389903_at	CSAG3	CSAG family member 3	-1.28754	3.45971	0.0190961	0.594081
257144_at	GCSAM	germinal center associated signaling and motility	0.418659	5.25913	0.0191028	0.594081
147657_at	ZNF480	zinc finger protein 480	0.668532	5.59134	0.0191059	0.594081
7188_at	TRAF5	TNF receptor associated factor 5	0.526942	5.823	0.019121	0.594081
65108_at	MARCKSL1	MARCKS like 1	-0.297199	5.49131	0.0191338	0.594081
23086_at	EXPH5	exophilin 5	0.411277	3.41416	0.0191491	0.594081
102465529_at	MIR6878	microRNA 6878	-0.582536	2.3753	0.0191533	0.594081
22806_at	IKZF3	IKAROS family zinc finger 3	0.293028	7.22882	0.0191572	0.594081
1649_at	DDIT3	DNA damage inducible transcript 3	0.412383	6.86827	0.0191887	0.594081
106481894_at	RNU6-428P	RNA, U6 small nuclear 428, pseudogene	-0.992296	2.45309	0.0191949	0.594081
339983_at	NAT8L	N-acetyltransferase 8 like	-0.248665	2.90852	0.0192201	0.594081
1389_at	CREBL2	cAMP responsive element binding protein like 2	0.246963	5.81561	0.0192258	0.594081
91947_at	ARRDC4	arrestin domain containing 4	0.249727	2.64624	0.0192332	0.594081
105376949_at	LOC105376949	uncharacterized LOC105376949	-0.257788	2.83185	0.0193243	0.594081
5820_at	PVT1	Pvt1 oncogene (non-protein coding)	0.45966	5.55259	0.019328	0.594081
637_at	BID	BH3 interacting domain death agonist	0.618282	5.04549	0.0193352	0.594081
105372694_at	LOC105372694	uncharacterized LOC105372694	-0.234487	2.29031	0.0193441	0.594081
100506990_at	LOC100506990	uncharacterized LOC100506990	-0.823421	6.17893	0.0193453	0.594081
55145_at	THAP1	THAP domain containing 1	0.608521	4.32561	0.0193542	0.594081
7358_at	UGDH	UDP-glucose 6-dehydrogenase	0.497777	4.12743	0.0193815	0.594081
391174_at	FAM96AP2	family with sequence similarity 96 member A pseudogene 2	0.431907	2.17272	0.0193926	0.594081
105374304_at	LOC105374304	uncharacterized LOC105374304	-0.616035	3.49259	0.0194025	0.594081
8028_at	MLLT10	MLLT10, histone lysine methyltransferase DOT1L cofactor	0.425007	6.79177	0.019431	0.594081
2770_at	GNAI1	G protein subunit alpha i1	0.449733	3.39787	0.0194356	0.594081
102467075_at	LINC01017	long intergenic non-protein coding RNA 1017	-0.215525	3.00242	0.0194632	0.594081
375190_at	FAM228B	family with sequence similarity 228 member B	0.378258	3.26862	0.0194835	0.594081
127544_at	RNF19B	ring finger protein 19B	0.274919	4.66618	0.0195229	0.594081
30001_at	ERO1A	endoplasmic reticulum oxidoreductase 1 alpha	0.600281	5.92391	0.0195466	0.594081
414157_at	C10orf62	chromosome 10 open reading frame 62	-0.325788	3.18434	0.0195959	0.594081
11043_at	MID2	midline 2	0.400097	4.56514	0.0196024	0.594081
10588_at	MTHFS	methenyltetrahydrofolate synthetase	-0.259449	5.3366	0.0196047	0.594081
5142_at	PDE4B	phosphodiesterase 4B	0.348075	5.79415	0.0196234	0.594081
80162_at	PGGHG	protein-glucosylgalactosylhydroxylysine glucosidase	-0.936175	7.86243	0.0196312	0.594081
51052_at	PRLH	prolactin releasing hormone	-0.433625	5.123	0.0196423	0.594081
100616414_at	MIR4761	microRNA 4761	-0.528171	2.55005	0.0196727	0.594081
349075_at	ZNF713	zinc finger protein 713	0.208962	2.67883	0.0196804	0.594081
677811_at	SNORA28	small nucleolar RNA, H/ACA box 28	0.65069	6.00696	0.0197254	0.594081
113835_at	ZNF257	zinc finger protein 257	0.5276	3.62474	0.0197351	0.594081
105374911_at	LOC105374911	uncharacterized LOC105374911	0.34751	2.00402	0.0197515	0.594081
100129734_at	LOC100129734	zinc finger AN1-type containing 1 pseudogene	1.43969	4.9149	0.0197554	0.594081
27350_at	APOBEC3C	apolipoprotein B mRNA editing enzyme catalytic subunit 3C	0.352313	4.45975	0.019756	0.594081
399495_at	SLC2A3P4	solute carrier family 2 member 3 pseudogene 4	-0.86382	8.50475	0.0197872	0.594081
728664_at	API5P2	apoptosis inhibitor 5 pseudogene 2	0.532053	5.96686	0.019789	0.594081
54811_at	ZNF562	zinc finger protein 562	0.239307	4.52207	0.0198189	0.594081
105376431_at	LOC105376431	uncharacterized LOC105376431	-0.264156	2.27383	0.0198346	0.594081
100129361_at	SMIM10L1	small integral membrane protein 10 like 1	0.397263	5.4677	0.019868	0.594081
105375505_at	LOC105375505	uncharacterized LOC105375505	-0.236412	2.03084	0.019877	0.594081
2633_at	GBP1	guanylate binding protein 1	0.80387	5.64811	0.0199048	0.594081
1072_at	CFL1	cofilin 1	0.263611	6.71689	0.0199122	0.594081
91937_at	TIMD4	T-cell immunoglobulin and mucin domain containing 4	0.428882	3.58279	0.0199199	0.594081
653588_at	LOC653588	Sjogren syndrome antigen B (autoantigen La) pseudogene	0.270558	3.84427	0.0199659	0.594081
8577_at	TMEFF1	transmembrane protein with EGF like and two follistatin like domains 1	-0.371951	5.90051	0.0199911	0.594081
391195_at	OR2T33	olfactory receptor family 2 subfamily T member 33	-0.255799	1.94843	0.0200077	0.594081
594837_at	SNORD101	small nucleolar RNA, C/D box 101	0.316036	6.94024	0.020009	0.594081
9446_at	GSTO1	glutathione S-transferase omega 1	0.655829	3.96591	0.0200376	0.594081
49_at	ACR	acrosin	-0.214714	2.47347	0.0200433	0.594081
57594_at	HOMEZ	homeobox and leucine zipper encoding	0.329147	3.80458	0.0200848	0.594081
29092_at	LINC00339	long intergenic non-protein coding RNA 339	0.369772	5.21419	0.0200884	0.594081
2923_at	PDIA3	protein disulfide isomerase family A member 3	0.419567	7.6047	0.0200913	0.594081
105371811_at	LOC105371811	uncharacterized LOC105371811	-0.215929	4.75192	0.0201104	0.594081
8969_at	HIST1H2AG	histone cluster 1 H2A family member g	0.499138	5.64804	0.0201389	0.594081
83607_at	AMMECR1L	AMMECR1 like	0.466303	3.89154	0.0201651	0.594081
310_at	ANXA7	annexin A7	0.403817	7.13043	0.0202202	0.594081
644672_at	CLDN25	claudin 25	-0.251845	2.72413	0.0203141	0.594081
57471_at	ERMN	ermin	-0.527099	4.74634	0.0203195	0.594081
81609_at	SNX27	sorting nexin family member 27	0.394938	6.02909	0.0203425	0.594081
292_at	SLC25A5	solute carrier family 25 member 5	0.631267	4.82606	0.0203641	0.594081
100130134_at	LOC100130134	staufen double-stranded RNA binding protein 2 pseudogene	0.240437	2.27612	0.0203777	0.594081
51098_at	IFT52	intraflagellar transport 52	0.336891	3.91413	0.0203819	0.594081
55052_at	MRPL20	mitochondrial ribosomal protein L20	0.36349	8.1224	0.0204068	0.594081
2747_at	GLUD2	glutamate dehydrogenase 2	0.652656	4.98384	0.020411	0.594081
2871_at	GRK6P1	G protein-coupled receptor kinase 6 pseudogene 1	-0.63277	6.04625	0.0204269	0.594081
6275_at	S100A4	S100 calcium binding protein A4	0.500315	5.24219	0.0204506	0.594081
203190_at	LGI3	leucine rich repeat LGI family member 3	-0.269378	3.17854	0.0204517	0.594081
100129697_at	LOC100129697	uncharacterized LOC100129697	-0.285331	4.2245	0.020469	0.594081
107985502_at	NA	NA	0.33032	2.94501	0.0204827	0.594081
7728_at	ZNF175	zinc finger protein 175	0.337519	3.82996	0.0204848	0.594081
643977_at	FLJ32255	uncharacterized LOC643977	0.5703	7.97672	0.020492	0.594081
10403_at	NDC80	NDC80, kinetochore complex component	0.221489	2.72878	0.0205059	0.594081
440482_at	ANKRD20A5P	ankyrin repeat domain 20 family member A5, pseudogene	0.202451	4.09721	0.0205433	0.594081
11135_at	CDC42EP1	CDC42 effector protein 1	-0.287537	4.90364	0.0205507	0.594081
171423_at	PDIA3P1	protein disulfide isomerase family A member 3 pseudogene 1	0.589368	6.49966	0.0205559	0.594081
107985393_at	NA	NA	0.347127	4.81075	0.0205628	0.594081
375484_at	SIMC1	SUMO interacting motifs containing 1	0.310924	4.6117	0.0205958	0.594081
51077_at	FCF1	FCF1, rRNA-processing protein	0.242596	4.65549	0.0206133	0.594081
105375737_at	LOC105375737	uncharacterized LOC105375737	-0.775846	2.8179	0.020623	0.594081
171220_at	DSTNP2	destrin, actin depolymerizing factor pseudogene 2	0.288777	3.19912	0.0206508	0.594081
115294_at	PCMTD1	protein-L-isoaspartate (D-aspartate) O-methyltransferase domain containing 1	0.329609	6.4198	0.0206929	0.594081
646450_at	ARIH2OS	ariadne RBR E3 ubiquitin protein ligase 2 opposite strand	0.326216	2.71314	0.0207077	0.594081
6973_at	TRGV1	T cell receptor gamma variable 1 (non-functional)	0.384684	2.95982	0.0207231	0.594081
116842_at	LEAP2	liver enriched antimicrobial peptide 2	0.737159	4.73625	0.0207246	0.594081
285849_at	COX6A1P2	cytochrome c oxidase subunit 6A1 pseudogene 2	0.435336	6.67662	0.0207354	0.594081
144983_at	HNRNPA1L2	heterogeneous nuclear ribonucleoprotein A1-like 2	-0.238187	6.36883	0.0207539	0.594081
54790_at	TET2	tet methylcytosine dioxygenase 2	0.353542	5.86329	0.0207573	0.594081
101928841_at	LOC101928841	collagen alpha-1(II) chain-like	-0.279962	4.13795	0.0207639	0.594081
114327_at	EFHC1	EF-hand domain containing 1	0.272366	3.39823	0.0207698	0.594081
150678_at	COPS9	COP9 signalosome subunit 9	0.292666	6.14785	0.0207875	0.594081
10553_at	HTATIP2	HIV-1 Tat interactive protein 2	0.359716	4.73635	0.0208033	0.594081
8859_at	STK19	serine/threonine kinase 19	-0.233743	3.87436	0.0208108	0.594081
107986204_at	NA	NA	0.339811	2.44931	0.0208206	0.594081
9646_at	CTR9	CTR9 homolog, Paf1/RNA polymerase II complex component	0.766119	5.41627	0.020823	0.594081
222_at	ALDH3B2	aldehyde dehydrogenase 3 family member B2	-0.28918	2.9039	0.0208281	0.594081
29909_at	GPR171	G protein-coupled receptor 171	0.675972	3.68847	0.0208335	0.594081
100189161_at	TRV-AAC4-1	transfer RNA-Val (AAC) 4-1	0.353105	2.05073	0.0208853	0.594081
104355426_at	LENG8-AS1	LENG8 antisense RNA 1	-0.337797	5.53991	0.0208939	0.594081
56928_at	SPPL2B	signal peptide peptidase like 2B	-0.284255	4.94038	0.021018	0.594081
100189049_at	TRC-GCA18-1	transfer RNA-Cys (GCA) 18-1	-0.430765	2.41214	0.0210684	0.594081
100133161_at	LINC01001	long intergenic non-protein coding RNA 1001	-0.513653	6.31111	0.0210839	0.594081
65264_at	UBE2Z	ubiquitin conjugating enzyme E2 Z	-0.36666	6.54364	0.0210878	0.594081
574406_at	ADAMTSL4-AS1	ADAMTSL4 antisense RNA 1	-0.48697	3.61049	0.0210976	0.594081
647979_at	NORAD	non-coding RNA activated by DNA damage	0.639126	6.72987	0.0212059	0.594081
55819_at	RNF130	ring finger protein 130	0.50857	4.04002	0.0212113	0.594081
6402_at	SELL	selectin L	0.445861	8.98725	0.0212495	0.594081
9730_at	DCAF1	DDB1 and CUL4 associated factor 1	-0.263259	6.10878	0.0212788	0.594081
107985534_at	NA	NA	-0.427719	2.34919	0.0212889	0.594081
79017_at	GGCT	gamma-glutamylcyclotransferase	0.629675	4.90063	0.0212945	0.594081
100302170_at	MIR1206	microRNA 1206	0.538238	3.08954	0.0213134	0.594081
7128_at	TNFAIP3	TNF alpha induced protein 3	0.312945	10.169	0.0213196	0.594081
105373383_at	LOC105373383	uncharacterized LOC105373383	0.433911	5.09343	0.0213255	0.594081
100505915_at	LOC100505915	uncharacterized LOC100505915	0.232409	2.7528	0.0213458	0.594081
27000_at	DNAJC2	DnaJ heat shock protein family (Hsp40) member C2	0.580132	6.83734	0.0213574	0.594081
338699_at	ANKRD42	ankyrin repeat domain 42	0.371806	3.36387	0.0213602	0.594081
90338_at	ZNF160	zinc finger protein 160	-0.258046	5.38537	0.0213893	0.594081
8563_at	THOC5	THO complex 5	0.300749	5.25597	0.0213935	0.594081
200558_at	APLF	aprataxin and PNKP like factor	0.381995	3.78124	0.0214284	0.594081
23596_at	OPN3	opsin 3	0.39505	3.86904	0.021434	0.594081
8573_at	CASK	calcium/calmodulin dependent serine protein kinase	0.599023	6.01645	0.0214441	0.594081
693127_at	MIR548A3	microRNA 548a-3	-0.262843	2.28063	0.0214617	0.594081
54149_at	C21orf91	chromosome 21 open reading frame 91	0.450667	6.69434	0.0215284	0.594081
440253_at	WHAMMP2	WAS protein homolog associated with actin, golgi membranes and microtubules pseudogene 2	0.415103	4.78421	0.0215804	0.594081
51330_at	TNFRSF12A	TNF receptor superfamily member 12A	-0.295411	5.21157	0.0215878	0.594081
81993_at	COX17P1	COX17, cytochrome c oxidase copper chaperone pseudogene 1	0.739911	7.76918	0.0215957	0.594081
3623_at	INHA	inhibin alpha subunit	-0.335867	3.51887	0.0216088	0.594081
5469_at	MED1	mediator complex subunit 1	0.364711	6.43991	0.0216093	0.594081
283693_at	ACTG1P17	actin gamma 1 pseudogene 17	0.223809	3.50391	0.0216124	0.594081
387924_at	OGFOD1P1	2-oxoglutarate and iron dependent oxygenase domain containing 1 pseudogene 1	0.479532	5.38554	0.0216197	0.594081
168620_at	BHLHA15	basic helix-loop-helix family member a15	-0.440312	6.79419	0.0216276	0.594081
284611_at	FAM102B	family with sequence similarity 102 member B	0.474849	4.19009	0.0216479	0.594081
51097_at	SCCPDH	saccharopine dehydrogenase (putative)	0.869074	5.12335	0.0216509	0.594081
386676_at	KRTAP10-9	keratin associated protein 10-9	-0.214314	4.97538	0.0216715	0.594081
106480473_at	RN7SKP214	RNA, 7SK small nuclear pseudogene 214	-0.226804	4.60385	0.0217665	0.594081
11046_at	SLC35D2	solute carrier family 35 member D2	0.592151	3.97655	0.0218036	0.594081
100189279_at	TRS-TGA1-1	transfer RNA-Ser (TGA) 1-1	0.819856	3.55592	0.0218434	0.594081
4716_at	NDUFB10	NADH:ubiquinone oxidoreductase subunit B10	0.633957	6.9781	0.0218575	0.594081
6118_at	RPA2	replication protein A2	0.21463	5.38622	0.021886	0.594081
100288097_at	LOC100288097	BCL2 associated athanogene 4 pseudogene	0.660932	6.62638	0.0218962	0.594081
23585_at	TMEM50A	transmembrane protein 50A	0.419877	7.23724	0.0219001	0.594081
27175_at	TUBG2	tubulin gamma 2	-0.22781	5.00162	0.0219318	0.594081
51389_at	RWDD1	RWD domain containing 1	0.530153	6.25466	0.0219337	0.594081
100529145_at	TEN1-CDK3	TEN1-CDK3 readthrough (NMD candidate)	-0.541624	5.33228	0.0219392	0.594081
105369652_at	LINC02390	long intergenic non-protein coding RNA 2390	-0.329043	6.79019	0.0219429	0.594081
100132580_at	RBMXP4	RNA binding motif protein, X-linked pseudogene 4	-0.315574	2.87715	0.0219495	0.594081
80025_at	PANK2	pantothenate kinase 2	0.288587	5.22634	0.0219978	0.594081
2072_at	ERCC4	ERCC excision repair 4, endonuclease catalytic subunit	0.367846	3.18306	0.0220072	0.594081
7315_at	UBBP1	ubiquitin B pseudogene 1	0.427276	4.99462	0.0220158	0.594081
9334_at	B4GALT5	beta-1,4-galactosyltransferase 5	0.334231	4.21322	0.0220167	0.594081
10320_at	IKZF1	IKAROS family zinc finger 1	-0.249357	7.9768	0.022037	0.594081
80173_at	IFT74	intraflagellar transport 74	0.516641	4.4705	0.0220901	0.594081
374_at	AREG	amphiregulin	0.421163	6.46268	0.0221106	0.594081
51318_at	MRPL35	mitochondrial ribosomal protein L35	0.391632	3.95625	0.0221373	0.594081
23300_at	ATMIN	ATM interactor	0.494427	5.81986	0.0221475	0.594081
102724698_at	LINC01905	long intergenic non-protein coding RNA 1905	0.285905	2.17818	0.0221598	0.594081
10328_at	EMC8	ER membrane protein complex subunit 8	0.515947	5.53482	0.0221726	0.594081
339807_at	LINC02579	long intergenic non-protein coding RNA 2579	-0.18872	2.6196	0.022184	0.594081
101928075_at	LOC101928075	uncharacterized LOC101928075	-0.205584	2.33165	0.0221917	0.594081
253461_at	ZBTB38	zinc finger and BTB domain containing 38	0.3235	3.81106	0.0222529	0.594081
3309_at	HSPA5	heat shock protein family A (Hsp70) member 5	0.366995	9.67567	0.0222642	0.594081
55573_at	CDV3	CDV3 homolog	0.341473	6.83419	0.0222938	0.594081
100128441_at	LOC100128441	general transcription factor IIA subunit 2 pseudogene	1.07894	7.1629	0.0223088	0.594081
3327_at	HSP90AB3P	heat shock protein 90 alpha family class B member 3, pseudogene	0.24098	5.45316	0.0223138	0.594081
126147_at	NTN5	netrin 5	-0.224337	3.87988	0.0223273	0.594081
56674_at	TMEM9B	TMEM9 domain family member B	0.311636	6.26642	0.022358	0.594081
282991_at	BLOC1S2	biogenesis of lysosomal organelles complex 1 subunit 2	0.615896	5.29132	0.0223686	0.594081
8843_at	HCAR3	hydroxycarboxylic acid receptor 3	-0.433149	2.24005	0.0224085	0.594081
100124516_at	SNORD58C	small nucleolar RNA, C/D box 58C	0.371889	2.45856	0.0225028	0.594081
54436_at	SH3TC1	SH3 domain and tetratricopeptide repeats 1	-0.217395	4.1459	0.0225665	0.594081
282809_at	POC1B	POC1 centriolar protein B	0.463869	4.44503	0.0225668	0.594081
23219_at	FBXO28	F-box protein 28	0.457269	5.08323	0.0225742	0.594081
1459_at	CSNK2A2	casein kinase 2 alpha 2	0.63992	6.94963	0.0226305	0.594081
553_at	AVPR1B	arginine vasopressin receptor 1B	-0.235919	2.83645	0.0226715	0.594081
9166_at	EBAG9	estrogen receptor binding site associated, antigen, 9	0.699954	5.00577	0.0227009	0.594081
79690_at	GAL3ST4	galactose-3-O-sulfotransferase 4	-0.485708	6.31331	0.0227029	0.594081
284391_at	ZNF844	zinc finger protein 844	0.479256	5.39961	0.0227125	0.594081
643669_at	CCER2	coiled-coil glutamate rich protein 2	-0.405212	5.12425	0.022718	0.594081
115703_at	ARHGAP33	Rho GTPase activating protein 33	-0.219197	4.28632	0.0227252	0.594081
100418881_at	NBEAP2	neurobeachin pseudogene 2	0.354435	2.86132	0.0227754	0.594081
124540_at	MSI2	musashi RNA binding protein 2	-0.341369	6.44111	0.0227955	0.594081
6656_at	SOX1	SRY-box 1	-0.208822	2.86539	0.0228095	0.594081
105378248_at	LOC105378248	uncharacterized LOC105378248	0.276254	1.90425	0.0228166	0.594081
100288974_at	BMS1P21	BMS1, ribosome biogenesis factor pseudogene 21	-0.271561	2.48002	0.0228266	0.594081
11346_at	SYNPO	synaptopodin	-0.228828	2.90877	0.0228528	0.594081
5601_at	MAPK9	mitogen-activated protein kinase 9	0.238224	6.02532	0.0228679	0.594081
105379219_at	FAM85B	family with sequence similarity 85 member B	-0.200127	3.07488	0.0228698	0.594081
389860_at	PAGE2B	PAGE family member 2B	0.496265	2.87226	0.0228951	0.594081
90736_at	FAM104B	family with sequence similarity 104 member B	0.200446	4.15192	0.0229077	0.594081
23118_at	TAB2	TGF-beta activated kinase 1/MAP3K7 binding protein 2	0.269103	5.82672	0.0229096	0.594081
8362_at	HIST1H4K	histone cluster 1 H4 family member k	0.264614	1.99971	0.022926	0.594081
728564_at	GMPSP1	guanine monophosphate synthase pseudogene 1	0.723459	8.4377	0.0229544	0.594081
9529_at	BAG5	BCL2 associated athanogene 5	0.485639	5.11957	0.0229819	0.594081
102724889_at	LOC102724889	uncharacterized LOC102724889	0.78924	7.7644	0.0229907	0.594081
84989_at	JMJD1C-AS1	JMJD1C antisense RNA 1	-0.317966	4.0041	0.0230245	0.594081
100130827_at	SBK3	SH3 domain binding kinase family member 3	-0.215551	4.13625	0.0230312	0.594081
101927492_at	UTAT33	uncharacterized LOC101927492	0.208542	2.49596	0.0230508	0.594081
441549_at	CDNF	cerebral dopamine neurotrophic factor	0.359409	3.39087	0.0230509	0.594081
389023_at	DPP10-AS1	DPP10 antisense RNA 1	-0.354755	2.71318	0.0231042	0.594081
60496_at	AASDHPPT	aminoadipate-semialdehyde dehydrogenase-phosphopantetheinyl transferase	0.947736	4.58777	0.0231058	0.594081
113179_at	ADAT3	adenosine deaminase, tRNA specific 3	-0.390738	4.11716	0.0231183	0.594081
140807_at	KRT72	keratin 72	0.387566	5.55549	0.0231216	0.594081
401127_at	LOC401127	WD repeat domain 5 pseudogene	0.199073	2.87767	0.0231547	0.594081
83756_at	TAS1R3	taste 1 receptor member 3	-0.200637	3.61217	0.023166	0.594081
873_at	CBR1	carbonyl reductase 1	0.191082	3.32562	0.0231986	0.594081
100127908_at	SELENOKP2	selenoprotein K pseudogene 2	0.899736	9.08616	0.0232333	0.594081
728888_at	NPIPB11	nuclear pore complex interacting protein family member B11	-0.542514	8.15561	0.0232424	0.594081
389768_at	LOC389768	potassium channel tetramerization domain containing 1 pseudogene	0.245772	2.8068	0.0232594	0.594081
733_at	C8G	complement C8 gamma chain	-0.207401	4.27988	0.0232636	0.594081
728505_at	WDR82P1	WD repeat domain 82 pseudogene 1	0.365828	10.09	0.023272	0.594081
219770_at	GJD4	gap junction protein delta 4	-0.187552	2.35019	0.0232829	0.594081
634_at	CEACAM1	carcinoembryonic antigen related cell adhesion molecule 1	0.460662	3.92214	0.0233087	0.594081
105376548_at	LOC105376548	uncharacterized LOC105376548	-0.404377	4.2874	0.0233353	0.594081
5170_at	PDPK1	3-phosphoinositide dependent protein kinase 1	0.40674	6.1053	0.0233354	0.594081
105371032_at	LOC105371032	polyadenylate-binding protein 4 pseudogene	0.955877	10.7937	0.023345	0.594081
100288615_at	WHAMMP1	WAS protein homolog associated with actin, golgi membranes and microtubules pseudogene 1	-0.425139	9.55405	0.0233505	0.594081
107986756_at	NA	NA	-0.190632	3.3688	0.0233619	0.594081
100874115_at	PLCXD2-AS1	PLCXD2 antisense RNA 1	-0.791982	4.38797	0.0233723	0.594081
10927_at	SPIN1	spindlin 1	0.397002	5.90967	0.0233784	0.594081
105372379_at	LOC105372379	uncharacterized LOC105372379	0.257341	2.67634	0.0233799	0.594081
100506282_at	LOC100506282	uncharacterized LOC100506282	0.678545	4.87127	0.0233835	0.594081
730647_at	HINT1P1	histidine triad nucleotide binding protein 1 pseudogene 1	0.41743	11.7549	0.0233839	0.594081
3594_at	IL12RB1	interleukin 12 receptor subunit beta 1	-0.369983	4.70933	0.0233902	0.594081
100423062_at	IGLL5	immunoglobulin lambda like polypeptide 5	-0.343989	4.12266	0.0233922	0.594081
100420911_at	LOC100420911	RNA transcription, translation and transport factor pseudogene	1.18562	2.61455	0.0233923	0.594081
9554_at	SEC22B	SEC22 homolog B, vesicle trafficking protein (gene/pseudogene)	-0.482467	6.02092	0.0234301	0.594081
85437_at	ZCRB1	zinc finger CCHC-type and RNA binding motif containing 1	1.06737	5.98648	0.0234415	0.594081
9013_at	TAF1C	TATA-box binding protein associated factor, RNA polymerase I subunit C	-0.266587	5.07715	0.023467	0.594081
643752_at	RAP1BL	RAP1B, member of RAS oncogene family pseudogene	0.325285	9.396	0.0234698	0.594081
11261_at	CHP1	calcineurin like EF-hand protein 1	0.375685	5.69678	0.0234833	0.594081
8420_at	SNHG3	small nucleolar RNA host gene 3	-0.320605	7.34934	0.02351	0.594081
1069_at	CETN2	centrin 2	0.66975	4.74293	0.0235307	0.594081
131616_at	TMEM42	transmembrane protein 42	-0.300711	5.72863	0.0235455	0.594081
4494_at	MT1F	metallothionein 1F	0.468377	7.36579	0.0235536	0.594081
105374593_at	LOC105374593	uncharacterized LOC105374593	0.209985	1.81386	0.0235606	0.594081
100616408_at	MIR5047	microRNA 5047	-0.412803	8.80997	0.0235988	0.594081
5713_at	PSMD7	proteasome 26S subunit, non-ATPase 7	0.591061	8.07898	0.0236078	0.594081
51605_at	TRMT6	tRNA methyltransferase 6	0.256996	5.78719	0.023614	0.594081
7841_at	MOGS	mannosyl-oligosaccharide glucosidase	-0.32128	5.30187	0.0236209	0.594081
28552_at	TRBV23OR9-2	T-cell receptor beta variable 23/OR9-2 (pseudogene)	-0.227642	3.7689	0.023633	0.594081
92797_at	HELB	DNA helicase B	0.270494	6.33808	0.0236377	0.594081
101927966_at	LOC101927966	40S ribosomal protein S24-like	-0.336727	2.20407	0.0236934	0.594081
8354_at	HIST1H3I	histone cluster 1 H3 family member i	0.591798	5.15549	0.0236953	0.594081
113091_at	PTH2	parathyroid hormone 2	-0.30267	5.80795	0.0236989	0.594081
200894_at	ARL13B	ADP ribosylation factor like GTPase 13B	0.337777	3.89234	0.0237294	0.594081
4838_at	NODAL	nodal growth differentiation factor	-0.239299	3.0285	0.023753	0.594081
27031_at	NPHP3	nephrocystin 3	0.598131	5.32088	0.0237993	0.594081
102724146_at	LOC102724146	uncharacterized LOC102724146	-0.225655	2.33898	0.0238061	0.594081
340390_at	WDR97	WD repeat domain 97	-0.229852	3.55118	0.0238308	0.594081
123_at	PLIN2	perilipin 2	0.421843	5.35003	0.023857	0.594081
100419558_at	KARSP1	lysyl-tRNA synthetase pseudogene 1	0.513752	5.51282	0.0238573	0.594081
64801_at	ARV1	ARV1 homolog, fatty acid homeostasis modulator	0.512747	4.57859	0.0238638	0.594081
105378973_at	LOC105378973	uncharacterized LOC105378973	0.337263	2.14585	0.0238647	0.594081
729948_at	CDC26P1	cell division cycle 26 pseudogene 1	0.967946	3.6336	0.0238883	0.594081
100134317_at	LOC100134317	uncharacterized LOC100134317	-0.351226	5.42403	0.0239077	0.594081
29105_at	CFAP20	cilia and flagella associated protein 20	0.570676	6.69073	0.0239242	0.594081
220158_at	GTSCR1	Gilles de la Tourette syndrome chromosome region, candidate 1	0.476218	5.31809	0.0239275	0.594081
27092_at	CACNG4	calcium voltage-gated channel auxiliary subunit gamma 4	-0.21253	2.92445	0.0239293	0.594081
57150_at	SMIM8	small integral membrane protein 8	0.255922	4.97166	0.0239422	0.594081
646096_at	CHEK2P2	checkpoint kinase 2 pseudogene 2	-0.315603	2.18524	0.0239429	0.594081
664701_at	ZNF826P	zinc finger protein 826, pseudogene	0.467568	3.35837	0.0240238	0.594081
5834_at	PYGB	glycogen phosphorylase B	-0.506405	5.13665	0.0241023	0.594081
143686_at	SESN3	sestrin 3	0.307053	6.64462	0.0241096	0.594081
375449_at	MAST4	microtubule associated serine/threonine kinase family member 4	-0.226457	4.59283	0.0241151	0.594081
3301_at	DNAJA1	DnaJ heat shock protein family (Hsp40) member A1	0.650577	7.87965	0.0241514	0.594081
107986939_at	NA	NA	0.589541	7.52971	0.0241712	0.594081
133308_at	SLC9B2	solute carrier family 9 member B2	0.344376	4.3194	0.0241885	0.594081
105379194_at	LOC105379194	uncharacterized LOC105379194	-0.215797	3.66381	0.0241932	0.594081
107986648_at	NA	NA	1.55838	3.48263	0.0242082	0.594081
1606_at	DGKA	diacylglycerol kinase alpha	-0.263929	8.60079	0.0242092	0.594081
390010_at	NKX1-2	NK1 homeobox 2	-0.233552	4.25563	0.0242152	0.594081
55003_at	PAK1IP1	PAK1 interacting protein 1	0.741829	4.56341	0.0242189	0.594081
100422666_at	YWHABP2	tyrosine 3-monooxygenase/tryptophan 5-monooxygenase activation protein beta pseudogene 2	0.651405	6.94529	0.024241	0.594081
342865_at	VSTM2B	V-set and transmembrane domain containing 2B	-0.221714	4.30752	0.0242455	0.594081
390239_at	NDUFB11P1	NADH:ubiquinone oxidoreductase subunit B11 pseudogene 1	0.550987	8.13713	0.0242474	0.594081
9032_at	TM4SF5	transmembrane 4 L six family member 5	-0.23959	2.80218	0.0242672	0.594081
144577_at	C12orf66	chromosome 12 open reading frame 66	0.268417	4.5745	0.0242855	0.594081
90594_at	ZNF439	zinc finger protein 439	0.412171	5.33969	0.0242869	0.594081
135270_at	COPS5P1	COP9 signalosome subunit 5 pseudogene 1	1.75072	6.51992	0.0243096	0.594081
105373730_at	LOC105373730	uncharacterized LOC105373730	-0.550035	3.49363	0.0243105	0.594081
27229_at	TUBGCP4	tubulin gamma complex associated protein 4	0.382059	4.10376	0.0243378	0.594081
100287852_at	LOC100287852	family with sequence similarity 136 member A pseudogene	-0.207245	4.11721	0.0243862	0.594081
28511_at	NKIRAS2	NFKB inhibitor interacting Ras like 2	-0.24758	5.25518	0.0244025	0.594081
101060112_at	LOC101060112	RAP1A, member of RAS oncogene family pseudogene	1.51229	9.11434	0.0244135	0.594081
1153_at	CIRBP	cold inducible RNA binding protein	-0.570902	8.91135	0.0244579	0.594081
51061_at	TXNDC11	thioredoxin domain containing 11	0.195446	6.66833	0.0244639	0.594081
5613_at	PRKX	protein kinase, X-linked	0.323475	6.52247	0.02451	0.594081
440050_at	KRTAP5-7	keratin associated protein 5-7	0.40383	4.35677	0.0245423	0.594081
220107_at	DLEU7	deleted in lymphocytic leukemia, 7	-0.192842	3.18476	0.0245592	0.594081
6625_at	SNRNP70	small nuclear ribonucleoprotein U1 subunit 70	-0.780972	7.49059	0.024589	0.594081
100652929_at	LINC02078	long intergenic non-protein coding RNA 2078	-0.381402	2.84919	0.0245969	0.594081
7690_at	ZNF131	zinc finger protein 131	0.533523	5.89973	0.0246114	0.594081
2589_at	GALNT1	polypeptide N-acetylgalactosaminyltransferase 1	0.569183	5.22246	0.0246191	0.594081
107985878_at	NA	NA	0.210873	2.40847	0.0246583	0.594081
123283_at	TARSL2	threonyl-tRNA synthetase like 2	0.448753	5.48759	0.024695	0.594081
100128770_at	LOC100128770	uncharacterized LOC100128770	-0.232101	2.53399	0.0247129	0.594081
28969_at	BZW2	basic leucine zipper and W2 domains 2	0.442053	5.97535	0.024736	0.594081
100129034_at	LOC100129034	uncharacterized LOC100129034	-0.29931	2.99894	0.0247774	0.594081
105370980_at	LOC105370980	putative uncharacterized protein UNQ9370/PRO34162	-0.319848	2.19978	0.0247865	0.594081
9592_at	IER2	immediate early response 2	-0.725844	5.36729	0.0247981	0.594081
11051_at	NUDT21	nudix hydrolase 21	0.574352	7.53192	0.0248615	0.594081
339175_at	METTL2A	methyltransferase like 2A	0.288446	3.6961	0.024906	0.594081
60678_at	EEFSEC	eukaryotic elongation factor, selenocysteine-tRNA specific	-0.321421	5.15129	0.0249189	0.594081
28409_at	IGHV3-73	immunoglobulin heavy variable 3-73	-0.409843	2.1308	0.0249199	0.594081
7122_at	CLDN5	claudin 5	-0.226761	4.06447	0.0249252	0.594081
5201_at	PFDN1	prefoldin subunit 1	0.402821	5.82887	0.0249435	0.594081
54854_at	FAM83E	family with sequence similarity 83 member E	-0.232842	4.31381	0.0249835	0.594081
100505678_at	STARD4-AS1	STARD4 antisense RNA 1	-0.255022	2.83059	0.0249986	0.594081
105371795_at	LOC105371795	uncharacterized LOC105371795	-0.239884	2.93343	0.0250163	0.594081
153842_at	SEM1P1	SEM1, 26S proteasome complex subunit pseudogene 1	0.851313	10.3434	0.0250395	0.594081
50840_at	TAS2R14	taste 2 receptor member 14	-0.914406	3.8087	0.0250409	0.594081
1615_at	DARS	aspartyl-tRNA synthetase	0.557796	6.58972	0.0250712	0.594081
57535_at	KIAA1324	KIAA1324	0.260119	4.42039	0.0250831	0.594081
55069_at	TMEM248	transmembrane protein 248	0.500631	6.61214	0.0251126	0.594081
51056_at	LAP3	leucine aminopeptidase 3	0.540514	5.70233	0.0251212	0.594081
116540_at	MRPL53	mitochondrial ribosomal protein L53	0.510912	5.42304	0.0251234	0.594081
653316_at	FAM153C	family with sequence similarity 153 member C	-0.32299	7.2679	0.0251555	0.594081
55605_at	KIF21A	kinesin family member 21A	0.40701	3.20122	0.0251621	0.594081
80055_at	PGAP1	post-GPI attachment to proteins 1	0.436328	3.09057	0.0251857	0.594081
440145_at	MZT1	mitotic spindle organizing protein 1	0.604393	4.55636	0.0252022	0.594081
28395_at	IGHV4-34	immunoglobulin heavy variable 4-34	-0.255817	3.91582	0.0252624	0.594081
23162_at	MAPK8IP3	mitogen-activated protein kinase 8 interacting protein 3	-0.296083	5.41416	0.025271	0.594081
100129461_at	LYRM4-AS1	LYRM4 antisense RNA 1	0.234843	3.18501	0.0252831	0.594081
102465536_at	MIR6890	microRNA 6890	-0.6923	5.23147	0.0253094	0.594081
105374153_at	LOC105374153	uncharacterized LOC105374153	-0.289718	2.53339	0.0253107	0.594081
284837_at	AATBC	apoptosis associated transcript in bladder cancer	-0.272391	4.44589	0.0253375	0.594081
101927702_at	LOC101927702	uncharacterized LOC101927702	-0.202343	2.39672	0.025374	0.594081
51264_at	MRPL27	mitochondrial ribosomal protein L27	-0.403208	6.50494	0.0253761	0.594081
101928638_at	PRR31	proline rich 31	-0.204133	4.80096	0.0253811	0.594081
4953_at	ODC1	ornithine decarboxylase 1	0.603804	8.73309	0.0253942	0.594081
259290_at	TAS2R31	taste 2 receptor member 31	-0.555789	2.74769	0.0254071	0.594081
10575_at	CCT4	chaperonin containing TCP1 subunit 4	0.653235	6.30945	0.0254143	0.594081
100132287_at	LOC100132287	uncharacterized LOC100132287	-0.784692	7.58803	0.0254332	0.594081
79884_at	MAP9	microtubule associated protein 9	0.414136	3.58222	0.0254348	0.594081
101928160_at	LOC101928160	uncharacterized LOC101928160	-0.234386	3.63347	0.0254368	0.594081
386677_at	KRTAP10-1	keratin associated protein 10-1	-0.237314	5.76769	0.0254443	0.594081
51703_at	ACSL5	acyl-CoA synthetase long chain family member 5	0.516834	5.56003	0.0254632	0.594081
100506302_at	LOC100506302	uncharacterized LOC100506302	0.282461	4.50086	0.0254945	0.594081
102723963_at	LOC102723963	uncharacterized LOC102723963	-0.345954	4.38994	0.0255159	0.594081
10799_at	RPP40	ribonuclease P/MRP subunit p40	0.507014	2.72833	0.0255234	0.594081
115361_at	GBP4	guanylate binding protein 4	0.9292	5.16503	0.0255403	0.594081
2615_at	LRRC32	leucine rich repeat containing 32	-0.226991	3.51323	0.0255482	0.594081
4299_at	AFF1	AF4/FMR2 family member 1	0.223923	7.13815	0.0255807	0.594081
341799_at	OR6S1	olfactory receptor family 6 subfamily S member 1	-0.253578	2.35461	0.0256093	0.594081
105374366_at	LINC02482	long intergenic non-protein coding RNA 2482	0.33149	5.8379	0.0256355	0.594081
102724745_at	LOC102724745	uncharacterized LOC102724745	0.234439	2.1246	0.0256406	0.594081
105374600_at	LOC105374600	uncharacterized LOC105374600	0.20947	1.921	0.025642	0.594081
8673_at	VAMP8	vesicle associated membrane protein 8	0.373321	6.42386	0.0256696	0.594081
119385_at	AGAP11	ArfGAP with GTPase domain, ankyrin repeat and PH domain 11	0.194233	2.02561	0.0256805	0.594081
150967_at	LINC01963	long intergenic non-protein coding RNA 1963	0.389697	5.07453	0.0256835	0.594081
389762_at	SPATA31D3	SPATA31 subfamily D member 3	-0.285583	1.81829	0.0257002	0.594081
10409_at	BASP1	brain abundant membrane attached signal protein 1	-0.189438	4.52416	0.025702	0.594081
144108_at	SPTY2D1	SPT2 chromatin protein domain containing 1	0.462315	5.61806	0.0257046	0.594081
100287932_at	TIMM23	translocase of inner mitochondrial membrane 23	0.550664	7.02275	0.0257367	0.594081
100128191_at	TMPO-AS1	TMPO antisense RNA 1	0.268191	3.95987	0.0257603	0.594081
55628_at	ZNF407	zinc finger protein 407	-0.207795	6.27961	0.0257646	0.594081
330_at	BIRC3	baculoviral IAP repeat containing 3	0.425971	5.37545	0.0257808	0.594081
84864_at	RIOX2	ribosomal oxygenase 2	0.378591	5.36785	0.025794	0.594081
200232_at	FAM209A	family with sequence similarity 209 member A	0.801454	4.90591	0.0257966	0.594081
105221694_at	BISPR	BST2 interferon stimulated positive regulator (non-protein coding)	0.49719	4.81237	0.025801	0.594081
105377728_at	LINC01944	long intergenic non-protein coding RNA 1944	-0.260121	2.41611	0.0258348	0.594081
51720_at	UIMC1	ubiquitin interaction motif containing 1	0.287729	5.17258	0.0258537	0.594081
26578_at	OSTF1	osteoclast stimulating factor 1	0.608936	6.7966	0.0258684	0.594081
132789_at	GNPDA2	glucosamine-6-phosphate deaminase 2	0.362637	4.12959	0.0258688	0.594081
105378485_at	LOC105378485	uncharacterized LOC105378485	-0.49132	7.09707	0.025886	0.594081
574414_at	PRR9	proline rich 9	-0.223636	2.12695	0.0258868	0.594081
26035_at	GLCE	glucuronic acid epimerase	0.352129	3.76113	0.0259056	0.594081
64777_at	RMND5B	required for meiotic nuclear division 5 homolog B	-0.287048	5.40126	0.0259327	0.594081
55181_at	SMG8	SMG8, nonsense mediated mRNA decay factor	0.4358	4.17762	0.0259346	0.594081
90410_at	IFT20	intraflagellar transport 20	0.464754	6.23591	0.0259443	0.594081
3972_at	LHB	luteinizing hormone beta polypeptide	-0.39654	4.15359	0.025952	0.594081
100170221_at	SNAR-H	small ILF3/NF90-associated RNA H	-0.381189	5.34364	0.0259541	0.594081
51013_at	EXOSC1	exosome component 1	0.428362	5.37276	0.0259708	0.594081
85444_at	LRRCC1	leucine rich repeat and coiled-coil centrosomal protein 1	0.371524	3.10222	0.025981	0.594081
116512_at	MRGPRD	MAS related GPR family member D	-0.243507	2.89217	0.0259826	0.594081
6876_at	TAGLN	transgelin	-0.226509	4.2721	0.0259921	0.594081
10621_at	POLR3F	RNA polymerase III subunit F	0.352211	3.8427	0.0260045	0.594081
101928359_at	LOC101928359	uncharacterized LOC101928359	-0.345966	2.15856	0.0260185	0.594081
28475_at	IGHJ6	immunoglobulin heavy joining 6	-0.570603	3.65193	0.0260211	0.594081
83719_at	YPEL3	yippee like 3	-0.51513	6.6645	0.0260309	0.594081
204800_at	LOC204800	actin related protein 2/3 complex subunit 1A pseudogene	0.533285	4.5706	0.0260578	0.594081
28962_at	OSTM1	osteopetrosis associated transmembrane protein 1	0.619483	4.38741	0.0260855	0.594081
107984391_at	NA	NA	-0.334289	3.85991	0.0261125	0.594081
2334_at	AFF2	AF4/FMR2 family member 2	-0.299979	3.45882	0.0261399	0.594081
6650_at	CAPN15	calpain 15	-0.34546	4.72195	0.026156	0.594081
219654_at	ZCCHC24	zinc finger CCHC-type containing 24	-0.227839	3.95794	0.0261662	0.594081
100126313_at	MIR744	microRNA 744	-0.339484	3.00932	0.0261691	0.594081
107984474_at	NA	NA	0.226405	1.99285	0.0261821	0.594081
79109_at	MAPKAP1	mitogen-activated protein kinase associated protein 1	0.32384	6.38869	0.0261872	0.594081
105370003_at	LOC105370003	uncharacterized LOC105370003	-0.394228	2.61594	0.0261888	0.594081
57407_at	NMRAL1	NmrA like redox sensor 1	-0.262773	5.1731	0.0261941	0.594081
283551_at	LINC01588	long intergenic non-protein coding RNA 1588	0.251289	5.45235	0.0261979	0.594081
92140_at	MTDH	metadherin	0.655506	7.5637	0.0262071	0.594081
101927003_at	PKIA-AS1	PKIA antisense RNA 1	-0.445779	4.55092	0.0262992	0.594081
100133091_at	LOC100133091	uncharacterized LOC100133091	-0.2314	4.29592	0.0263032	0.594081
80264_at	ZNF430	zinc finger protein 430	0.476072	6.17459	0.0263209	0.594081
730239_at	ZDHHC20P4	zinc finger DHHC-type containing 20 pseudogene 4	1.08942	5.58229	0.0263455	0.594081
100422953_at	MIR3165	microRNA 3165	-0.383968	2.75391	0.0263672	0.594081
94107_at	TMEM203	transmembrane protein 203	0.443072	6.23392	0.0263791	0.594081
374403_at	TBC1D10C	TBC1 domain family member 10C	-0.423791	5.67911	0.0263841	0.594081
51263_at	MRPL30	mitochondrial ribosomal protein L30	0.30804	5.17794	0.0264168	0.594081
574029_at	DUSP5P1	dual specificity phosphatase 5 pseudogene 1	-0.20944	2.32484	0.0264178	0.594081
8874_at	ARHGEF7	Rho guanine nucleotide exchange factor 7	-0.225908	5.63798	0.0264939	0.594081
642946_at	FLVCR1-AS1	FLVCR1 antisense RNA 1 (head to head)	0.239004	4.30336	0.0264981	0.594081
101928255_at	LOC101928255	uncharacterized LOC101928255	-0.225873	4.48067	0.0265182	0.594081
390415_at	CCT5P2	chaperonin containing TCP1 subunit 5 pseudogene 2	0.946797	7.33502	0.0265471	0.594081
494115_at	RBMXL1	RNA binding motif protein, X-linked like 1	0.242007	4.40848	0.0265487	0.594081
283229_at	CRACR2B	calcium release activated channel regulator 2B	-0.220704	4.83053	0.026551	0.594081
1203_at	CLN5	CLN5, intracellular trafficking protein	0.230015	5.29565	0.0265914	0.594081
7965_at	AIMP2	aminoacyl tRNA synthetase complex interacting multifunctional protein 2	0.583624	5.38434	0.0266011	0.594081
105374661_at	LOC105374661	uncharacterized LOC105374661	-0.202199	2.02018	0.0266064	0.594081
100874042_at	HM13-AS1	HM13 antisense RNA 1	-0.464769	5.81854	0.0266073	0.594081
394_at	ARHGAP5	Rho GTPase activating protein 5	0.347078	5.35718	0.0266479	0.594081
100129878_at	LOC100129878	uncharacterized LOC100129878	-0.381885	3.87252	0.0266491	0.594081
100422391_at	POLR3GP2	RNA polymerase III subunit G pseudogene 2	0.503924	3.15057	0.0266936	0.594081
10773_at	ZBTB6	zinc finger and BTB domain containing 6	0.396232	4.12691	0.0266956	0.594081
51227_at	PIGP	phosphatidylinositol glycan anchor biosynthesis class P	0.431621	4.57669	0.0266997	0.594081
105378346_at	LOC105378346	uncharacterized LOC105378346	-0.672491	1.8954	0.0267047	0.594081
55175_at	KLHL11	kelch like family member 11	0.198685	4.69779	0.0267173	0.594081
24146_at	CLDN15	claudin 15	-0.556745	5.0511	0.0267505	0.594081
79078_at	C1orf50	chromosome 1 open reading frame 50	0.758429	5.74735	0.0267533	0.594081
347422_at	LOC347422	tRNA methyltransferase 1 homolog (S. cerevisiae) pseudogene	-0.447564	4.69274	0.0267625	0.594081
105379049_at	LOC105379049	uncharacterized LOC105379049	-0.247882	2.87814	0.0267637	0.594081
225_at	ABCD2	ATP binding cassette subfamily D member 2	0.578962	5.87556	0.026764	0.594081
79026_at	AHNAK	AHNAK nucleoprotein	0.483539	5.31438	0.0267721	0.594081
107984744_at	NA	NA	0.180955	3.0139	0.0267745	0.594081
51726_at	DNAJB11	DnaJ heat shock protein family (Hsp40) member B11	0.526558	7.25047	0.0267772	0.594081
57048_at	PLSCR3	phospholipid scramblase 3	-0.375293	4.40673	0.0267795	0.594081
8826_at	IQGAP1	IQ motif containing GTPase activating protein 1	0.639383	6.8002	0.0268059	0.594081
10308_at	ZNF267	zinc finger protein 267	0.834277	5.41091	0.0268199	0.594081
51119_at	SBDS	SBDS, ribosome maturation factor	0.481127	9.04009	0.0268578	0.594081
107984293_at	NA	NA	-0.6724	8.24381	0.0268679	0.594081
3292_at	HSD17B1	hydroxysteroid 17-beta dehydrogenase 1	-0.191685	4.50556	0.0268714	0.594081
728887_at	CCNB1IP1P1	cyclin B1 interacting protein 1 pseudogene 1	1.51585	4.21257	0.0268844	0.594081
27292_at	DIMT1	DIM1 dimethyladenosine transferase 1 homolog	0.469499	4.60588	0.0269117	0.594081
55233_at	MOB1A	MOB kinase activator 1A	0.380823	7.32508	0.0269322	0.594081
1378_at	CR1	complement C3b/C4b receptor 1 (Knops blood group)	0.270404	2.64775	0.0269449	0.594081
1877_at	E4F1	E4F transcription factor 1	-0.236891	4.31679	0.0269517	0.594081
4725_at	NDUFS5	NADH:ubiquinone oxidoreductase subunit S5	0.664607	8.79144	0.0269699	0.594081
105375903_at	LOC105375903	uncharacterized LOC105375903	-0.201776	1.93304	0.0270181	0.594081
8284_at	KDM5D	lysine demethylase 5D	-0.271912	4.94185	0.0270225	0.594081
105374620_at	LOC105374620	uncharacterized LOC105374620	-0.232958	2.21988	0.0270231	0.594081
404672_at	GTF2H5	general transcription factor IIH subunit 5	0.267027	4.77028	0.0270306	0.594081
2537_at	IFI6	interferon alpha inducible protein 6	0.198836	4.94687	0.0270789	0.594081
5938_at	RBMS1P1	RNA binding motif single stranded interacting protein 1 pseudogene 1	0.520952	7.73304	0.0270859	0.594081
317662_at	FAM149B1	family with sequence similarity 149 member B1	0.381103	4.93189	0.0270869	0.594081
83874_at	TBC1D10A	TBC1 domain family member 10A	-0.530344	5.44754	0.0271098	0.594081
10153_at	CEBPZ	CCAAT/enhancer binding protein zeta	0.904684	7.68029	0.0271248	0.594081
28448_at	IGHV3-15	immunoglobulin heavy variable 3-15	-0.564204	2.482	0.0271271	0.594081
693155_at	MIR570	microRNA 570	-0.613296	2.13941	0.0271342	0.594081
90075_at	ZNF30	zinc finger protein 30	0.245545	3.7138	0.0271789	0.594081
266625_at	NDUFA9P1	NADH:ubiquinone oxidoreductase subunit A9 pseudogene 1	0.475449	4.30126	0.0272051	0.594081
220972_at	MARCH8	membrane associated ring-CH-type finger 8	0.376447	5.03974	0.0272237	0.594081
100133005_at	RASA4DP	RAS p21 protein activator 4CD, pseudogene	-0.787076	5.3981	0.0272239	0.594081
11137_at	PWP1	PWP1 homolog, endonuclein	0.377504	5.18857	0.0272249	0.594081
6490_at	PMEL	premelanosome protein	-0.223657	3.68976	0.0272363	0.594081
7159_at	TP53BP2	tumor protein p53 binding protein 2	0.266195	5.37098	0.027238	0.594081
387521_at	TMEM189	transmembrane protein 189	0.208217	4.28125	0.0273271	0.594081
100505736_at	LOC100505736	uncharacterized LOC100505736	-0.453821	2.76352	0.0273661	0.594081
100131535_at	RPL5P28	ribosomal protein L5 pseudogene 28	0.262069	5.41812	0.0273711	0.594081
10549_at	PRDX4	peroxiredoxin 4	0.663616	3.68321	0.0273787	0.594081
100302692_at	FTX	FTX transcript, XIST regulator (non-protein coding)	-0.769997	4.73274	0.0273979	0.594081
3251_at	HPRT1	hypoxanthine phosphoribosyltransferase 1	0.816251	4.01516	0.0273987	0.594081
3800_at	KIF5C	kinesin family member 5C	0.301269	2.94697	0.0274259	0.594081
100616467_at	MIR4767	microRNA 4767	-0.842347	5.40909	0.0274612	0.594081
3660_at	IRF2	interferon regulatory factor 2	0.426334	6.33705	0.0274618	0.594081
26771_at	SNORD102	small nucleolar RNA, C/D box 102	0.41193	6.38569	0.0274776	0.594081
26233_at	FBXL6	F-box and leucine rich repeat protein 6	-0.371119	4.77283	0.0274779	0.594081
29087_at	THYN1	thymocyte nuclear protein 1	0.610765	5.89738	0.0274828	0.594081
100422851_at	MIR4316	microRNA 4316	-0.178099	5.85592	0.0275272	0.594081
100134868_at	LOC100134868	uncharacterized LOC100134868	-0.662888	3.71366	0.0275401	0.594081
2217_at	FCGRT	Fc fragment of IgG receptor and transporter	-0.266937	4.11291	0.0275831	0.594081
11010_at	GLIPR1	GLI pathogenesis related 1	0.668408	6.56847	0.0275934	0.594081
445347_at	TARP	TCR gamma alternate reading frame protein	0.488816	2.9513	0.0276121	0.594081
22858_at	ICK	intestinal cell kinase	0.282208	5.14347	0.0276325	0.594081
5707_at	PSMD1	proteasome 26S subunit, non-ATPase 1	0.47385	5.93557	0.0276473	0.594081
10199_at	MPHOSPH10	M-phase phosphoprotein 10	0.775354	6.34093	0.0276555	0.594081
105373903_at	LOC105373903	uncharacterized LOC105373903	-0.229722	2.69072	0.0276858	0.594081
79091_at	METTL22	methyltransferase like 22	0.213756	5.12441	0.0276916	0.594081
100421008_at	SLC9B1P3	solute carrier family 9 member B1 pseudogene 3	0.186531	2.14898	0.0276917	0.594081
105373455_at	LOC105373455	uncharacterized LOC105373455	-0.338742	1.99859	0.0276971	0.594081
107985923_at	NA	NA	0.5713	3.68147	0.027706	0.594081
8872_at	CDC123	cell division cycle 123	0.321424	5.91431	0.0277083	0.594081
8975_at	USP13	ubiquitin specific peptidase 13	0.298923	3.69872	0.0277288	0.594081
51573_at	GDE1	glycerophosphodiester phosphodiesterase 1	0.321549	4.98881	0.0277313	0.594081
8723_at	SNX4	sorting nexin 4	0.578906	4.89751	0.0277334	0.594081
105369308_at	LOC105369308	uncharacterized LOC105369308	-0.292378	2.86341	0.0277743	0.594081
157285_at	PRAG1	PEAK1 related, kinase-activating pseudokinase 1	-0.421097	5.48685	0.0277744	0.594081
50861_at	STMN3	stathmin 3	-0.234866	5.69493	0.0277783	0.594081
101929664_at	HORMAD2-AS1	HORMAD2 and MTMR3 antisense RNA 1	-0.222823	2.84936	0.027783	0.594081
23228_at	PLCL2	phospholipase C like 2	0.205642	6.1208	0.0277867	0.594081
440519_at	ZNF724	zinc finger protein 724	0.520937	5.58927	0.0278028	0.594081
105376873_at	LOC105376873	uncharacterized LOC105376873	0.246396	2.3474	0.0278178	0.594081
553103_at	MIR3936HG	MIR3936 host gene	-0.264365	4.50018	0.0278575	0.594081
100507381_at	KCNQ5-IT1	KCNQ5 intronic transcript 1	-1.14102	4.8285	0.0278751	0.594081
375323_at	LHFPL4	LHFPL tetraspan subfamily member 4	-0.188729	3.27561	0.0278813	0.594081
25789_at	TMEM59L	transmembrane protein 59 like	-0.272508	4.88529	0.0278857	0.594081
102723533_at	LOC102723533	uncharacterized LOC102723533	-0.431957	7.62992	0.0278964	0.594081
29797_at	POM121L8P	POM121 transmembrane nucleoporin like 8, pseudogene	-0.470455	5.60817	0.0278981	0.594081
55760_at	DHX32	DEAH-box helicase 32 (putative)	0.732087	4.71385	0.0278981	0.594081
100130794_at	NDUFS5P7	NADH:ubiquinone oxidoreductase subunit S5 pseudogene 7	0.533641	11.8743	0.0279464	0.594081
7913_at	DEK	DEK proto-oncogene	0.517395	6.30528	0.0279539	0.594081
100506119_at	LINC01503	long intergenic non-protein coding RNA 1503	-0.262756	2.68141	0.0279746	0.594081
595097_at	SNORD16	small nucleolar RNA, C/D box 16	-0.561507	6.22828	0.0279964	0.594081
105377626_at	LOC105377626	uncharacterized LOC105377626	-0.464807	3.03259	0.0280136	0.594081
821_at	CANX	calnexin	0.413921	7.59895	0.0280286	0.594081
101928150_at	LOC101928150	uncharacterized LOC101928150	0.380122	5.64111	0.0280639	0.594081
677814_at	SNORA31	small nucleolar RNA, H/ACA box 31	1.27451	5.97405	0.0280649	0.594081
6866_at	TAC3	tachykinin 3	-0.274856	3.31258	0.0280669	0.594081
132949_at	AASDH	aminoadipate-semialdehyde dehydrogenase	0.669891	4.95167	0.0281504	0.594081
401152_at	C4orf3	chromosome 4 open reading frame 3	0.293604	5.05826	0.0281793	0.594081
114926_at	SMIM19	small integral membrane protein 19	0.571753	6.38898	0.0281909	0.594081
6825_at	ETF1P2	eukaryotic translation termination factor 1 pseudogene 2	0.482715	4.72365	0.0282894	0.594081
643236_at	TMEM72	transmembrane protein 72	-0.202765	2.71285	0.0283081	0.594081
140735_at	DYNLL2	dynein light chain LC8-type 2	0.388124	6.95855	0.0283436	0.594081
401470_at	RPS26P10	ribosomal protein S26 pseudogene 10	0.406691	8.74726	0.0283808	0.594081
727905_at	SPATA31A5	SPATA31 subfamily A member 5	-0.624054	6.13206	0.0283948	0.594081
100507156_at	LOC100507156	uncharacterized LOC100507156	-0.253966	2.57301	0.0284312	0.594081
6727_at	SRP14	signal recognition particle 14	0.490412	7.5428	0.0284668	0.594081
9129_at	PRPF3	pre-mRNA processing factor 3	-0.234905	7.45046	0.0285327	0.594081
128061_at	C1orf131	chromosome 1 open reading frame 131	0.647364	5.07876	0.0286112	0.594081
130535_at	KCTD18	potassium channel tetramerization domain containing 18	0.217538	5.19375	0.0286234	0.594081
27115_at	PDE7B	phosphodiesterase 7B	-0.215247	2.89496	0.0286665	0.594081
85453_at	TSPYL5	TSPY like 5	0.326385	2.84652	0.0286987	0.594081
64766_at	S100PBP	S100P binding protein	0.360187	5.48963	0.028715	0.594081
55262_at	C7orf43	chromosome 7 open reading frame 43	-0.432124	6.63425	0.0287198	0.594081
100505483_at	PRKAG2-AS1	PRKAG2 antisense RNA 1	0.257899	3.81378	0.0287474	0.594081
84792_at	FAM220A	family with sequence similarity 220 member A	0.622513	5.73978	0.0287802	0.594081
3939_at	LDHA	lactate dehydrogenase A	0.555508	6.54447	0.0287877	0.594081
6249_at	CLIP1	CAP-Gly domain containing linker protein 1	0.464117	5.93907	0.0287889	0.594081
285513_at	GPRIN3	GPRIN family member 3	0.241369	4.36289	0.028796	0.594081
106480315_at	RNY3P12	RNA, Ro-associated Y3 pseudogene 12	-0.269052	5.91937	0.0287971	0.594081
101928336_at	LOC101928336	uncharacterized LOC101928336	-0.30981	2.95272	0.0288031	0.594081
106481810_at	RN7SKP102	RNA, 7SK small nuclear pseudogene 102	0.271435	4.64539	0.0288162	0.594081
5097_at	PCDH1	protocadherin 1	-0.180802	3.61558	0.0288178	0.594081
280661_at	EIF1AXP1	eukaryotic translation initiation factor 1A, X-linked pseudogene 1	0.67923	7.54551	0.0288459	0.594081
128346_at	C1orf162	chromosome 1 open reading frame 162	0.417743	7.26566	0.0288618	0.594081
83878_at	USHBP1	USH1 protein network component harmonin binding protein 1	-0.231899	3.51738	0.0288858	0.594081
253943_at	YTHDF3	YTH N6-methyladenosine RNA binding protein 3	0.284855	7.30278	0.0289019	0.594081
105376334_at	LOC105376334	ankyrin repeat domain-containing protein 36B pseudogene	1.15362	5.37886	0.02892	0.594081
7526_at	YES1P1	YES1 pseudogene 1	0.417117	3.83126	0.0289797	0.594081
22847_at	ZNF507	zinc finger protein 507	0.306567	5.88892	0.0289977	0.594081
56647_at	BCCIP	BRCA2 and CDKN1A interacting protein	0.78992	5.77567	0.0290023	0.594081
56848_at	SPHK2	sphingosine kinase 2	-0.201954	4.67571	0.0290051	0.594081
1163_at	CKS1B	CDC28 protein kinase regulatory subunit 1B	-0.260342	5.30212	0.0290132	0.594081
26521_at	TIMM8B	translocase of inner mitochondrial membrane 8 homolog B	0.426235	5.31309	0.0290481	0.594081
100506235_at	LOC100506235	uncharacterized LOC100506235	0.482311	3.4829	0.0290634	0.594081
149478_at	BTBD19	BTB domain containing 19	-0.271054	4.96896	0.0290908	0.594081
101927419_at	LOC101927419	uncharacterized LOC101927419	-0.195952	2.48088	0.0291262	0.594081
574457_at	MIR181D	microRNA 181d	-0.370062	4.92885	0.0291379	0.594081
55974_at	SLC50A1	solute carrier family 50 member 1	0.185893	5.67816	0.0291479	0.594081
116937_at	SNORD83A	small nucleolar RNA, C/D box 83A	0.61881	3.76223	0.0291539	0.594081
102724827_at	MIATNB	MIAT neighbor (non-protein coding)	-0.38171	6.43657	0.0291588	0.594081
440023_at	KRTAP5-6	keratin associated protein 5-6	-0.219781	4.23028	0.0291624	0.594081
140902_at	R3HDML	R3H domain containing like	-0.266292	3.79154	0.0291806	0.594081
55120_at	FANCL	Fanconi anemia complementation group L	0.32933	2.43639	0.0291903	0.594081
554049_at	C1DP1	C1D nuclear receptor corepressor pseudogene 1	0.340886	6.79694	0.0291907	0.594081
3003_at	GZMK	granzyme K	0.891991	2.34441	0.0291907	0.594081
2665_at	GDI2	GDP dissociation inhibitor 2	0.59927	6.69444	0.0292232	0.594081
196527_at	ANO6	anoctamin 6	0.256949	4.88782	0.0292244	0.594081
146050_at	ZSCAN29	zinc finger and SCAN domain containing 29	0.414988	3.58997	0.0292532	0.594081
113878_at	DTX2	deltex E3 ubiquitin ligase 2	-0.300468	5.66148	0.0293148	0.594081
105378518_at	LOC105378518	uncharacterized LOC105378518	0.206894	2.15775	0.0293311	0.594081
105370923_at	LOC105370923	uncharacterized LOC105370923	-0.452446	4.09404	0.0293345	0.594081
5434_at	POLR2E	RNA polymerase II subunit E	-0.327479	4.78862	0.0293523	0.594081
834_at	CASP1	caspase 1	0.498759	3.84568	0.0293677	0.594081
55172_at	DNAAF2	dynein axonemal assembly factor 2	0.310871	3.64999	0.0293853	0.594081
56993_at	TOMM22	translocase of outer mitochondrial membrane 22	0.251834	6.62515	0.0294017	0.594081
440387_at	CTRB2	chymotrypsinogen B2	-0.20599	3.4156	0.0294066	0.594081
340277_at	FAM221A	family with sequence similarity 221 member A	0.371115	3.23996	0.0294072	0.594081
1017_at	CDK2	cyclin dependent kinase 2	-0.245744	6.18498	0.0294357	0.594081
55830_at	GLT8D1	glycosyltransferase 8 domain containing 1	0.460838	5.65703	0.0294675	0.594081
105372109_at	LOC105372109	uncharacterized LOC105372109	-0.209607	3.01306	0.0294855	0.594081
26272_at	FBXO4	F-box protein 4	0.206945	3.41909	0.0294901	0.594081
124637_at	CYB5D1	cytochrome b5 domain containing 1	0.17523	3.79465	0.0295	0.594081
105373060_at	LOC105373060	uncharacterized LOC105373060	-0.215315	5.00947	0.0295866	0.594081
105378735_at	LOC105378735	uncharacterized LOC105378735	-0.198609	2.40945	0.0296279	0.594081
100287175_at	LOC100287175	uncharacterized LOC100287175	-0.314431	3.33166	0.029654	0.594081
6865_at	TACR2	tachykinin receptor 2	-0.1973	3.32094	0.0296585	0.594081
342357_at	ZKSCAN2	zinc finger with KRAB and SCAN domains 2	0.289608	3.6424	0.029707	0.594081
27042_at	DIEXF	digestive organ expansion factor homolog (zebrafish)	0.65818	4.96265	0.0297208	0.594081
51692_at	CPSF3	cleavage and polyadenylation specific factor 3	0.24489	4.88832	0.0297233	0.594081
5626_at	PROP1	PROP paired-like homeobox 1	-0.192694	3.25055	0.0297427	0.594081
55727_at	BTBD7	BTB domain containing 7	0.532863	4.61354	0.0297838	0.594081
9315_at	NREP	neuronal regeneration related protein	-0.22305	3.37527	0.0297858	0.594081
6426_at	SRSF1	serine and arginine rich splicing factor 1	-0.294499	6.05573	0.0298026	0.594081
51634_at	RBMX2	RNA binding motif protein, X-linked 2	0.33556	6.93367	0.0298133	0.594081
7559_at	ZNF12	zinc finger protein 12	0.263374	4.12642	0.0298164	0.594081
83732_at	RIOK1	RIO kinase 1	0.671225	6.42917	0.029834	0.594081
105378672_at	LOC105378672	uncharacterized LOC105378672	-0.526087	4.77278	0.0298379	0.594081
28653_at	TRAV29DV5	T cell receptor alpha variable 29/delta variable 5 (gene/pseudogene)	0.816282	5.74287	0.0298539	0.594081
10715_at	CERS1	ceramide synthase 1	-0.416684	3.56966	0.0298555	0.594081
112597_at	CYTOR	cytoskeleton regulator RNA	-0.455394	3.42709	0.0299277	0.594081
724029_at	MIR659	microRNA 659	0.41096	2.70684	0.0299497	0.594081
23168_at	RTF1	RTF1 homolog, Paf1/RNA polymerase II complex component	0.40604	5.81637	0.0299647	0.594081
643034_at	DUX4L19	double homeobox 4 like 19	-0.60774	5.35945	0.0299727	0.594081
23043_at	TNIK	TRAF2 and NCK interacting kinase	-0.209317	6.80136	0.0299873	0.594081
55270_at	NUDT15	nudix hydrolase 15	0.370035	4.62756	0.0300015	0.594081
6940_at	ZNF354A	zinc finger protein 354A	0.485264	5.65955	0.0300023	0.594081
107987060_at	NA	NA	0.788833	2.59772	0.0300352	0.594081
23755_at	SIRPAP1	signal regulatory protein alpha pseudogene 1	-0.229092	3.29659	0.0300801	0.594081
107986695_at	NA	NA	-0.342854	2.55234	0.0300921	0.594081
56852_at	RAD18	RAD18, E3 ubiquitin protein ligase	0.293268	3.95625	0.0301134	0.594081
125150_at	ZSWIM7	zinc finger SWIM-type containing 7	0.250718	6.02363	0.0301178	0.594081
165918_at	RNF168	ring finger protein 168	0.362917	6.42466	0.0301441	0.594081
55167_at	MSL2	MSL complex subunit 2	0.345601	7.63295	0.0301501	0.594081
653579_at	CD177P1	CD177 molecule pseudogene 1	-0.211973	3.04876	0.030151	0.594081
107985040_at	NA	NA	-0.625938	5.75064	0.0302376	0.594081
642819_at	ZNF487	zinc finger protein 487	0.282526	2.52578	0.0302914	0.594081
105369608_at	LOC105369608	uncharacterized LOC105369608	-0.447497	3.65066	0.0303089	0.594081
7048_at	TGFBR2	transforming growth factor beta receptor 2	-0.309238	7.98967	0.0303166	0.594081
28724_at	TRAJ31	T cell receptor alpha joining 31	-0.727676	8.71843	0.0303191	0.594081
9781_at	RNF144A	ring finger protein 144A	-0.430096	5.93313	0.0303337	0.594081
8551_at	INE2	inactivation escape 2 (non-protein coding)	0.377538	3.67566	0.0303489	0.594081
64096_at	GFRA4	GDNF family receptor alpha 4	-0.301332	4.52073	0.0303643	0.594081
693223_at	MIR638	microRNA 638	-0.470037	4.49102	0.0304142	0.594081
2632_at	GBE1	1,4-alpha-glucan branching enzyme 1	0.32799	3.35516	0.0304527	0.594081
28730_at	TRAJ25	T cell receptor alpha joining 25 (non-functional)	-1.08803	5.37909	0.0304574	0.594081
105373580_at	LOC105373580	uncharacterized LOC105373580	-0.285083	2.56198	0.0304673	0.594081
100500808_at	MIR3917	microRNA 3917	-0.655709	9.98498	0.0304687	0.594081
107984383_at	NA	NA	-0.805059	3.05428	0.0304768	0.594081
3203_at	HOXA6	homeobox A6	-0.25857	4.74737	0.0304819	0.594081
389541_at	LAMTOR4	late endosomal/lysosomal adaptor, MAPK and MTOR activator 4	-0.278793	6.34697	0.0305017	0.594081
116151_at	FAM210B	family with sequence similarity 210 member B	0.287076	5.80221	0.030514	0.594081
10775_at	POP4	POP4 homolog, ribonuclease P/MRP subunit	0.394336	3.67619	0.0305461	0.594081
101927610_at	LOC101927610	uncharacterized LOC101927610	0.411896	2.37853	0.0305804	0.594081
2799_at	GNS	glucosamine (N-acetyl)-6-sulfatase	0.437214	4.57366	0.0305907	0.594081
2635_at	GBP3	guanylate binding protein 3	0.828301	5.52495	0.0305993	0.594081
2739_at	GLO1	glyoxalase I	0.453614	5.55809	0.0306309	0.594081
10063_at	COX17	COX17, cytochrome c oxidase copper chaperone	0.818291	6.54166	0.0306731	0.594081
677771_at	SCARNA4	small Cajal body-specific RNA 4	-0.308301	3.09559	0.0306797	0.594081
27285_at	TEKT2	tektin 2	-0.174882	2.9026	0.0306942	0.594081
10983_at	CCNI	cyclin I	0.383364	8.62716	0.0307375	0.594081
402191_at	NOL8P1	nucleolar protein 8 pseudogene 1	0.716363	6.11621	0.0307399	0.594081
105369846_at	LOC105369846	uncharacterized LOC105369846	0.468528	3.07333	0.030763	0.594081
123720_at	WHAMM	WAS protein homolog associated with actin, golgi membranes and microtubules	0.262662	6.01188	0.0307761	0.594081
9293_at	GPR52	G protein-coupled receptor 52	-0.606909	3.801	0.0308428	0.594081
390667_at	PTX4	pentraxin 4	-0.211822	2.93334	0.0308536	0.594081
100873947_at	LMLN-AS1	LMLN antisense RNA 1	0.435574	5.04851	0.0308631	0.594081
1528_at	CYB5A	cytochrome b5 type A	0.267924	4.73275	0.0308659	0.594081
200575_at	CRYGEP	crystallin gamma E, pseudogene	-0.214181	2.55808	0.0308669	0.594081
260429_at	PRSS33	protease, serine 33	-0.275993	4.34447	0.0308721	0.594081
644962_at	TNRC18P1	trinucleotide repeat containing 18 pseudogene 1	0.287445	3.4578	0.0309019	0.594081
92126_at	DSEL	dermatan sulfate epimerase-like	0.713374	4.92487	0.0309194	0.594081
100505738_at	MIR4458HG	MIR4458 host gene	0.216616	4.61669	0.0309516	0.594081
54819_at	ZCCHC10	zinc finger CCHC-type containing 10	0.59634	5.50581	0.0309582	0.594081
105374749_at	LOC105374749	uncharacterized LOC105374749	-0.266476	2.91805	0.0309922	0.594081
25800_at	SLC39A6	solute carrier family 39 member 6	0.458937	4.89887	0.0310046	0.594081
64928_at	MRPL14	mitochondrial ribosomal protein L14	0.296649	5.33029	0.0310144	0.594081
51406_at	NOL7	nucleolar protein 7	0.563739	7.22679	0.031028	0.594081
51639_at	SF3B6	splicing factor 3b subunit 6	0.623166	6.87269	0.0310347	0.594081
6304_at	SATB1	SATB homeobox 1	-0.198787	8.13732	0.0310398	0.594081
100422981_at	MIR3173	microRNA 3173	-0.624643	3.39591	0.0310454	0.594081
100505865_at	LINC00920	long intergenic non-protein coding RNA 920	0.312307	5.07019	0.0310879	0.594081
51020_at	HDDC2	HD domain containing 2	0.66178	6.63762	0.0310957	0.594081
732229_at	LOC732229	AN1-type zinc finger protein 5 pseudogene	0.791592	8.48952	0.0311058	0.594081
390251_at	LOC390251	SH3 domain containing GRB2 like 1, endophilin A2 pseudogene	-0.211638	3.03835	0.0311148	0.594081
100616292_at	MIR4690	microRNA 4690	-0.474559	6.53193	0.0311219	0.594081
51018_at	RRP15	ribosomal RNA processing 15 homolog	0.221784	7.09138	0.0311984	0.594081
80306_at	MED28	mediator complex subunit 28	0.430578	6.35775	0.0311986	0.594081
286365_at	OR13D1	olfactory receptor family 13 subfamily D member 1	-0.200521	1.94774	0.0312373	0.594081
339803_at	LOC339803	uncharacterized LOC339803	0.293723	2.99002	0.0312904	0.594081
102723604_at	LOC102723604	uncharacterized LOC102723604	-0.707453	7.57871	0.0312972	0.594081
49854_at	ZBTB21	zinc finger and BTB domain containing 21	0.358574	6.69764	0.0313042	0.594081
55790_at	CSGALNACT1	chondroitin sulfate N-acetylgalactosaminyltransferase 1	-0.219383	4.27941	0.0313131	0.594081
65005_at	MRPL9	mitochondrial ribosomal protein L9	0.227645	5.68611	0.0313614	0.594081
6883_at	TAF12	TATA-box binding protein associated factor 12	0.656671	5.40299	0.0313823	0.594081
23378_at	RRP8	ribosomal RNA processing 8	0.30921	5.31826	0.0313839	0.594081
100616493_at	MIR4441	microRNA 4441	-1.91716	4.21568	0.0313883	0.594081
6136_at	RPL12	ribosomal protein L12	0.510464	8.96374	0.0313935	0.594081
377007_at	KLHL30	kelch like family member 30	-0.1829	3.61944	0.0314431	0.594081
100422712_at	THAP12P7	THAP domain containing 12 pseudogene 7	0.64069	6.12592	0.031446	0.594081
23154_at	NCDN	neurochondrin	-0.310512	5.06936	0.0314707	0.594081
100422955_at	MIR4273	microRNA 4273	0.822798	3.23304	0.0314748	0.594081
55176_at	SEC61A2	Sec61 translocon alpha 2 subunit	-0.211261	5.41533	0.0314759	0.594081
57002_at	YAE1D1	Yae1 domain containing 1	0.377104	3.3521	0.031502	0.594081
102724572_at	LOC102724572	uncharacterized LOC102724572	0.212726	2.18705	0.0315148	0.594081
9975_at	NR1D2	nuclear receptor subfamily 1 group D member 2	0.225058	6.757	0.0315446	0.594081
8440_at	NCK2	NCK adaptor protein 2	-0.209628	6.52716	0.0315776	0.594081
54432_at	YIPF1	Yip1 domain family member 1	0.387155	4.09429	0.0315816	0.594081
346157_at	ZNF391	zinc finger protein 391	0.301267	3.62389	0.0315922	0.594081
730234_at	LOC730234	uncharacterized LOC730234	-0.416228	6.16091	0.0315925	0.594081
100996286_at	LINC02273	long intergenic non-protein coding RNA 2273	0.198873	5.97177	0.031619	0.594081
107985007_at	NA	NA	0.269458	3.57772	0.0316425	0.594081
54462_at	CCSER2	coiled-coil serine rich protein 2	0.4208	7.08138	0.031663	0.594081
400548_at	LINC02139	long intergenic non-protein coding RNA 2139	-0.266589	2.7211	0.0316746	0.594081
22995_at	CEP152	centrosomal protein 152	0.237605	3.18849	0.0316898	0.594081
100507055_at	LRCOL1	leucine rich colipase like 1	-0.187997	3.86481	0.0317084	0.594081
25803_at	SPDEF	SAM pointed domain containing ETS transcription factor	-0.235637	3.59479	0.0317164	0.594081
100313780_at	MIR2278	microRNA 2278	-0.345108	3.46097	0.0317297	0.594081
644762_at	LOC644762	mitochondrial fission factor pseudogene	1.6944	7.1984	0.0317445	0.594081
80824_at	DUSP16	dual specificity phosphatase 16	0.22195	5.82187	0.0317678	0.594081
6907_at	TBL1X	transducin beta like 1 X-linked	-0.215974	5.42049	0.0317797	0.594081
155370_at	SBDSP1	SBDS, ribosome maturation factor pseudogene 1	0.564783	7.51602	0.0318077	0.594081
105372548_at	LOC105372548	uncharacterized LOC105372548	-0.224446	3.3697	0.0318083	0.594081
63926_at	ANKEF1	ankyrin repeat and EF-hand domain containing 1	0.323433	3.07295	0.0318226	0.594081
100128603_at	C1GALT1P2	core 1 synthase, glycoprotein-N-acetylgalactosamine 3-beta-galactosyltransferase 1 pseudogene 2	0.685977	9.25598	0.0318274	0.594081
4860_at	PNP	purine nucleoside phosphorylase	0.61692	6.09379	0.0318284	0.594081
5003_at	SLC22A18AS	solute carrier family 22 member 18 antisense	-0.174999	2.96919	0.0318563	0.594081
8764_at	TNFRSF14	TNF receptor superfamily member 14	-0.401157	5.8934	0.0318682	0.594081
729096_at	BMS1P4	BMS1, ribosome biogenesis factor pseudogene 4	-0.204528	4.38504	0.03187	0.594081
79912_at	PYROXD1	pyridine nucleotide-disulphide oxidoreductase domain 1	0.413481	5.76353	0.031875	0.594081
6875_at	TAF4B	TATA-box binding protein associated factor 4b	0.355267	5.29899	0.0318877	0.594081
56666_at	PANX2	pannexin 2	-0.23476	4.61274	0.0318903	0.594081
22807_at	IKZF2	IKAROS family zinc finger 2	-0.292752	4.7419	0.0319077	0.594081
283635_at	FAM177A1	family with sequence similarity 177 member A1	0.599054	5.25054	0.031911	0.594081
102724958_at	LOC102724958	uncharacterized LOC102724958	0.239874	2.40266	0.031973	0.594081
26800_at	SNORD49A	small nucleolar RNA, C/D box 49A	0.584427	3.85831	0.0319788	0.594081
101929634_at	LINC02280	long intergenic non-protein coding RNA 2280	-0.246255	4.02009	0.0319846	0.594081
54148_at	MRPL39	mitochondrial ribosomal protein L39	0.390125	5.72907	0.0320083	0.594081
1663_at	DDX11	DEAD/H-box helicase 11	-0.359737	4.39731	0.0320293	0.594081
646626_at	LOC646626	uncharacterized LOC646626	0.447255	3.2838	0.0320429	0.594081
105378592_at	LOC105378592	uncharacterized LOC105378592	-0.339708	4.14507	0.032062	0.594081
4893_at	NRAS	NRAS proto-oncogene, GTPase	0.266315	7.3495	0.032073	0.594081
100505826_at	STK4-AS1	STK4 antisense RNA 1 (head to head)	-0.171232	2.43596	0.0320775	0.594081
9926_at	LPGAT1	lysophosphatidylglycerol acyltransferase 1	0.185647	4.5523	0.0320878	0.594081
442063_at	LOC442063	PICALM interacting mitotic regulator pseudogene	-0.76295	3.86025	0.0320914	0.594081
100500858_at	MIR3622A	microRNA 3622a	-0.517137	5.45419	0.0320918	0.594081
165904_at	XIRP1	xin actin binding repeat containing 1	-0.220499	3.10569	0.032095	0.594081
84911_at	ZNF382	zinc finger protein 382	0.230192	3.30017	0.0321232	0.594081
339324_at	ZNF260	zinc finger protein 260	0.443117	3.7423	0.0321237	0.594081
5911_at	RAP2A	RAP2A, member of RAS oncogene family	0.294941	4.42753	0.0321239	0.594081
9168_at	TMSB10	thymosin beta 10	-0.349487	10.8955	0.0321725	0.594081
104564225_at	MHRT	myosin heavy chain associated RNA transcript	-0.68622	3.81005	0.0322028	0.594081
2035_at	EPB41	erythrocyte membrane protein band 4.1	0.191576	7.93026	0.0322089	0.594081
51747_at	LUC7L3	LUC7 like 3 pre-mRNA splicing factor	-0.256082	8.24815	0.0322147	0.594081
51275_at	MAPKAPK5-AS1	MAPKAPK5 antisense RNA 1	0.42774	5.32318	0.0322152	0.594081
56900_at	TMEM167B	transmembrane protein 167B	0.57982	6.38282	0.0322162	0.594081
824_at	CAPN2	calpain 2	0.620982	6.5988	0.0322333	0.594081
664722_at	HNRNPA1P26	heterogeneous nuclear ribonucleoprotein A1 pseudogene 26	0.217679	2.80426	0.0322523	0.594081
645682_at	POU5F1P4	POU class 5 homeobox 1 pseudogene 4	-0.184314	3.09825	0.0322824	0.594081
84376_at	HOOK3	hook microtubule tethering protein 3	0.584359	5.52966	0.0322863	0.594081
54529_at	ASNSD1	asparagine synthetase domain containing 1	0.915318	6.72032	0.0323178	0.594081
205_at	AK4	adenylate kinase 4	-0.187381	3.37656	0.0323503	0.594081
727857_at	BHLHA9	basic helix-loop-helix family member a9	-0.302781	4.13931	0.0323729	0.594081
153_at	ADRB1	adrenoceptor beta 1	-0.18973	3.3846	0.032374	0.594081
26692_at	OR2W1	olfactory receptor family 2 subfamily W member 1	0.281406	2.05144	0.03238	0.594081
6836_at	SURF4	surfeit 4	0.225142	5.10733	0.0323865	0.594081
23283_at	CSTF2T	cleavage stimulation factor subunit 2 tau variant	0.605726	4.50902	0.0323883	0.594081
90649_at	ZNF486	zinc finger protein 486	0.749124	5.23624	0.0323939	0.594081
59307_at	SIGIRR	single Ig and TIR domain containing	-0.410488	5.88878	0.0324035	0.594081
55061_at	SUSD4	sushi domain containing 4	0.211666	4.03441	0.0324062	0.594081
11120_at	BTN2A1	butyrophilin subfamily 2 member A1	0.237255	5.82014	0.0324168	0.594081
7012_at	TERC	telomerase RNA component	0.189423	6.42933	0.0324387	0.594081
105376980_at	LOC105376980	uncharacterized LOC105376980	-0.237601	2.6696	0.0324529	0.594081
27236_at	ARFIP1	ADP ribosylation factor interacting protein 1	0.231599	3.45599	0.0324606	0.594081
3491_at	CYR61	cysteine rich angiogenic inducer 61	-0.176696	2.64373	0.0324615	0.594081
80262_at	C16orf70	chromosome 16 open reading frame 70	0.176746	4.54692	0.0324688	0.594081
221294_at	NT5DC1	5'-nucleotidase domain containing 1	0.387483	4.72806	0.0325094	0.594081
114971_at	PTPMT1	protein tyrosine phosphatase, mitochondrial 1	0.374922	5.28358	0.0325356	0.594081
10577_at	NPC2	NPC intracellular cholesterol transporter 2	0.332356	6.3281	0.0325615	0.594081
81602_at	CDADC1	cytidine and dCMP deaminase domain containing 1	0.378117	4.10469	0.0325624	0.594081
8263_at	F8A1	coagulation factor VIII associated 1	0.45666	10.7395	0.03257	0.594081
27065_at	NSG1	neuronal vesicle trafficking associated 1	0.230987	4.63518	0.0325748	0.594081
107985690_at	NA	NA	0.319945	9.57047	0.0325782	0.594081
9753_at	ZSCAN12	zinc finger and SCAN domain containing 12	0.18934	2.35382	0.0325842	0.594081
25847_at	ANAPC13	anaphase promoting complex subunit 13	0.508435	4.95416	0.0325921	0.594081
8030_at	CCDC6	coiled-coil domain containing 6	0.497173	6.61366	0.0325978	0.594081
7696_at	ZNF137P	zinc finger protein 137, pseudogene	0.393759	2.62185	0.0326012	0.594081
11177_at	BAZ1A	bromodomain adjacent to zinc finger domain 1A	0.555009	6.7623	0.0326014	0.594081
105376301_at	LOC105376301	uncharacterized LOC105376301	-0.272047	4.74877	0.0326043	0.594081
107986927_at	NA	NA	-0.281758	4.54859	0.0326065	0.594081
767611_at	SNORD114-30	small nucleolar RNA, C/D box 114-30	-0.211537	2.0786	0.0326175	0.594081
100379141_at	SNORA70D	small nucleolar RNA, H/ACA box 70D	-0.269846	3.19732	0.0326313	0.594081
23474_at	ETHE1	ETHE1, persulfide dioxygenase	0.396027	5.88403	0.0326707	0.594081
51326_at	ARL17A	ADP ribosylation factor like GTPase 17A	-0.528836	8.74114	0.0326932	0.594081
255967_at	PAN3	PAN3 poly(A) specific ribonuclease subunit	-0.357875	6.82777	0.032722	0.594081
26024_at	PTCD1	pentatricopeptide repeat domain 1	-0.38224	4.78739	0.0327257	0.594081
646614_at	BUB3P1	BUB3 mitotic checkpoint protein pseudogene 1	1.02865	4.42812	0.0327481	0.594081
105369980_at	LOC105369980	uncharacterized LOC105369980	-0.209563	2.8998	0.0327496	0.594081
100131532_at	LOC100131532	uncharacterized LOC100131532	-0.257016	4.67758	0.0327528	0.594081
105377725_at	LOC105377725	uncharacterized LOC105377725	0.321566	2.62512	0.0327553	0.594081
105376955_at	LINC02022	long intergenic non-protein coding RNA 2022	-0.325891	3.14672	0.0327669	0.594081
100996669_at	LINC01544	long intergenic non-protein coding RNA 1544	0.196962	2.31351	0.0327877	0.594081
83985_at	SPNS1	sphingolipid transporter 1 (putative)	-0.511143	5.64149	0.0327938	0.594081
102724720_at	LOC102724720	uncharacterized LOC102724720	-0.265242	1.99918	0.0328134	0.594081
6636_at	SNRPF	small nuclear ribonucleoprotein polypeptide F	0.537266	6.64159	0.032814	0.594081
7074_at	TIAM1	T-cell lymphoma invasion and metastasis 1	-0.273833	3.67956	0.0328369	0.594081
647150_at	LOC647150	ATP binding cassette subfamily E member 1 pseudogene	0.958968	8.38955	0.0328392	0.594081
151449_at	GDF7	growth differentiation factor 7	-0.234298	4.44746	0.0328516	0.594081
427_at	ASAH1	N-acylsphingosine amidohydrolase 1	0.383467	4.48988	0.0328563	0.594081
55791_at	LRIF1	ligand dependent nuclear receptor interacting factor 1	0.475321	5.14498	0.0328646	0.594081
9662_at	CEP135	centrosomal protein 135	0.458511	5.09884	0.0328699	0.594081
8013_at	NR4A3	nuclear receptor subfamily 4 group A member 3	0.915761	5.68612	0.0329015	0.594081
3422_at	IDI1	isopentenyl-diphosphate delta isomerase 1	0.262394	5.79199	0.0329135	0.594081
372_at	ARCN1	archain 1	0.646574	6.88045	0.0329137	0.594081
90441_at	ZNF622	zinc finger protein 622	1.03499	5.92799	0.0329225	0.594081
51193_at	ZNF639	zinc finger protein 639	0.529534	6.49568	0.0329309	0.594081
991_at	CDC20	cell division cycle 20	-0.18847	2.73338	0.0329683	0.594081
163049_at	ZNF791	zinc finger protein 791	0.244543	6.20361	0.0329858	0.594081
10220_at	GDF11	growth differentiation factor 11	0.41124	3.90606	0.0329888	0.594081
1652_at	DDT	D-dopachrome tautomerase	0.382111	10.4334	0.0329941	0.594081
337867_at	UBAC2	UBA domain containing 2	-0.248833	6.02181	0.0330061	0.594081
125476_at	INO80C	INO80 complex subunit C	0.305006	4.81952	0.0330103	0.594081
692099_at	FAM86DP	family with sequence similarity 86 member D, pseudogene	-0.235967	4.03099	0.0330713	0.594081
84640_at	USP38	ubiquitin specific peptidase 38	0.42801	5.30929	0.0330739	0.594081
693160_at	MIR575	microRNA 575	0.360944	2.53354	0.0330743	0.594081
22834_at	ZNF652	zinc finger protein 652	0.192658	6.22159	0.0330756	0.594081
724026_at	MIR656	microRNA 656	-0.177299	2.07783	0.0331027	0.594081
729654_at	LOC729654	inositol polyphosphate multikinase pseudogene	0.850208	2.75195	0.0331292	0.594081
100151688_at	RNU6ATAC5P	RNA, U6atac small nuclear 5, pseudogene	0.393573	2.35262	0.0331364	0.594081
3575_at	IL7R	interleukin 7 receptor	0.357201	10.0261	0.0331882	0.594081
865_at	CBFB	core-binding factor beta subunit	0.182334	6.62449	0.033269	0.594081
84636_at	GPR174	G protein-coupled receptor 174	0.512771	6.66966	0.0332843	0.594081
22948_at	CCT5	chaperonin containing TCP1 subunit 5	0.306588	5.08355	0.0333194	0.594081
100287102_at	DDX11L1	DEAD/H-box helicase 11 like 1	-0.445895	4.66532	0.0333286	0.594081
646708_at	LOC646708	DnaJ heat shock protein family (Hsp40) member C5 pseudogene	-0.591316	6.12749	0.0333395	0.594081
613037_at	NPIPB13	nuclear pore complex interacting protein family, member B13	-0.505933	11.8271	0.0333895	0.594081
101929538_at	LOC101929538	uncharacterized LOC101929538	-0.320584	2.83674	0.0334253	0.594081
114112_at	TXNRD3	thioredoxin reductase 3	0.232145	2.83331	0.0334515	0.594081
102466223_at	MIR7114	microRNA 7114	-0.41225	7.42171	0.0334561	0.594081
79041_at	TMEM38A	transmembrane protein 38A	-0.219866	3.61719	0.0334614	0.594081
440352_at	SNX29P2	sorting nexin 29 pseudogene 2	-0.256079	3.66983	0.0334783	0.594081
105369609_at	LOC105369609	uncharacterized LOC105369609	0.763033	4.77957	0.0334879	0.594081
94235_at	GNG8	G protein subunit gamma 8	-0.384123	3.89321	0.0334893	0.594081
56890_at	MDM1	Mdm1 nuclear protein	0.365097	3.44429	0.0334974	0.594081
646531_at	YBX1P2	Y-box binding protein 1 pseudogene 2	0.629007	7.22218	0.0335029	0.594081
819_at	CAMLG	calcium modulating ligand	0.368565	4.97692	0.0335126	0.594081
6643_at	SNX2	sorting nexin 2	0.396959	5.67909	0.0335139	0.594081
79794_at	C12orf49	chromosome 12 open reading frame 49	0.327473	5.45553	0.0335229	0.594081
90843_at	TCEAL8	transcription elongation factor A like 8	0.641462	5.25303	0.0335354	0.594081
79575_at	ABHD8	abhydrolase domain containing 8	-0.271545	4.57178	0.0335385	0.594081
729259_at	RPL17P43	ribosomal protein L17 pseudogene 43	-0.358749	3.20119	0.0335556	0.594081
2773_at	GNAI3	G protein subunit alpha i3	0.379878	6.07343	0.0335573	0.594081
1958_at	EGR1	early growth response 1	0.480376	5.76619	0.0335873	0.594081
100506974_at	LOC100506974	uncharacterized LOC100506974	1.01195	2.74514	0.0335945	0.594081
9967_at	THRAP3	thyroid hormone receptor associated protein 3	0.33873	6.97424	0.0336234	0.594081
55012_at	PPP2R3C	protein phosphatase 2 regulatory subunit B''gamma	0.300014	3.9759	0.0336306	0.594081
29796_at	UQCR10	ubiquinol-cytochrome c reductase, complex III subunit X	0.282895	5.7329	0.0337022	0.594081
100500872_at	MIR3911	microRNA 3911	0.289538	6.70434	0.033708	0.594081
10650_at	PRELID3A	PRELI domain containing 3A	-0.34184	3.18338	0.0337101	0.594081
84503_at	ZNF527	zinc finger protein 527	0.305928	3.57046	0.0337193	0.594081
389458_at	RBAKDN	RBAK downstream neighbor (non-protein coding)	-0.403567	5.76689	0.0337463	0.594081
100874056_at	NLGN4Y-AS1	NLGN4Y antisense RNA 1	0.188262	2.42725	0.0337531	0.594081
9936_at	CD302	CD302 molecule	-0.440383	7.3322	0.0337944	0.594081
1983_at	EIF5	eukaryotic translation initiation factor 5	0.342271	6.71602	0.0338098	0.594081
11257_at	TP53TG1	TP53 target 1 (non-protein coding)	0.713578	5.2811	0.0338575	0.594081
391356_at	PTRHD1	peptidyl-tRNA hydrolase domain containing 1	0.565268	7.14849	0.0338646	0.594081
728024_at	LOC728024	chromosome X open reading frame 56 pseudogene	0.206163	3.14602	0.0338705	0.594081
6324_at	SCN1B	sodium voltage-gated channel beta subunit 1	-0.246816	3.08712	0.0338922	0.594081
3839_at	KPNA3	karyopherin subunit alpha 3	0.49658	5.56446	0.0339161	0.594081
105373021_at	LOC105373021	uncharacterized LOC105373021	-0.2882	2.50293	0.033934	0.594081
102723701_at	LOC102723701	uncharacterized LOC102723701	-0.262011	4.87738	0.0339477	0.594081
6897_at	TARS	threonyl-tRNA synthetase	0.550748	4.0542	0.0339562	0.594081
646828_at	LOC646828	carbonic anhydrase 5A pseudogene	-0.614974	2.05561	0.0340102	0.594081
5575_at	PRKAR1B	protein kinase cAMP-dependent type I regulatory subunit beta	-0.254206	5.1797	0.0340284	0.594081
5110_at	PCMT1	protein-L-isoaspartate (D-aspartate) O-methyltransferase	0.617979	6.3919	0.0340297	0.594081
7270_at	TTF1	transcription termination factor 1	0.252435	3.3364	0.0340305	0.594081
55854_at	ZC3H15	zinc finger CCCH-type containing 15	0.550089	7.84772	0.0341091	0.594081
359_at	AQP2	aquaporin 2	-0.288515	3.23767	0.034168	0.594081
29988_at	SLC2A8	solute carrier family 2 member 8	-0.181653	3.9486	0.0341835	0.594081
23604_at	DAPK2	death associated protein kinase 2	-0.180426	2.82381	0.0341851	0.594081
9813_at	EFCAB14	EF-hand calcium binding domain 14	0.493748	6.94192	0.0341906	0.594081
105369942_at	LINC02456	long intergenic non-protein coding RNA 2456	-0.297147	1.83795	0.0342273	0.594081
26092_at	TOR1AIP1	torsin 1A interacting protein 1	0.34107	6.39918	0.0342321	0.594081
124773_at	C17orf64	chromosome 17 open reading frame 64	-0.233743	3.36304	0.0342434	0.594081
10609_at	P3H4	prolyl 3-hydroxylase family member 4 (non-enzymatic)	-0.184023	3.6727	0.0342572	0.594081
338591_at	CHCHD3P1	coiled-coil-helix-coiled-coil-helix domain containing 3 pseudogene 1	0.388864	5.5854	0.0342643	0.594081
91978_at	TPGS1	tubulin polyglutamylase complex subunit 1	-0.285856	4.22137	0.0342755	0.594081
101060089_at	LOC101060089	cleavage and polyadenylation specificity factor subunit 5-like	1.54992	6.27378	0.0342766	0.594081
138311_at	FAM69B	family with sequence similarity 69 member B	-0.21335	4.38847	0.0342842	0.594081
123099_at	DEGS2	delta 4-desaturase, sphingolipid 2	-0.23869	5.19992	0.0342871	0.594081
653712_at	LOC653712	intraflagellar transport 122 homolog (Chlamydomonas) pseudogene	-0.257938	4.22999	0.0342907	0.594081
100289259_at	ZFYVE9P1	zinc finger FYVE-type containing 9 pseudogene 1	0.458133	2.77553	0.0342992	0.594081
51506_at	UFC1	ubiquitin-fold modifier conjugating enzyme 1	0.485015	7.14083	0.0343043	0.594081
124842_at	TMEM132E	transmembrane protein 132E	-0.202363	3.80541	0.0343097	0.594081
105372221_at	LOC105372221	uncharacterized LOC105372221	-0.235814	3.29976	0.0343161	0.594081
401533_at	DDX10P2	DEAD-box helicase 10 pseudogene 2	0.416285	4.27831	0.0343465	0.594081
6524_at	SLC5A2	solute carrier family 5 member 2	-0.218209	4.61089	0.0343475	0.594081
60489_at	APOBEC3G	apolipoprotein B mRNA editing enzyme catalytic subunit 3G	0.710504	4.96351	0.0343541	0.594081
6123_at	RPL3L	ribosomal protein L3 like	-0.174325	3.59904	0.0343737	0.594081
10469_at	TIMM44	translocase of inner mitochondrial membrane 44	-0.200711	3.61409	0.0344037	0.594081
8620_at	NPFF	neuropeptide FF-amide peptide precursor	-0.329245	5.0568	0.0344507	0.594081
1186_at	CLCN7	chloride voltage-gated channel 7	-0.28362	4.53739	0.0344825	0.594081
55847_at	CISD1	CDGSH iron sulfur domain 1	0.264639	2.54594	0.034489	0.594081
83642_at	SELENOO	selenoprotein O	-0.235468	4.48422	0.0344898	0.594081
203477_at	HMGA1P1	high mobility group AT-hook 1 pseudogene 1	-0.341341	3.35752	0.0345113	0.594081
152905_at	RTN3P1	reticulon 3 pseudogene 1	0.323934	4.17135	0.0345138	0.594081
100996637_at	LOC100996637	P-selectin glycoprotein ligand 1-like	-0.250361	4.9472	0.0345533	0.594081
100130602_at	LOC100130602	regulation of nuclear pre-mRNA domain containing 1A pseudogene	0.277219	1.85263	0.0345533	0.594081
5547_at	PRCP	prolylcarboxypeptidase	0.212071	4.78689	0.0345616	0.594081
100422896_at	MIR3140	microRNA 3140	-0.797914	3.38976	0.0345806	0.594081
107984983_at	NA	NA	0.177548	2.004	0.0345947	0.594081
374291_at	NDUFS7	NADH:ubiquinone oxidoreductase core subunit S7	-0.20314	5.08555	0.0345983	0.594081
10788_at	IQGAP2	IQ motif containing GTPase activating protein 2	0.388933	5.46761	0.0346034	0.594081
343637_at	RSPO4	R-spondin 4	-0.281541	4.15907	0.0346038	0.594081
441238_at	NMD3P1	NMD3 ribosome export adaptor pseudogene 1	1.42238	4.64219	0.0346194	0.594081
2592_at	GALT	galactose-1-phosphate uridylyltransferase	-0.290119	6.62719	0.0346385	0.594081
285381_at	DPH3	diphthamide biosynthesis 3	0.569953	4.52183	0.0346605	0.594081
4711_at	NDUFB5	NADH:ubiquinone oxidoreductase subunit B5	0.60533	5.93757	0.0346608	0.594081
64135_at	IFIH1	interferon induced with helicase C domain 1	0.715624	4.85674	0.0346899	0.594081
692106_at	SNORD65	small nucleolar RNA, C/D box 65	0.348663	5.46019	0.0347087	0.594081
1535_at	CYBA	cytochrome b-245 alpha chain	-0.608079	6.28591	0.0347368	0.594081
1737_at	DLAT	dihydrolipoamide S-acetyltransferase	0.295185	4.85829	0.0347387	0.594081
2049_at	EPHB3	EPH receptor B3	-0.1696	3.02816	0.0347392	0.594081
55856_at	ACOT13	acyl-CoA thioesterase 13	0.383234	4.39232	0.034754	0.594081
3266_at	ERAS	ES cell expressed Ras	-0.728394	5.08654	0.034779	0.594081
28721_at	TRAJ34	T cell receptor alpha joining 34	-0.443889	7.29556	0.0347821	0.594081
10767_at	HBS1L	HBS1 like translational GTPase	0.411004	6.20275	0.0347823	0.594081
1164_at	CKS2	CDC28 protein kinase regulatory subunit 2	0.627878	5.17187	0.0348019	0.594081
646862_at	RNF225	ring finger protein 225	-0.335105	4.78613	0.034855	0.594081
100500811_at	MIR3621	microRNA 3621	-0.479146	7.80272	0.0348746	0.594081
646663_at	RFPL4AP1	ret finger protein like 4A pseudogene 1	-0.231815	2.28572	0.0348953	0.594081
11159_at	RABL2A	RAB, member of RAS oncogene family like 2A	-0.273406	5.71254	0.0349096	0.594081
107987011_at	NA	NA	-0.323454	3.34852	0.0349123	0.594081
105372554_at	LOC105372554	uncharacterized LOC105372554	0.294483	2.00687	0.0349388	0.594081
10769_at	PLK2	polo like kinase 2	0.7817	4.57756	0.0349389	0.594081
25950_at	RWDD3	RWD domain containing 3	0.278427	5.70605	0.0349405	0.594081
908_at	CCT6A	chaperonin containing TCP1 subunit 6A	0.496258	6.09245	0.034965	0.594081
105376168_at	LOC105376168	uncharacterized LOC105376168	-0.357542	2.33802	0.0349835	0.594081
102724777_at	LOC102724777	helicase SRCAP-like	0.629676	3.82311	0.0349939	0.594081
135112_at	NCOA7	nuclear receptor coactivator 7	0.287566	5.17988	0.0349958	0.594081
51399_at	TRAPPC4	trafficking protein particle complex 4	0.358494	5.94823	0.0350167	0.594081
5906_at	RAP1A	RAP1A, member of RAS oncogene family	0.260148	5.77978	0.0350254	0.594081
115950_at	ZNF653	zinc finger protein 653	-0.183867	3.67407	0.0350388	0.594081
100506472_at	LOC100506472	uncharacterized LOC100506472	-0.252415	2.58341	0.0350517	0.594081
105370115_at	LOC105370115	uncharacterized LOC105370115	-0.307469	2.64384	0.0350744	0.594081
5359_at	PLSCR1	phospholipid scramblase 1	0.316014	3.14531	0.035104	0.594081
29081_at	METTL5	methyltransferase like 5	0.570157	6.59716	0.0351258	0.594081
55132_at	LARP1B	La ribonucleoprotein domain family member 1B	0.289145	3.08324	0.0351683	0.594081
101928399_at	LINC01679	long intergenic non-protein coding RNA 1679	-0.330284	4.63603	0.0351817	0.594081
142678_at	MIB2	mindbomb E3 ubiquitin protein ligase 2	-0.25996	5.39866	0.0351967	0.594081
54877_at	ZCCHC2	zinc finger CCHC-type containing 2	0.173643	5.80102	0.0352296	0.594081
107986176_at	NA	NA	-0.674477	5.12833	0.0352513	0.594081
92070_at	CTBP1-AS2	CTBP1 antisense RNA 2 (head to head)	0.197898	4.87585	0.0352642	0.594081
54989_at	ZNF770	zinc finger protein 770	0.404131	4.63147	0.0352743	0.594081
5048_at	PAFAH1B1	platelet activating factor acetylhydrolase 1b regulatory subunit 1	0.291771	6.72067	0.0352767	0.594081
134728_at	IRAK1BP1	interleukin 1 receptor associated kinase 1 binding protein 1	0.209221	2.49665	0.035331	0.594081
10111_at	RAD50	RAD50 double strand break repair protein	0.379076	6.12966	0.0353655	0.594081
57181_at	SLC39A10	solute carrier family 39 member 10	0.454055	6.04716	0.0353777	0.594081
149708_at	WFDC5	WAP four-disulfide core domain 5	-0.201307	3.19713	0.0353827	0.594081
5889_at	RAD51C	RAD51 paralog C	0.600168	3.94364	0.0353929	0.594081
143888_at	KDELC2	KDEL motif containing 2	0.312442	3.69659	0.0353961	0.594081
400836_at	SDAD1P2	SDA1 domain containing 1 pseudogene 2	0.787922	5.26059	0.0354104	0.594081
6281_at	S100A10	S100 calcium binding protein A10	0.696305	7.88571	0.0354463	0.594081
153443_at	SRFBP1	serum response factor binding protein 1	0.677765	6.01887	0.0354568	0.594081
81572_at	PDRG1	p53 and DNA damage regulated 1	0.278001	3.32389	0.0354573	0.594081
55200_at	PLEKHG6	pleckstrin homology and RhoGEF domain containing G6	-0.164502	4.31691	0.0354614	0.594081
7184_at	HSP90B1	heat shock protein 90 beta family member 1	0.483292	9.18326	0.0354739	0.594081
728026_at	LOC728026	prothymosin alpha-like	0.346215	2.1366	0.0355499	0.594081
25842_at	ASF1A	anti-silencing function 1A histone chaperone	0.466667	6.27734	0.0355723	0.594081
9737_at	GPRASP1	G protein-coupled receptor associated sorting protein 1	-0.35585	5.91277	0.035589	0.594081
199720_at	GGN	gametogenetin	-0.163432	3.90985	0.035593	0.594081
178_at	AGL	amylo-alpha-1, 6-glucosidase, 4-alpha-glucanotransferase	0.300788	3.77731	0.0356134	0.594081
23738_at	OFD1P17	OFD1 pseudogene 17	0.715695	7.16177	0.0356182	0.594081
51244_at	CCDC174	coiled-coil domain containing 174	0.729321	5.97942	0.0356258	0.594081
645312_at	GLTPP1	glycolipid transfer protein pseudogene 1	0.360652	2.58998	0.035647	0.594081
342977_at	NANOS3	nanos C2HC-type zinc finger 3	-0.305174	4.39538	0.0356732	0.594081
100422875_at	MIR3192	microRNA 3192	0.416134	5.65557	0.0356762	0.594081
105370571_at	LOC105370571	uncharacterized LOC105370571	0.657326	2.39807	0.0356997	0.594081
642402_at	GOLGA6L17P	golgin A6 family-like 17, pseudogene	-0.645437	3.84988	0.0357493	0.594081
55892_at	MYNN	myoneurin	0.727516	5.83086	0.0357551	0.594081
201931_at	TMEM192	transmembrane protein 192	0.19012	4.11096	0.0357716	0.594081
153743_at	PPP1R2P3	protein phosphatase 1 regulatory inhibitor subunit 2 pseudogene 3	0.242039	2.65211	0.0357925	0.594081
10379_at	IRF9	interferon regulatory factor 9	-0.350674	6.59361	0.0357991	0.594081
105376161_at	LOC105376161	uncharacterized LOC105376161	0.168991	2.51252	0.0358094	0.594081
22832_at	CEP162	centrosomal protein 162	0.398247	3.20294	0.0358233	0.594081
105376206_at	LOC105376206	uncharacterized LOC105376206	-0.178095	2.35157	0.0358373	0.594081
286460_at	FAM3C2	FAM3C pseudogene	0.629469	6.29278	0.0358511	0.594081
25840_at	METTL7A	methyltransferase like 7A	0.171581	2.72932	0.0358526	0.594081
55738_at	ARFGAP1	ADP ribosylation factor GTPase activating protein 1	-0.254043	4.47883	0.0358581	0.594081
96764_at	TGS1	trimethylguanosine synthase 1	0.400466	6.59239	0.0358637	0.594081
494143_at	CHAC2	ChaC cation transport regulator homolog 2	-0.325705	3.76687	0.0358715	0.594081
107984586_at	NA	NA	0.215389	1.83082	0.0358793	0.594081
149013_at	NBPF12	NBPF member 12	-0.280692	6.66142	0.0359524	0.594081
79902_at	NUP85	nucleoporin 85	-0.221845	5.54423	0.0359543	0.594081
29843_at	SENP1	SUMO1/sentrin specific peptidase 1	0.396262	5.7904	0.0359645	0.594081
100302275_at	MIR548L	microRNA 548l	-0.343402	3.00711	0.0359695	0.594081
3936_at	LCP1	lymphocyte cytosolic protein 1	0.351484	8.3852	0.0359707	0.594081
9046_at	DOK2	docking protein 2	-0.205256	5.18496	0.0359885	0.594081
3713_at	IVL	involucrin	-0.201486	2.43477	0.0360065	0.594081
1731_at	SEPT1	septin 1	-0.752583	7.30384	0.0360129	0.594081
84958_at	SYTL1	synaptotagmin like 1	-0.253743	5.32574	0.0360147	0.594081
50619_at	DEF6	DEF6, guanine nucleotide exchange factor	-0.478596	6.52328	0.0360229	0.594081
4929_at	NR4A2	nuclear receptor subfamily 4 group A member 2	0.203636	9.95905	0.0360272	0.594081
23117_at	NPIPB3	nuclear pore complex interacting protein family member B3	-0.569317	11.9234	0.0360316	0.594081
102724508_at	THCAT158	thyroid cancer-associated transcript 158	-0.179849	2.79876	0.0360408	0.594081
8916_at	HERC3	HECT and RLD domain containing E3 ubiquitin protein ligase 3	-0.270556	7.22941	0.0360965	0.594081
127733_at	UBXN10	UBX domain protein 10	-0.223466	2.28407	0.0361	0.594081
5229_at	PGGT1B	protein geranylgeranyltransferase type I subunit beta	0.22361	4.45963	0.036106	0.594081
162394_at	SLFN5	schlafen family member 5	0.215782	8.6463	0.0361244	0.594081
441484_at	HAUS1P2	HAUS augmin like complex subunit 1 pseudogene 2	0.387195	1.89353	0.0361248	0.594081
51575_at	ESF1	ESF1 nucleolar pre-rRNA processing protein homolog	0.735838	6.38003	0.0361475	0.594081
91624_at	NEXN	nexilin F-actin binding protein	0.170728	2.34265	0.0361487	0.594081
84240_at	ZCCHC9	zinc finger CCHC-type containing 9	0.439736	5.30432	0.0361701	0.594081
83877_at	TM2D2	TM2 domain containing 2	0.320725	4.24228	0.0361869	0.594081
79133_at	NDUFAF5	NADH:ubiquinone oxidoreductase complex assembly factor 5	0.405736	5.33471	0.0362132	0.594081
28998_at	MRPL13	mitochondrial ribosomal protein L13	0.679896	3.88881	0.0362193	0.594081
100129272_at	TOMM20P4	TOMM20 pseudogene 4	1.15648	6.44719	0.0362545	0.594081
54879_at	ST7L	suppression of tumorigenicity 7 like	0.431548	4.3658	0.0362711	0.594081
251_at	ALPPL2	alkaline phosphatase, placental like 2	-0.462509	4.02725	0.0362843	0.594081
84811_at	BUD13	BUD13 homolog	0.345962	4.42962	0.0362969	0.594081
100419583_at	LOC100419583	ring finger protein 4 pseudogene	0.689687	5.36369	0.0363167	0.594081
391533_at	FLT1P1	fms related tyrosine kinase 1 pseudogene 1	0.172109	2.09656	0.0363499	0.594081
407003_at	MIR219A2	microRNA 219a-2	-0.206381	2.42747	0.036361	0.594081
100616323_at	MIR4482	microRNA 4482	0.371512	3.02857	0.0363664	0.594081
100507118_at	PRC1-AS1	PRC1 antisense RNA 1	0.291025	3.98511	0.0363828	0.594081
106480768_at	RNA5SP442	RNA, 5S ribosomal pseudogene 442	-0.428952	4.41917	0.0363856	0.594081
54680_at	ZNHIT6	zinc finger HIT-type containing 6	0.507077	6.24888	0.0365267	0.594081
2043_at	EPHA4	EPH receptor A4	0.226057	2.48078	0.0365314	0.594081
57606_at	SLAIN2	SLAIN motif family member 2	0.509811	7.29563	0.0365859	0.594081
10659_at	CELF2	CUGBP Elav-like family member 2	-0.349471	8.19254	0.036589	0.594081
55665_at	URGCP	upregulator of cell proliferation	0.238039	4.74246	0.0366231	0.594081
26520_at	TIMM9	translocase of inner mitochondrial membrane 9	0.633532	4.57065	0.0366314	0.594081
729494_at	ARPC3P3	actin related protein 2/3 complex subunit 3 pseudogene 3	0.669234	7.55467	0.0366497	0.594081
388581_at	C1QTNF12	C1q and TNF related 12	-0.302506	4.91241	0.0366756	0.594081
2222_at	FDFT1	farnesyl-diphosphate farnesyltransferase 1	0.44647	6.4522	0.0366863	0.594081
55170_at	PRMT6	protein arginine methyltransferase 6	0.242648	4.64502	0.0366881	0.594081
105375405_at	LOC105375405	uncharacterized LOC105375405	-0.220428	2.25265	0.0366922	0.594081
406886_at	MIRLET7D	microRNA let-7d	-0.181405	2.63666	0.0367301	0.594081
54926_at	UBE2R2	ubiquitin conjugating enzyme E2 R2	0.517434	6.70055	0.0367347	0.594081
2046_at	EPHA8	EPH receptor A8	-0.274988	4.26632	0.0367384	0.594081
2971_at	GTF3A	general transcription factor IIIA	0.7871	8.36941	0.0367619	0.594081
10016_at	PDCD6	programmed cell death 6	0.783255	6.84797	0.0367897	0.594081
2624_at	GATA2	GATA binding protein 2	-0.234364	4.17099	0.0367914	0.594081
79837_at	PIP4K2C	phosphatidylinositol-5-phosphate 4-kinase type 2 gamma	0.20405	4.12654	0.0367988	0.594081
100873903_at	HSPA9P2	heat shock protein family A (Hsp70) member 9 pseudogene 2	0.818379	9.10246	0.0368018	0.594081
107986003_at	NA	NA	-0.212958	3.66379	0.0368267	0.594081
51026_at	GOLT1B	golgi transport 1B	0.422349	6.27413	0.0368275	0.594081
6884_at	TAF13	TATA-box binding protein associated factor 13	0.488093	6.08383	0.036847	0.594081
23411_at	SIRT1	sirtuin 1	0.462237	6.55613	0.0368499	0.594081
8361_at	HIST1H4F	histone cluster 1 H4 family member f	0.54738	3.38738	0.0368503	0.594081
84276_at	NICN1	nicolin 1	-0.301337	5.35202	0.0368712	0.594081
9377_at	COX5A	cytochrome c oxidase subunit 5A	0.658379	8.05476	0.0368742	0.594081
9540_at	TP53I3	tumor protein p53 inducible protein 3	-0.207162	3.85704	0.0369186	0.594081
5552_at	SRGN	serglycin	0.516872	8.7314	0.036943	0.594081
121536_at	AEBP2	AE binding protein 2	0.236711	6.60733	0.0369617	0.594081
28444_at	IGHV3-21	immunoglobulin heavy variable 3-21	0.30163	2.84525	0.0369842	0.594081
59348_at	ZNF350	zinc finger protein 350	0.50569	6.08834	0.0369888	0.594081
6834_at	SURF1	SURF1, cytochrome c oxidase assembly factor	0.496656	6.79065	0.036989	0.594081
83591_at	THAP2	THAP domain containing 2	0.488959	4.4976	0.0370094	0.594081
837_at	CASP4	caspase 4	0.395913	7.33224	0.0370715	0.594081
10550_at	ARL6IP5	ADP ribosylation factor like GTPase 6 interacting protein 5	0.543413	8.38589	0.0370723	0.594081
6341_at	SCO1	SCO1, cytochrome c oxidase assembly protein	0.371005	5.30385	0.0370791	0.594081
163081_at	ZNF567	zinc finger protein 567	0.309566	3.26616	0.0370902	0.594081
79634_at	SCRN3	secernin 3	0.350284	3.63844	0.0371011	0.594081
100302246_at	MIR1301	microRNA 1301	-0.55067	4.5482	0.0371058	0.594081
101927497_at	LOC101927497	uncharacterized LOC101927497	-0.205169	3.55211	0.0371115	0.594081
102724845_at	LINC00596	long intergenic non-protein coding RNA 596	-0.488483	3.60599	0.0371127	0.594081
439949_at	PRKCQ-AS1	PRKCQ antisense RNA 1	0.326508	6.83972	0.0371471	0.594081
29018_at	FOXN3-AS2	FOXN3 antisense RNA 2	-0.737521	4.48841	0.0371622	0.594081
105374449_at	LINC01946	long intergenic non-protein coding RNA 1946	-0.187821	2.11164	0.03719	0.594081
338651_at	KRTAP5-AS1	KRTAP5-1/KRTAP5-2 antisense RNA 1	-0.259321	4.43109	0.037222	0.594081
162461_at	TMEM92	transmembrane protein 92	-0.258064	4.262	0.0372266	0.594081
100996720_at	LOC100996720	uncharacterized LOC100996720	-0.526093	4.13119	0.0372303	0.594081
164118_at	TTC24	tetratricopeptide repeat domain 24	-0.211241	4.71024	0.0372612	0.594081
102031319_at	LOC102031319	uncharacterized LOC102031319	-0.410363	3.90834	0.0372727	0.594081
55634_at	KRBOX4	KRAB box domain containing 4	0.364754	5.18204	0.0372816	0.594081
390284_at	SRP14P1	signal recognition particle 14 pseudogene 1	0.475303	5.76779	0.0372873	0.594081
55216_at	NKAPD1	NKAP domain containing 1	0.416352	4.72268	0.0372901	0.594081
594839_at	SNORA33	small nucleolar RNA, H/ACA box 33	1.0857	8.96979	0.0372985	0.594081
642502_at	LOC642502	succinate dehydrogenase complex subunit C pseudogene	0.404884	4.76683	0.0373011	0.594081
100131096_at	TNRC6C-AS1	TNRC6C antisense RNA 1	0.485513	8.93321	0.0373028	0.594081
6879_at	TAF7	TATA-box binding protein associated factor 7	0.620381	7.70837	0.037326	0.594081
5464_at	PPA1	pyrophosphatase (inorganic) 1	0.502839	6.99697	0.0373388	0.594081
4236_at	MFAP1	microfibril associated protein 1	0.476386	5.04608	0.0373917	0.594081
100419161_at	LOC100419161	nei like DNA glycosylase 2 pseudogene	-0.506113	2.94286	0.0374101	0.594081
100506700_at	LINC02308	long intergenic non-protein coding RNA 2308	-0.187206	1.89364	0.0374207	0.594081
131118_at	DNAJC19	DnaJ heat shock protein family (Hsp40) member C19	0.231904	5.72373	0.0374238	0.594081
54908_at	SPDL1	spindle apparatus coiled-coil protein 1	0.363329	3.44313	0.0374324	0.594081
171424_at	SPA17P1	sperm autoantigenic protein 17 pseudogene 1	0.721258	2.62734	0.0374692	0.594081
644563_at	LOC644563	general transcription factor IIIC subunit 6 pseudogene	0.242115	7.16484	0.0374738	0.594081
841_at	CASP8	caspase 8	0.387844	6.80397	0.0375322	0.594081
10495_at	ENOX2	ecto-NOX disulfide-thiol exchanger 2	0.272878	4.77873	0.0375532	0.594081
642968_at	FAM163B	family with sequence similarity 163 member B	-0.197378	3.23404	0.037555	0.594081
28672_at	TRAV12-3	T cell receptor alpha variable 12-3	0.554293	6.18396	0.0375595	0.594081
107984403_at	NA	NA	-0.465882	5.65057	0.0375681	0.594081
10046_at	MAMLD1	mastermind like domain containing 1	-0.164177	2.83916	0.0375794	0.594081
25880_at	TMEM186	transmembrane protein 186	0.290848	3.18336	0.0375947	0.594081
51201_at	ZDHHC2	zinc finger DHHC-type containing 2	0.605498	5.7334	0.0376191	0.594081
8079_at	MLF2	myeloid leukemia factor 2	-0.244227	5.11515	0.0376254	0.594081
34_at	ACADM	acyl-CoA dehydrogenase medium chain	0.598263	5.62649	0.0376483	0.594081
8398_at	PLA2G6	phospholipase A2 group VI	-0.216144	4.81338	0.0376499	0.594081
7536_at	SF1	splicing factor 1	-0.410969	8.46085	0.0376507	0.594081
55252_at	ASXL2	additional sex combs like 2, transcriptional regulator	0.249693	5.66943	0.0376516	0.594081
1786_at	DNMT1	DNA methyltransferase 1	0.187922	6.41185	0.0376628	0.594081
2784_at	GNB3	G protein subunit beta 3	-0.267178	3.88433	0.0376705	0.594081
11052_at	CPSF6	cleavage and polyadenylation specific factor 6	-0.201096	7.40118	0.0376712	0.594081
7319_at	UBE2A	ubiquitin conjugating enzyme E2 A	0.540855	5.306	0.0376712	0.594081
442517_at	LOC442517	ATP binding cassette subfamily E member 1 pseudogene	0.574254	5.23714	0.0376889	0.594081
105376290_at	LOC105376290	uncharacterized LOC105376290	-0.213347	4.42413	0.0377166	0.594081
230_at	ALDOC	aldolase, fructose-bisphosphate C	0.188845	5.02583	0.0377459	0.594081
100128711_at	NDUFB10P1	NADH:ubiquinone oxidoreductase subunit B10 pseudogene 1	0.75152	4.76831	0.0377502	0.594081
105379042_at	LOC105379042	uncharacterized LOC105379042	0.27093	1.87971	0.037793	0.594081
9551_at	ATP5J2	ATP synthase, H+ transporting, mitochondrial Fo complex subunit F2	0.341116	8.77622	0.0378314	0.594081
100422889_at	MIR3194	microRNA 3194	-0.322893	6.36731	0.0378328	0.594081
388255_at	IGHV3OR16-8	immunoglobulin heavy variable 3/OR16-8 (non-functional)	-0.658822	4.03964	0.0378737	0.594081
6747_at	SSR3	signal sequence receptor subunit 3	0.308685	5.80905	0.0378788	0.594081
105373343_at	LOC105373343	uncharacterized LOC105373343	-0.504453	3.20374	0.0378855	0.594081
375298_at	CERKL	ceramide kinase like	0.196207	2.25828	0.0378991	0.594081
7259_at	TSPYL1	TSPY like 1	0.203089	7.5372	0.0379169	0.594081
170685_at	NUDT10	nudix hydrolase 10	-0.390958	5.24483	0.0379289	0.594081
157713_at	LYPLA1P3	lysophospholipase I pseudogene 3	0.832791	5.90292	0.0379368	0.594081
100287072_at	LOC100287072	ribosomal protein S6 kinase B1 pseudogene	-0.243703	4.53997	0.0379494	0.594081
100616410_at	MIR4692	microRNA 4692	-0.727967	4.43928	0.0379732	0.594081
653808_at	ZG16	zymogen granule protein 16	-0.200312	2.7602	0.0379761	0.594081
100125393_at	LOC100125393	TIMELESS interacting protein pseudogene	0.837637	6.24235	0.0379797	0.594081
100101407_at	TMA16P2	translation machinery associated 16 homolog pseudogene 2	1.64688	5.65168	0.0379806	0.594081
967_at	CD63	CD63 molecule	0.397618	6.03673	0.0379807	0.594081
105372097_at	LOC105372097	uncharacterized LOC105372097	0.210059	2.35039	0.0379866	0.594081
105369440_at	LOC105369440	uncharacterized LOC105369440	-0.212876	1.81026	0.0380066	0.594081
55156_at	ARMC1	armadillo repeat containing 1	0.443645	5.56231	0.0380328	0.594081
55687_at	TRMU	tRNA 5-methylaminomethyl-2-thiouridylate methyltransferase	-0.213215	4.33686	0.0380613	0.594081
101927871_at	LOC101927871	uncharacterized LOC101927871	-0.197593	1.81299	0.0381041	0.594081
105375725_at	LOC105375725	uncharacterized LOC105375725	0.414991	2.1122	0.0381101	0.594081
26135_at	SERBP1	SERPINE1 mRNA binding protein 1	0.599024	7.56926	0.0381147	0.594081
5681_at	PSKH1	protein serine kinase H1	-0.517002	4.20723	0.0381226	0.594081
6731_at	SRP72	signal recognition particle 72	0.59288	8.12698	0.0381376	0.594081
11147_at	HHLA3	HERV-H LTR-associating 3	0.29779	4.37187	0.0381551	0.594081
4985_at	OPRD1	opioid receptor delta 1	-0.328261	3.963	0.0381764	0.594081
340578_at	DCAF12L2	DDB1 and CUL4 associated factor 12 like 2	-0.224764	2.50775	0.0382286	0.594081
374868_at	ATP9B	ATPase phospholipid transporting 9B (putative)	-0.280734	5.63521	0.0382431	0.594081
100379220_at	TMED11P	transmembrane p24 trafficking protein 11, pseudogene	0.223475	1.99408	0.0382712	0.594081
26007_at	TKFC	triokinase and FMN cyclase	-0.161389	4.26453	0.038275	0.594081
26012_at	NSMF	NMDA receptor synaptonuclear signaling and neuronal migration factor	-0.328485	5.61086	0.0383722	0.594081
100873964_at	LINC00280	long intergenic non-protein coding RNA 280	0.475254	2.13305	0.0384067	0.594081
7096_at	TLR1	toll like receptor 1	0.237449	2.52947	0.0384161	0.594081
54439_at	RBM27	RNA binding motif protein 27	0.366768	7.2221	0.03844	0.594081
401233_at	HTATSF1P2	HIV-1 Tat specific factor 1 pseudogene 2	-0.260265	3.0176	0.0384409	0.594081
647253_at	LOC647253	ring finger protein 13 pseudogene	1.16852	3.10138	0.0384556	0.594081
23513_at	SCRIB	scribbled planar cell polarity protein	-0.231404	4.49483	0.0384572	0.594081
100996721_at	LOC100996721	protein FAM231D	0.267505	5.41076	0.0384582	0.594081
5926_at	ARID4A	AT-rich interaction domain 4A	0.446987	6.68453	0.0384609	0.594081
392485_at	LOC392485	ataxin 7 like 3 pseudogene	0.85766	3.46187	0.0384708	0.594081
100874130_at	ENOX1-AS2	ENOX1 antisense RNA 2	0.239416	2.63121	0.0385103	0.594081
27163_at	NAAA	N-acylethanolamine acid amidase	0.474348	5.62677	0.0385297	0.594081
10446_at	LRRN2	leucine rich repeat neuronal 2	-0.171936	4.35929	0.0385755	0.594081
4145_at	MATK	megakaryocyte-associated tyrosine kinase	-0.243801	3.87309	0.0386195	0.594081
1803_at	DPP4	dipeptidyl peptidase 4	0.499555	6.01204	0.038665	0.594081
79647_at	AKIRIN1	akirin 1	-0.283408	6.68988	0.038691	0.594081
2617_at	GARS	glycyl-tRNA synthetase	0.452104	6.08666	0.0386988	0.594081
100033420_at	SNORD116-8	small nucleolar RNA, C/D box 116-8	0.889629	3.98385	0.0387073	0.594081
10670_at	RRAGA	Ras related GTP binding A	0.734611	4.18714	0.0387543	0.594081
51367_at	POP5	POP5 homolog, ribonuclease P/MRP subunit	0.219399	6.10994	0.0387616	0.594081
11178_at	LZTS1	leucine zipper tumor suppressor 1	-0.256073	4.60279	0.0388587	0.594081
54841_at	BIVM	basic, immunoglobulin-like variable motif containing	0.395394	3.17148	0.0389186	0.594081
4659_at	PPP1R12A	protein phosphatase 1 regulatory subunit 12A	0.387477	6.86075	0.0389229	0.594081
58500_at	ZNF250	zinc finger protein 250	0.179378	3.60061	0.0389238	0.594081
221960_at	CCZ1B	CCZ1 homolog B, vacuolar protein trafficking and biogenesis associated	1.13957	6.25066	0.0389655	0.594081
100505624_at	GTF3C2-AS1	GTF3C2 antisense RNA 1	-0.339946	4.55448	0.0389837	0.594081
529_at	ATP6V1E1	ATPase H+ transporting V1 subunit E1	0.475463	7.50693	0.0390008	0.594081
107986831_at	NA	NA	-0.411603	5.30203	0.039002	0.594081
6634_at	SNRPD3	small nuclear ribonucleoprotein D3 polypeptide	0.436435	6.74077	0.039025	0.594081
80224_at	NUBPL	nucleotide binding protein like	-0.271998	4.23512	0.0390278	0.594081
105500240_at	XLOC_009911	uncharacterized LOC105500240	-0.243433	2.73518	0.0390333	0.594081
283755_at	HERC2P3	hect domain and RLD 2 pseudogene 3	-0.360887	3.79256	0.0390403	0.594081
10821_at	OR7E12P	olfactory receptor family 7 subfamily E member 12 pseudogene	-0.259002	2.70564	0.0390683	0.594081
729291_at	LOC729291	uncharacterized LOC729291	0.575788	4.13428	0.0390723	0.594081
644246_at	KANSL1-AS1	KANSL1 antisense RNA 1	0.391444	4.7982	0.0390788	0.594081
55005_at	RMND1	required for meiotic nuclear division 1 homolog	0.201291	3.77772	0.0390917	0.594081
1519_at	CTSO	cathepsin O	0.287244	5.19713	0.0390982	0.594081
23586_at	DDX58	DExD/H-box helicase 58	0.478291	5.78368	0.0391016	0.594081
449645_at	SF3A3P2	splicing factor 3a, subunit 3 pseudogene 2	1.47572	6.43203	0.0391136	0.594081
283171_at	C11orf44	chromosome 11 open reading frame 44	-0.251993	3.28564	0.0391174	0.594081
54664_at	TMEM106B	transmembrane protein 106B	0.669416	6.00504	0.0391174	0.594081
10781_at	ZNF266	zinc finger protein 266	-0.21345	6.00252	0.0391356	0.594081
85002_at	FAM86B1	family with sequence similarity 86 member B1	0.61804	3.20318	0.0391394	0.594081
79841_at	AGBL2	ATP/GTP binding protein like 2	0.236848	3.34641	0.0391533	0.594081
203197_at	TMEM268	transmembrane protein 268	-0.196919	5.13077	0.0391577	0.594081
7620_at	ZNF69	zinc finger protein 69	-0.243708	4.44012	0.039162	0.594081
4700_at	NDUFA6	NADH:ubiquinone oxidoreductase subunit A6	0.524066	6.96771	0.0391641	0.594081
285962_at	WEE2-AS1	WEE2 antisense RNA 1	0.176952	2.68807	0.0391672	0.594081
100288165_at	HMGN2P15	high mobility group nucleosomal binding domain 2 pseudogene 15	-0.326444	5.2567	0.0391734	0.594081
3093_at	UBE2K	ubiquitin conjugating enzyme E2 K	0.235266	6.39723	0.0391819	0.594081
2837_at	UTS2R	urotensin 2 receptor	-0.293241	5.14329	0.0391834	0.594081
253039_at	CUTALP	cutA divalent cation tolerance homolog-like, pseudogene	0.275445	4.4743	0.0391964	0.594081
5194_at	PEX13	peroxisomal biogenesis factor 13	0.289877	4.62479	0.0392136	0.594081
9450_at	LY86	lymphocyte antigen 86	0.363164	2.64511	0.0392211	0.594081
245928_at	DEFB114	defensin beta 114	0.186452	1.89077	0.0392603	0.594081
83707_at	TRPT1	tRNA phosphotransferase 1	0.266908	6.4762	0.039267	0.594081
105377301_at	LINC02469	long intergenic non-protein coding RNA 2469	0.332446	2.81061	0.03927	0.594081
80135_at	RPF1	ribosome production factor 1 homolog	0.800052	7.46488	0.03935	0.594081
106479129_at	RN7SKP78	RNA, 7SK small nuclear pseudogene 78	-1.3322	4.29622	0.0393625	0.594081
100996465_at	LCA10	lung carcinoma-associated 10	-0.313135	3.9856	0.0393722	0.594081
1457_at	CSNK2A1	casein kinase 2 alpha 1	-0.304887	6.63786	0.0393811	0.594081
1965_at	EIF2S1	eukaryotic translation initiation factor 2 subunit alpha	0.265755	5.8384	0.0393872	0.594081
51562_at	MBIP	MAP3K12 binding inhibitory protein 1	0.595805	5.56372	0.0394117	0.594081
5782_at	PTPN12	protein tyrosine phosphatase, non-receptor type 12	0.686651	5.26127	0.0394142	0.594081
100422895_at	MIR4294	microRNA 4294	-0.461283	4.70575	0.0394202	0.594081
101928465_at	LOC101928465	uncharacterized LOC101928465	0.373607	3.494	0.0394223	0.594081
4016_at	LOXL1	lysyl oxidase like 1	-0.157854	3.12178	0.0394363	0.594081
9352_at	TXNL1	thioredoxin like 1	0.491972	6.10909	0.0394466	0.594081
51163_at	DBR1	debranching RNA lariats 1	0.204902	5.22165	0.0394953	0.594081
54904_at	NSD3	nuclear receptor binding SET domain protein 3	0.466011	6.56677	0.0395517	0.594081
79834_at	PEAK1	pseudopodium enriched atypical kinase 1	0.220121	4.26664	0.0395732	0.594081
7879_at	RAB7A	RAB7A, member RAS oncogene family	0.480657	8.68715	0.0395746	0.594081
100419739_at	LOC100419739	zinc finger protein 341 pseudogene	-0.543495	2.78674	0.0395758	0.594081
55636_at	CHD7	chromodomain helicase DNA binding protein 7	0.171314	5.20254	0.0396511	0.594081
619564_at	SNORD72	small nucleolar RNA, C/D box 72	0.948441	3.22583	0.0396612	0.594081
619571_at	SNORD96A	small nucleolar RNA, C/D box 96A	0.20455	6.0942	0.039671	0.594081
107984918_at	NA	NA	-0.168455	2.58838	0.0396858	0.594081
100652749_at	SPATA8-AS1	SPATA8 antisense RNA 1 (head to head)	-0.172219	2.14037	0.039705	0.594081
55008_at	HERC6	HECT and RLD domain containing E3 ubiquitin protein ligase family member 6	0.198922	4.67862	0.0397092	0.594081
644491_at	ICE2P1	interactor of little elongation complex ELL subunit 2 pseudogene 1	1.24521	7.03325	0.0397328	0.594081
3592_at	IL12A	interleukin 12A	0.216242	3.03409	0.0397764	0.594081
7175_at	TPR	translocated promoter region, nuclear basket protein	0.557347	7.96485	0.0398001	0.594081
105373063_at	LOC105373063	uncharacterized LOC105373063	-0.381129	2.92526	0.0398268	0.594081
100526833_at	SEPT5-GP1BB	SEPT5-GP1BB readthrough	-0.436861	4.47359	0.0398308	0.594081
106481210_at	RNU6-105P	RNA, U6 small nuclear 105, pseudogene	-0.213025	2.16934	0.0398355	0.594081
113802_at	HENMT1	HEN methyltransferase 1	0.285481	4.93226	0.0398817	0.594081
2146_at	EZH2	enhancer of zeste 2 polycomb repressive complex 2 subunit	0.222806	4.30563	0.0398831	0.594081
51380_at	CSAD	cysteine sulfinic acid decarboxylase	-0.289545	5.34339	0.0398907	0.594081
101929535_at	LOC101929535	uncharacterized LOC101929535	-0.2056	2.70824	0.0399062	0.594081
647319_at	VEZF1P1	vascular endothelial zinc finger 1 pseudogene 1	0.247921	5.16632	0.0399122	0.594081
360205_at	PRAC2	prostate cancer susceptibility candidate 2	-0.212281	3.04092	0.039927	0.594081
401551_at	WDR38	WD repeat domain 38	-0.179131	4.28471	0.039932	0.594081
2033_at	EP300	E1A binding protein p300	0.246151	7.87768	0.0399603	0.594081
2527_at	FUT5	fucosyltransferase 5	-0.274355	3.90151	0.0399613	0.594081
129293_at	TRABD2A	TraB domain containing 2A	-0.223462	8.37863	0.039988	0.594081
6838_at	SURF6	surfeit 6	-0.203768	5.77198	0.0400108	0.594081
[truncated: 571 more rows]

## Sheet: All_Genes
Table S1	Expression values of genes in sorted TNR3- and TNR3+ CD8+ T cells
Entrez_ID	symbol	description	logFC	AveExpr	P.Value	adj.P.Val
100874264_at	AOAH-IT1	AOAH intronic transcript 1	-0.766126	4.15573	8.70607e-05	0.594081
23224_at	SYNE2	spectrin repeat containing nuclear envelope protein 2	0.874082	5.7804	0.000159557	0.594081
100421528_at	EIF4BP5	eukaryotic translation initiation factor 4B pseudogene 5	1.33778	4.1006	0.000215144	0.594081
105369378_at	LOC105369378	uncharacterized LOC105369378	0.753624	4.84468	0.000321614	0.594081
100129577_at	LOC100129577	mitochondrial carrier 1 pseudogene	0.993003	3.95771	0.000330872	0.594081
284433_at	OR10H5	olfactory receptor family 10 subfamily H member 5	-0.476455	3.21226	0.000430648	0.594081
646270_at	ELL2P1	elongation factor for RNA polymerase II 2 pseudogene 1	0.559907	3.34208	0.000431421	0.594081
84817_at	TXNDC17	thioredoxin domain containing 17	0.521696	4.73247	0.000446506	0.594081
100189368_at	TRV-CAC6-1	transfer RNA-Val (CAC) 6-1	-0.625206	2.20635	0.000449943	0.594081
144712_at	HMGA1P3	high mobility group AT-hook 1 pseudogene 3	0.858924	4.98233	0.000479221	0.594081
28477_at	IGHJ4	immunoglobulin heavy joining 4	-0.711105	4.52158	0.000531707	0.594081
107984970_at	NA	NA	0.97452	6.44646	0.000561606	0.594081
107985045_at	NA	NA	0.488557	3.57372	0.000583335	0.594081
6984_at	TRGV10	T cell receptor gamma variable 10 (non-functional)	1.36541	6.66142	0.000598435	0.594081
121355_at	GTSF1	gametocyte specific factor 1	0.579197	2.76366	0.000628476	0.594081
4090_at	SMAD5	SMAD family member 5	0.610205	3.73962	0.000629221	0.594081
25819_at	NOCT	nocturnin	0.675337	4.34596	0.000763491	0.594081
643596_at	RNF224	ring finger protein 224	-0.440571	3.82566	0.000914077	0.594081
301_at	ANXA1	annexin A1	1.86247	6.35409	0.000917007	0.594081
729898_at	ZBTB8OSP2	zinc finger and BTB domain containing 8 opposite strand pseudogene 2	1.05388	4.2379	0.000985742	0.594081
107983995_at	NA	NA	0.484662	3.09534	0.00102241	0.594081
28938_at	IGKV1-16	immunoglobulin kappa variable 1-16	-0.665984	2.63537	0.00104051	0.594081
58157_at	NGB	neuroglobin	-0.415736	3.5355	0.00123291	0.594081
58496_at	LY6G5B	lymphocyte antigen 6 family member G5B	-0.45882	5.69042	0.00123375	0.594081
643773_at	PNPLA10P	patatin like phospholipase domain containing 10 pseudogene	0.518352	4.57837	0.00124372	0.594081
5954_at	RCN1	reticulocalbin 1	0.44524	5.52623	0.00129271	0.594081
83699_at	SH3BGRL2	SH3 domain binding glutamate rich protein like 2	0.761873	4.53048	0.00134743	0.594081
100288122_at	LDLRAD4-AS1	LDLRAD4 antisense RNA 1	-0.544476	4.58239	0.00134922	0.594081
8351_at	HIST1H3D	histone cluster 1 H3 family member d	-0.478791	5.63158	0.00137179	0.594081
6659_at	SOX4	SRY-box 4	-0.9485	6.42163	0.00138693	0.594081
107984396_at	NA	NA	-0.3771	2.71562	0.00139702	0.594081
861_at	RUNX1	runt related transcription factor 1	-0.450634	6.16965	0.00140086	0.594081
105372808_at	LOC105372808	uncharacterized LOC105372808	-0.521615	4.88978	0.0014248	0.594081
101954276_at	RNVU1-6	RNA, variant U1 small nuclear 6	0.519693	4.9435	0.00146462	0.594081
3113_at	HLA-DPA1	major histocompatibility complex, class II, DP alpha 1	0.547795	4.88537	0.00148179	0.594081
115362_at	GBP5	guanylate binding protein 5	1.21266	5.22524	0.00148982	0.594081
100302204_at	MIR548I1	microRNA 548i-1	0.859847	3.24847	0.00156253	0.594081
339970_at	GCOM2	GRINL1B complex locus 2 (pseudogene)	0.58426	4.26567	0.00162484	0.594081
102724404_at	LOC102724404	uncharacterized LOC102724404	-0.456848	4.65905	0.00164663	0.594081
10666_at	CD226	CD226 molecule	1.14136	5.31027	0.00165913	0.594081
1823_at	DSC1	desmocollin 1	1.42684	5.82439	0.00166379	0.594081
6967_at	TRGC2	T cell receptor gamma constant 2	1.03147	2.80154	0.00170146	0.594081
6285_at	S100B	S100 calcium binding protein B	1.28811	5.69604	0.00177202	0.594081
3281_at	HSBP1	heat shock factor binding protein 1	0.624815	6.1805	0.00183596	0.594081
105378011_at	LOC105378011	uncharacterized LOC105378011	1.83664	5.95695	0.00186671	0.594081
28666_at	TRAV17	T cell receptor alpha variable 17	0.66152	5.13883	0.00188173	0.594081
105372473_at	LOC105372473	uncharacterized LOC105372473	-0.480994	7.16302	0.00194737	0.594081
100616346_at	MIR4649	microRNA 4649	-0.621889	5.06676	0.00197817	0.594081
100506161_at	TAF1A-AS1	TAF1A antisense RNA 1	0.476563	2.45453	0.00197905	0.594081
100189038_at	TRL-CAA3-1	transfer RNA-Leu (CAA) 3-1	-0.765516	5.21018	0.00198333	0.594081
91574_at	C12orf65	chromosome 12 open reading frame 65	0.405016	5.43737	0.00199622	0.594081
100288432_at	IL10RB-AS1	IL10RB antisense RNA 1 (head to head)	0.392382	5.51219	0.00204145	0.594081
388605_at	HS6ST1P1	heparan sulfate 6-O-sulfotransferase 1 pseudogene 1	-0.858493	2.80602	0.00209879	0.594081
442245_at	GSTM2P1	glutathione S-transferase mu 2 pseudogene 1	-0.462996	3.95762	0.00213984	0.594081
196_at	AHR	aryl hydrocarbon receptor	0.499709	5.19105	0.00217103	0.594081
60485_at	SAV1	salvador family WW domain containing protein 1	0.466947	3.99838	0.00217571	0.594081
731755_at	LOC731755	eukaryotic translation initiation factor 2 alpha kinase 1 pseudogene	0.656789	4.98641	0.0021824	0.594081
101928788_at	ARL4AP5	ADP ribosylation factor like GTPase 4A pseudogene 5	1.25144	3.10382	0.00219415	0.594081
353322_at	ANKRD37	ankyrin repeat domain 37	0.466151	5.75655	0.0022135	0.594081
30844_at	EHD4	EH domain containing 4	0.438969	4.47203	0.00221956	0.594081
729409_at	C1GALT1P1	core 1 synthase, glycoprotein-N-acetylgalactosamine 3-beta-galactosyltransferase 1 pseudogene 1	0.576904	8.4265	0.00222184	0.594081
729288_at	ZNF286B	zinc finger protein 286B	0.522175	2.48371	0.00226513	0.594081
28874_at	IGKV3D-20	immunoglobulin kappa variable 3D-20	-0.919777	3.83215	0.00228261	0.594081
124871_at	FLJ40194	uncharacterized FLJ40194	-0.333013	3.00071	0.00241053	0.594081
101928824_at	LOC101928824	uncharacterized LOC101928824	-0.371547	5.02844	0.00242588	0.594081
2207_at	FCER1G	Fc fragment of IgE receptor Ig	2.23972	5.24187	0.00247355	0.594081
2550_at	GABBR1	gamma-aminobutyric acid type B receptor subunit 1	-0.445081	6.03267	0.00247888	0.594081
169200_at	TMEM64	transmembrane protein 64	0.316659	3.64983	0.00258675	0.594081
100874363_at	HOXC-AS1	HOXC cluster antisense RNA 1	-0.33396	4.82849	0.00260681	0.594081
394254_at	GPR89P	G protein-coupled receptor 89 pseudogene	0.408761	5.00283	0.00261409	0.594081
642585_at	VDAC1P1	voltage dependent anion channel 1 pseudogene 1	1.05936	6.80053	0.00264212	0.594081
100616489_at	MIR4417	microRNA 4417	-0.476378	5.18453	0.00265133	0.594081
57862_at	ZNF410	zinc finger protein 410	0.338811	6.16191	0.00265311	0.594081
6504_at	SLAMF1	signaling lymphocytic activation molecule family member 1	0.331006	2.55183	0.00270607	0.594081
390739_at	LOC390739	MYC binding protein pseudogene	0.447331	1.98308	0.00273222	0.594081
644871_at	TRAF6P1	TNF receptor associated factor 6 pseudogene 1	0.808157	4.98102	0.00273544	0.594081
57486_at	NLN	neurolysin	0.353482	2.56131	0.0027889	0.594081
643733_at	LOC643733	caspase 4, apoptosis-related cysteine peptidase pseudogene	0.800291	3.85982	0.00282677	0.594081
338799_at	LINC01089	long intergenic non-protein coding RNA 1089	-0.518671	6.96576	0.00284431	0.594081
441150_at	C6orf226	chromosome 6 open reading frame 226	0.329561	5.698	0.00286421	0.594081
100132288_at	TEKT4P2	tektin 4 pseudogene 2	-0.341613	4.51991	0.0028703	0.594081
100873985_at	MED14OS	MED14 opposite strand	0.4607	3.0652	0.00289455	0.594081
107984638_at	NA	NA	-0.468203	4.64008	0.00292645	0.594081
100420187_at	LOC100420187	YME1 like 1 ATPase pseudogene	0.615756	8.09381	0.00294169	0.594081
56662_at	VTRNA1-3	vault RNA 1-3	0.381668	4.24418	0.00296439	0.594081
107984406_at	NA	NA	0.414716	1.77371	0.00297719	0.594081
100533682_at	MIPEPP1	mitochondrial intermediate peptidase pseudogene 1	-0.675648	2.50799	0.00303737	0.594081
326617_at	PSMA3P	proteasome subunit alpha 3 pseudogene	1.96607	5.21338	0.00304555	0.594081
693231_at	MIR646	microRNA 646	-0.417832	3.72515	0.00305797	0.594081
1467_at	CSRP2P1	cysteine and glycine rich protein 2 pseudogene 1	-0.689052	4.03353	0.00309253	0.594081
106479354_at	RN7SL359P	RNA, 7SL, cytoplasmic 359, pseudogene	-0.325117	3.97176	0.00314836	0.594081
677823_at	SNORA80E	small nucleolar RNA, H/ACA box 80E	-0.388683	4.86161	0.0031585	0.594081
1329_at	COX5B	cytochrome c oxidase subunit 5B	0.441975	6.2441	0.00316722	0.594081
8346_at	HIST1H2BI	histone cluster 1 H2B family member i	0.732785	4.07346	0.00322262	0.594081
6812_at	STXBP1	syntaxin binding protein 1	0.571147	4.77825	0.00325925	0.594081
101928089_at	LOC101928089	uncharacterized LOC101928089	-0.578098	3.14801	0.00333409	0.594081
5295_at	PIK3R1	phosphoinositide-3-kinase regulatory subunit 1	0.605501	6.46876	0.0033421	0.594081
200810_at	ALG1L	ALG1, chitobiosyldiphosphodolichol beta-mannosyltransferase like	-0.451596	3.89385	0.0033944	0.594081
729435_at	ATP6V1E1P3	ATPase H+ transporting V1 subunit E1 pseudogene 3	0.703032	8.00975	0.00342033	0.594081
101929452_at	LOC101929452	uncharacterized LOC101929452	-0.445799	3.50353	0.00344134	0.594081
100033414_at	SNORD116-2	small nucleolar RNA, C/D box 116-2	0.960926	8.07759	0.00348296	0.594081
25976_at	TIPARP	TCDD inducible poly(ADP-ribose) polymerase	0.414246	7.32972	0.00352911	0.594081
106480223_at	RNU2-59P	RNA, U2 small nuclear 59, pseudogene	0.327345	1.75244	0.00354015	0.594081
107985592_at	NA	NA	-0.326955	1.90538	0.00355201	0.594081
100288111_at	BOLA3P1	bolA family member 3 pseudogene 1	1.84118	3.1946	0.00360247	0.594081
80215_at	RUNX1-IT1	RUNX1 intronic transcript 1	-1.02243	5.44246	0.00361779	0.594081
100505771_at	MHENCR	melanoma highly expressed competing endogenous lncRNA for miR-425 and miR-489	-0.552088	7.13868	0.00363023	0.594081
101929066_at	LOC101929066	uncharacterized LOC101929066	0.377121	3.18219	0.00368801	0.594081
105379198_at	LOC105379198	uncharacterized LOC105379198	-0.361217	5.04435	0.00369992	0.594081
10602_at	CDC42EP3	CDC42 effector protein 3	0.315774	4.06379	0.0037094	0.594081
4783_at	NFIL3	nuclear factor, interleukin 3 regulated	0.489509	3.77394	0.00374192	0.594081
100131482_at	LOC100131482	thioredoxin like 4A pseudogene	0.925406	6.69943	0.00380381	0.594081
387867_at	RPSAP12	ribosomal protein SA pseudogene 12	0.390334	7.7351	0.00380944	0.594081
440224_at	CXADRP3	CXADR pseudogene 3	0.851084	3.57922	0.00381453	0.594081
105376430_at	NA	NA	-0.38334	2.74631	0.00381554	0.594081
644202_at	RPL12P27	ribosomal protein L12 pseudogene 27	0.490674	4.92334	0.0038628	0.594081
5715_at	PSMD9	proteasome 26S subunit, non-ATPase 9	0.320469	6.04117	0.00388151	0.594081
100616115_at	MIR4469	microRNA 4469	-0.723829	5.51055	0.00388179	0.594081
6117_at	RPA1	replication protein A1	0.539992	5.62792	0.0038892	0.594081
101927911_at	LOC101927911	uncharacterized LOC101927911	-0.384615	3.16381	0.00389937	0.594081
441531_at	PGAM4	phosphoglycerate mutase family member 4	-0.381242	4.26162	0.00390458	0.594081
23365_at	ARHGEF12	Rho guanine nucleotide exchange factor 12	0.422849	2.58357	0.00395355	0.594081
105379045_at	LOC105379045	uncharacterized LOC105379045	-1.08827	4.47226	0.00398254	0.594081
106479178_at	RN7SKP185	RNA, 7SK small nuclear pseudogene 185	0.389787	4.184	0.00404133	0.594081
653698_at	LOC653698	solute carrier family 25 member 33 pseudogene	0.349636	3.08359	0.00409926	0.594081
28732_at	TRAJ23	T cell receptor alpha joining 23	-0.558988	6.58471	0.00411001	0.594081
554251_at	FBXO48	F-box protein 48	0.431573	3.24391	0.00411614	0.594081
100616164_at	MIR4420	microRNA 4420	-1.20491	5.00236	0.00417904	0.594081
105370259_at	LOC105370259	uncharacterized LOC105370259	0.741056	4.75735	0.00419801	0.594081
84314_at	TMEM107	transmembrane protein 107	0.314344	4.99984	0.00424649	0.594081
100329108_at	GCSHP5	glycine cleavage system protein H pseudogene 5	1.62887	7.06229	0.00427146	0.594081
105370526_at	LOC105370526	uncharacterized LOC105370526	-0.636497	5.09231	0.00427581	0.594081
1317_at	SLC31A1	solute carrier family 31 member 1	0.385201	3.97832	0.00427992	0.594081
55139_at	ANKZF1	ankyrin repeat and zinc finger domain containing 1	-0.478628	6.34759	0.0042838	0.594081
7258_at	TSPY1	testis specific protein, Y-linked 1	-0.465899	5.55548	0.00436308	0.594081
8531_at	YBX3	Y-box binding protein 3	0.558518	7.20736	0.0043716	0.594081
101929516_at	LOC101929516	uncharacterized LOC101929516	0.447615	6.8798	0.00440862	0.594081
100422939_at	MIR3147	microRNA 3147	-1.19631	3.9091	0.00445363	0.594081
5873_at	RAB27A	RAB27A, member RAS oncogene family	0.347801	4.96204	0.00447469	0.594081
100126349_at	MIR921	microRNA 921	-0.522633	2.99236	0.00447736	0.594081
100616144_at	MIR548AN	microRNA 548an	0.330881	2.93811	0.00448314	0.594081
100316904_at	SAP25	Sin3A associated protein 25	-0.319452	5.51507	0.00453764	0.594081
100529207_at	RAD51L3-RFFL	RAD51L3-RFFL readthrough	-0.30449	3.09446	0.00456278	0.594081
646643_at	SBK2	SH3 domain binding kinase family member 2	-0.498681	4.7983	0.00458783	0.594081
201254_at	CENPX	centromere protein X	-0.387902	4.48977	0.00459537	0.594081
9749_at	PHACTR2	phosphatase and actin regulator 2	0.448972	4.21954	0.00460966	0.594081
105374102_at	LOC105374102	uncharacterized LOC105374102	-0.299178	2.43756	0.00462664	0.594081
128774_at	MRPS11P1	mitochondrial ribosomal protein S11 pseudogene 1	0.495941	2.3195	0.00463176	0.594081
107985862_at	NA	NA	-0.414254	2.47646	0.00475128	0.594081
10803_at	CCR9	C-C motif chemokine receptor 9	-0.393826	4.15702	0.00475715	0.594081
1376_at	CPT2	carnitine palmitoyltransferase 2	0.277978	2.93202	0.00476302	0.594081
729200_at	LOC729200	small nuclear ribonucleoprotein polypeptide B2 pseudogene	1.06886	5.9296	0.00479227	0.594081
114907_at	FBXO32	F-box protein 32	0.714321	6.61148	0.0047978	0.594081
83700_at	JAM3	junctional adhesion molecule 3	0.377434	5.0157	0.00490077	0.594081
11262_at	SP140	SP140 nuclear body protein	0.701676	5.11892	0.00498765	0.594081
8364_at	HIST1H4C	histone cluster 1 H4 family member c	0.337379	6.94483	0.00499937	0.594081
105378979_at	LOC105378979	growth/differentiation factor 3	-0.293773	2.67128	0.00500933	0.594081
93587_at	TRMT10A	tRNA methyltransferase 10A	0.451736	2.76438	0.00503866	0.594081
196410_at	METTL7B	methyltransferase like 7B	-0.334923	2.65695	0.00509804	0.594081
100289019_at	SLC25A25-AS1	SLC25A25 antisense RNA 1	-0.29414	5.68434	0.00510993	0.594081
643470_at	SURF6P1	surfeit 6 pseudogene 1	-1.3359	7.40105	0.00514461	0.594081
106481714_at	RNY3P13	RNA, Ro-associated Y3 pseudogene 13	-2.55683	5.04486	0.00516313	0.594081
340192_at	IQCB2P	IQ motif containing B2 pseudogene	0.630372	2.86461	0.00520089	0.594081
100506639_at	LOC100506639	uncharacterized LOC100506639	0.469251	5.03113	0.00525761	0.594081
374890_at	LINC01785	long intergenic non-protein coding RNA 1785	-0.316176	3.15006	0.00526358	0.594081
101928358_at	LOC101928358	uncharacterized LOC101928358	-0.347887	2.28763	0.00532348	0.594081
693135_at	MIR551A	microRNA 551a	-0.350866	3.04449	0.00532452	0.594081
26145_at	IRF2BP1	interferon regulatory factor 2 binding protein 1	-0.305158	4.44261	0.00535845	0.594081
4602_at	MYB	MYB proto-oncogene, transcription factor	0.663015	4.60282	0.00536112	0.594081
100033427_at	SNORD116-15	small nucleolar RNA, C/D box 116-15	0.517439	7.93802	0.00540159	0.594081
106479417_at	RN7SL535P	RNA, 7SL, cytoplasmic 535, pseudogene	-0.491249	4.61439	0.00545003	0.594081
105372019_at	LOC105372019	uncharacterized LOC105372019	-0.30177	3.13602	0.00545634	0.594081
27334_at	P2RY10	P2Y receptor family member 10	0.596977	7.41524	0.00545908	0.594081
57152_at	SLURP1	secreted LY6/PLAUR domain containing 1	-0.455805	4.37943	0.00549797	0.594081
51072_at	MEMO1	mediator of cell motility 1	-0.330412	5.40368	0.00559132	0.594081
2717_at	GLA	galactosidase alpha	0.647147	5.74128	0.00561726	0.594081
100302156_at	MIR1229	microRNA 1229	-0.49714	6.7826	0.00563115	0.594081
5907_at	RAP1AP	RAP1A, member of RAS oncogene family pseudogene	0.971871	8.0043	0.0057409	0.594081
3423_at	IDS	iduronate 2-sulfatase	0.320061	7.88444	0.00576837	0.594081
28557_at	TRBV30	T cell receptor beta variable 30 (gene/pseudogene)	-0.438901	4.59478	0.00578132	0.594081
254272_at	TBC1D28	TBC1 domain family member 28	-0.263819	4.59136	0.0057857	0.594081
728361_at	OVOL3	ovo like zinc finger 3	-0.386656	3.58464	0.00585144	0.594081
27002_at	PAFAH1B1P2	platelet activating factor acetylhydrolase 1b regulatory subunit 1 pseudogene 2	0.632176	6.39587	0.00588574	0.594081
4974_at	OMG	oligodendrocyte myelin glycoprotein	-0.322843	2.48107	0.00593704	0.594081
107985355_at	NA	NA	-1.26351	5.23605	0.00595403	0.594081
79923_at	NANOG	Nanog homeobox	0.379354	2.2743	0.00602505	0.594081
836_at	CASP3	caspase 3	-0.441027	5.58717	0.00606313	0.594081
100421730_at	LOC100421730	transmembrane p24 trafficking protein 2 pseudogene	0.771296	9.71278	0.00607635	0.594081
106479115_at	RN7SKP45	RNA, 7SK small nuclear pseudogene 45	0.439388	4.97992	0.00607764	0.594081
100129175_at	LOC100129175	uncharacterized LOC100129175	-0.38427	3.68478	0.00609876	0.594081
653226_at	SRP9P1	signal recognition particle 9 pseudogene 1	-0.720619	6.73654	0.00611028	0.594081
57125_at	PLXDC1	plexin domain containing 1	-0.572905	6.77069	0.00616264	0.594081
285003_at	MRPL36P1	mitochondrial ribosomal protein L36 pseudogene 1	-0.518442	4.28992	0.00619163	0.594081
4831_at	NME2	NME/NM23 nucleoside diphosphate kinase 2	-0.287365	5.73944	0.00619584	0.594081
375260_at	WASH2P	WAS protein family homolog 2 pseudogene	-0.3937	6.09633	0.00621662	0.594081
4733_at	DRG1	developmentally regulated GTP binding protein 1	0.301434	6.78378	0.00623883	0.594081
860_at	RUNX2	runt related transcription factor 2	0.285585	7.19346	0.00623899	0.594081
9111_at	NMI	N-myc and STAT interactor	0.607514	4.44971	0.00624449	0.594081
100505767_at	SPDYE18	speedy/RINGO cell cycle regulator family member E18	-0.621796	6.79724	0.0062451	0.594081
101927070_at	LOC101927070	uncharacterized LOC101927070	0.717909	5.30298	0.00624542	0.594081
107984475_at	NA	NA	-0.72205	2.46198	0.00627236	0.594081
6147_at	RPL23A	ribosomal protein L23a	0.653547	7.7819	0.00630549	0.594081
100874078_at	EIF1AX-AS1	EIF1AX antisense RNA 1	0.330809	4.29283	0.00631924	0.594081
207063_at	DHRSX	dehydrogenase/reductase X-linked	0.433881	4.56036	0.00634253	0.594081
90423_at	ATP6V1E2	ATPase H+ transporting V1 subunit E2	0.387179	3.15567	0.00639785	0.594081
100126351_at	MIR939	microRNA 939	-0.510862	7.90644	0.00641737	0.594081
28644_at	TRAV38-1	T cell receptor alpha variable 38-1	0.356602	5.30513	0.00641944	0.594081
93164_at	HTR7P1	5-hydroxytryptamine receptor 7 pseudogene 1	0.391373	3.10421	0.00642363	0.594081
1635_at	DCTD	dCMP deaminase	0.554025	5.21856	0.00645086	0.594081
105373737_at	LOC105373737	uncharacterized LOC105373737	-0.679871	2.71927	0.00646137	0.594081
7718_at	ZNF165	zinc finger protein 165	0.629671	6.02738	0.00648229	0.594081
105372480_at	LOC105372480	uncharacterized LOC105372480	0.58312	9.31196	0.00648251	0.594081
100128033_at	PIGPP3	phosphatidylinositol glycan anchor biosynthesis class P pseudogene 3	1.75389	4.16712	0.00651541	0.594081
106480039_at	RNU6-1077P	RNA, U6 small nuclear 1077, pseudogene	-1.04612	5.00114	0.00652404	0.594081
149628_at	PYHIN1	pyrin and HIN domain family member 1	0.414783	2.64214	0.00654752	0.594081
105378994_at	LOC105378994	uncharacterized LOC105378994	0.279584	2.45705	0.00654892	0.594081
101929054_at	LOC101929054	uncharacterized LOC101929054	-0.299253	3.95659	0.00657771	0.594081
100288778_at	LOC100288778	WASH complex subunit 1 pseudogene	-0.474747	6.09775	0.00659379	0.594081
11238_at	CA5B	carbonic anhydrase 5B	0.362994	6.33045	0.00669328	0.594081
83714_at	NRIP2	nuclear receptor interacting protein 2	-0.504049	5.42766	0.00672951	0.594081
337969_at	KRTAP19-2	keratin associated protein 19-2	-0.343479	2.25386	0.00673362	0.594081
442425_at	FOXB2	forkhead box B2	-0.441247	3.63611	0.00673903	0.594081
102724322_at	LOC102724322	uncharacterized LOC102724322	0.385838	2.71512	0.0067884	0.594081
107986810_at	NA	NA	-0.320271	3.14459	0.00688494	0.594081
390916_at	NUDT19	nudix hydrolase 19	0.711638	5.47897	0.00689274	0.594081
644462_at	LOC644462	amyotrophic lateral sclerosis 2 (juvenile) chromosome region, candidate 2 pseudogene	0.549121	2.61834	0.0069134	0.594081
28467_at	IGHV1-24	immunoglobulin heavy variable 1-24	0.370131	2.61319	0.0069167	0.594081
7339_at	UBE3AP2	ubiquitin protein ligase E3A pseudogene 2	1.00238	6.34886	0.00694939	0.594081
8560_at	DEGS1	delta 4-desaturase, sphingolipid 1	0.339175	4.34029	0.00695146	0.594081
101929988_at	LOC101929988	uncharacterized LOC101929988	0.328553	2.97009	0.00696198	0.594081
729609_at	LOC729609	uncharacterized LOC729609	-0.392776	2.91765	0.00701947	0.594081
4917_at	NTN3	netrin 3	-0.280526	3.94617	0.00703363	0.594081
285512_at	FAM13A-AS1	FAM13A antisense RNA 1	-0.523628	6.01441	0.00704429	0.594081
313_at	AOAH	acyloxyacyl hydrolase	-0.380109	6.69481	0.00708097	0.594081
8992_at	ATP6V0E1	ATPase H+ transporting V0 subunit e1	0.63763	8.47974	0.00709181	0.594081
376693_at	RPS10P7	ribosomal protein S10 pseudogene 7	0.378039	6.82339	0.00712029	0.594081
56157_at	TEX13A	testis expressed 13A	-0.344081	3.65127	0.00712102	0.594081
107985108_at	NA	NA	0.269457	3.75085	0.00712291	0.594081
131185_at	RAD23BP1	RAD23 homolog B pseudogene 1	0.57423	6.81269	0.00716985	0.594081
105369864_at	LOC105369864	uncharacterized LOC105369864	-0.497069	2.60897	0.00719145	0.594081
100113373_at	HMGN2P17	high mobility group nucleosomal binding domain 2 pseudogene 17	-0.273235	2.9987	0.00719633	0.594081
100422558_at	SMG1P6	SMG1 pseudogene 6	0.328207	2.08535	0.00722492	0.594081
177_at	AGER	advanced glycosylation end-product specific receptor	-0.262141	4.93351	0.00723178	0.594081
8767_at	RIPK2	receptor interacting serine/threonine kinase 2	0.612973	4.92612	0.00723211	0.594081
51567_at	TDP2	tyrosyl-DNA phosphodiesterase 2	0.318283	5.71552	0.00725941	0.594081
105373204_at	LOC105373204	uncharacterized LOC105373204	-0.646377	5.22624	0.00727543	0.594081
101930307_at	LOC101930307	uncharacterized LOC101930307	-0.565509	5.23343	0.00729339	0.594081
392442_at	LOC392442	BCL2 associated athanogene 1 pseudogene	0.909987	7.64601	0.00730747	0.594081
90826_at	PRMT9	protein arginine methyltransferase 9	0.455773	5.84609	0.00731594	0.594081
100151666_at	RNU7-69P	RNA, U7 small nuclear 69 pseudogene	0.337613	1.87723	0.00739937	0.594081
105369368_at	LOC105369368	uncharacterized LOC105369368	-0.682676	2.85968	0.00740926	0.594081
101927188_at	LOC101927188	uncharacterized LOC101927188	-0.251379	2.66047	0.00753402	0.594081
79921_at	TCEAL4	transcription elongation factor A like 4	0.26291	4.58637	0.00754552	0.594081
64776_at	C11orf1	chromosome 11 open reading frame 1	0.90718	5.50573	0.00754561	0.594081
597_at	BCL2A1	BCL2 related protein A1	1.16188	4.69978	0.00763251	0.594081
79033_at	ERI3	ERI1 exoribonuclease family member 3	-0.336049	5.54848	0.00770347	0.594081
101927420_at	LOC101927420	uncharacterized LOC101927420	0.711154	3.83495	0.0077035	0.594081
105377578_at	LOC105377578	uncharacterized LOC105377578	-0.252286	4.04501	0.0077861	0.594081
107986391_at	NA	NA	-0.336359	2.27483	0.00780107	0.594081
100506084_at	ARL17B	ADP ribosylation factor like GTPase 17B	0.413139	2.45374	0.00782533	0.594081
101929623_at	LINC01215	long intergenic non-protein coding RNA 1215	0.659372	5.58365	0.00783557	0.594081
100288805_at	HYDIN2	HYDIN2, axonemal central pair apparatus protein (pseudogene)	-0.286563	1.9558	0.00783927	0.594081
10629_at	TAF6L	TATA-box binding protein associated factor 6 like	-0.420618	3.94039	0.00786536	0.594081
100132103_at	FAM66E	family with sequence similarity 66 member E	-0.290608	6.80622	0.00790661	0.594081
285706_at	LOC285706	cytokine receptor like factor 3 pseudogene	-0.376041	7.39783	0.00792667	0.594081
100131626_at	LOC100131626	uncharacterized LOC100131626	0.408838	7.95882	0.00797431	0.594081
51014_at	TMED7	transmembrane p24 trafficking protein 7	0.721531	6.43214	0.00798064	0.594081
387856_at	CCDC184	coiled-coil domain containing 184	-0.366102	3.76799	0.00799675	0.594081
100113379_at	SNORD121A	small nucleolar RNA, C/D box 121A	-0.380571	2.07868	0.00800465	0.594081
100302286_at	MIR1267	microRNA 1267	0.273711	5.39807	0.00802231	0.594081
442673_at	TUBG1P	tubulin gamma 1 pseudogene	-0.671114	3.66617	0.00804616	0.594081
100420638_at	LOC100420638	chloride intracellular channel 1 pseudogene	0.481531	7.33037	0.00804862	0.594081
10451_at	VAV3	vav guanine nucleotide exchange factor 3	0.47384	3.19833	0.00810174	0.594081
100874372_at	ARHGAP26-IT1	ARHGAP26 intronic transcript 1	-0.310443	4.08699	0.00817473	0.594081
100462953_at	MINOS1P1	mitochondrial inner membrane organizing system 1 pseudogene 1	-0.599331	2.39025	0.00823342	0.594081
284370_at	ZNF615	zinc finger protein 615	0.273264	2.91752	0.00824514	0.594081
5612_at	THAP12	THAP domain containing 12	0.652314	7.91083	0.00828713	0.594081
147906_at	DACT3	dishevelled binding antagonist of beta catenin 3	-0.270276	4.66544	0.00834799	0.594081
101060391_at	LOC101060391	uncharacterized LOC101060391	0.610265	4.98002	0.00839699	0.594081
391722_at	MYL12BP2	myosin light chain 12B pseudogene 2	0.260857	2.46183	0.00844164	0.594081
126006_at	PCP2	Purkinje cell protein 2	-0.288087	4.27073	0.0084774	0.594081
105376310_at	LINC02247	long intergenic non-protein coding RNA 2247	-0.293283	4.25122	0.00859141	0.594081
259296_at	TAS2R50	taste 2 receptor member 50	-0.292033	2.31847	0.00860746	0.594081
100462988_at	LOC100462988	heat shock protein family D (Hsp60) member 1 pseudogene	0.314308	1.87336	0.00861083	0.594081
100129793_at	TLK1P1	tousled like kinase 1 pseudogene 1	0.619715	7.91591	0.00861109	0.594081
729209_at	RPSAP26	ribosomal protein SA pseudogene 26	0.4185	6.99502	0.0086441	0.594081
386682_at	KRTAP10-3	keratin associated protein 10-3	-0.373341	5.8718	0.00866619	0.594081
390213_at	DOC2GP	double C2 domain gamma pseudogene	-0.304088	3.37658	0.00868762	0.594081
4824_at	NKX3-1	NK3 homeobox 1	0.321424	3.55223	0.00873031	0.594081
5732_at	PTGER2	prostaglandin E receptor 2	0.524035	4.44804	0.00876623	0.594081
105370997_at	LOC105370997	uncharacterized LOC105370997	0.275354	1.91759	0.00878841	0.594081
55450_at	CAMK2N1	calcium/calmodulin dependent protein kinase II inhibitor 1	0.485311	5.10919	0.00881784	0.594081
8320_at	EOMES	eomesodermin	0.292922	3.1961	0.00882664	0.594081
102723955_at	LOC102723955	phosphodiesterase 4D interacting protein pseudogene	-0.787276	3.99718	0.00886584	0.594081
107987126_at	NA	NA	-0.259524	2.49722	0.00890521	0.594081
100506826_at	MYLK-AS1	MYLK antisense RNA 1	0.285824	4.4344	0.00891456	0.594081
266697_at	POM121L4P	POM121 transmembrane nucleoporin like 4, pseudogene	-0.350462	3.24601	0.00893309	0.594081
105370567_at	LOC105370567	uncharacterized LOC105370567	0.607139	3.02186	0.0089825	0.594081
89832_at	CHRFAM7A	CHRNA7 (exons 5-10) and FAM7A (exons A-E) fusion	-0.55022	6.59068	0.00898741	0.594081
100033432_at	SNORD116-21	small nucleolar RNA, C/D box 116-21	1.0223	5.85055	0.00903983	0.594081
55787_at	TXLNG	taxilin gamma	0.40054	6.47454	0.00907358	0.594081
100420689_at	CASC4P1	cancer susceptibility 4 pseudogene 1	0.240724	3.22135	0.00910218	0.594081
5512_at	PPP1R8P1	protein phosphatase 1 regulatory subunit 8 pseudogene 1	0.356986	1.82193	0.00913172	0.594081
647009_at	RWDD4P2	RWD domain containing 4 pseudogene 2	0.532383	4.51413	0.00916541	0.594081
100616132_at	MIR4728	microRNA 4728	-0.562051	5.56012	0.00918036	0.594081
100422835_at	MIR3183	microRNA 3183	-0.238067	3.05157	0.00918267	0.594081
9303_at	SNORD25	small nucleolar RNA, C/D box 25	-0.916034	9.06943	0.00921479	0.594081
100616436_at	MIR4449	microRNA 4449	-0.411617	5.79839	0.00924008	0.594081
105375303_at	LOC105375303	uncharacterized LOC105375303	-0.329725	3.76616	0.00928087	0.594081
28410_at	IGHV3-72	immunoglobulin heavy variable 3-72	-0.290495	1.76473	0.00928459	0.594081
105378671_at	LOC105378671	uncharacterized LOC105378671	0.458579	3.971	0.00929316	0.594081
390874_at	ONECUT3	one cut homeobox 3	-0.362583	3.48713	0.00933905	0.594081
4730_at	NDUFV2P1	NADH:ubiquinone oxidoreductase core subunit V2 pseudogene 1	0.878727	5.75752	0.00935095	0.594081
64711_at	HS3ST6	heparan sulfate-glucosamine 3-sulfotransferase 6	-0.433318	4.05293	0.00935821	0.594081
102723922_at	LOC102723922	uncharacterized LOC102723922	0.320948	5.16434	0.00936361	0.594081
105375641_at	LOC105375641	uncharacterized LOC105375641	-0.306569	3.5907	0.00938117	0.594081
22973_at	LAMB2P1	laminin subunit beta 2 pseudogene 1	0.551233	4.30419	0.00943378	0.594081
6515_at	SLC2A3	solute carrier family 2 member 3	-0.397394	9.62427	0.00948303	0.594081
51714_at	SELENOT	selenoprotein T	0.547254	8.05303	0.00950592	0.594081
105378542_at	LOC105378542	uncharacterized LOC105378542	0.333074	2.05608	0.00950767	0.594081
101929531_at	LINC01871	long intergenic non-protein coding RNA 1871	0.807488	8.77957	0.00952657	0.594081
84937_at	ZNRF1	zinc and ring finger 1	-0.29931	3.87467	0.00952975	0.594081
107985773_at	NA	NA	-0.515775	4.69726	0.009539	0.594081
79031_at	PDCL3	phosducin like 3	0.342632	4.86771	0.00953904	0.594081
390250_at	LOC390250	RNA polymerase II subunit E pseudogene	-0.860231	3.21034	0.00955856	0.594081
2172_at	FABP6	fatty acid binding protein 6	-0.246432	2.81538	0.00957419	0.594081
353088_at	ZNF429	zinc finger protein 429	0.284865	4.29901	0.00957656	0.594081
55915_at	LANCL2	LanC like 2	0.285619	5.1277	0.00957766	0.594081
284467_at	FAM19A3	family with sequence similarity 19 member A3, C-C motif chemokine like	-0.320906	4.78247	0.00961129	0.594081
6197_at	RPS6KA3	ribosomal protein S6 kinase A3	0.422176	6.60625	0.00963547	0.594081
105370990_at	LOC105370990	uncharacterized LOC105370990	-0.242617	1.80722	0.00968596	0.594081
79857_at	FLJ13224	uncharacterized LOC79857	-0.406064	3.57875	0.00968784	0.594081
100132249_at	LOC100132249	uncharacterized LOC100132249	-0.755593	3.34286	0.00970145	0.594081
3344_at	FOXN2	forkhead box N2	0.453992	6.06102	0.00972763	0.594081
728113_at	ANXA8L1	annexin A8 like 1	-0.479962	5.36162	0.00978355	0.594081
246122_at	TTTY7	testis-specific transcript, Y-linked 7 (non-protein coding)	0.732129	3.4538	0.00978409	0.594081
8302_at	KLRC4	killer cell lectin like receptor C4	-0.436533	4.64719	0.00982083	0.594081
23102_at	TBC1D2B	TBC1 domain family member 2B	0.266343	5.3898	0.00986247	0.594081
6390_at	SDHB	succinate dehydrogenase complex iron sulfur subunit B	0.361107	5.32439	0.00986543	0.594081
26747_at	NUFIP1	NUFIP1, FMR1 interacting protein 1	0.548926	4.93007	0.0098919	0.594081
7525_at	YES1	YES proto-oncogene 1, Src family tyrosine kinase	0.302055	4.31179	0.00993794	0.594081
107985860_at	NA	NA	0.272546	4.62361	0.00995645	0.594081
64216_at	TFB2M	transcription factor B2, mitochondrial	0.920114	5.91681	0.00996564	0.594081
23210_at	JMJD6	arginine demethylase and lysine hydroxylase	0.664977	6.65922	0.00998043	0.594081
105373612_at	LOC105373612	uncharacterized LOC105373612	0.397456	2.13844	0.00998458	0.594081
10481_at	HOXB13	homeobox B13	-0.313689	2.52453	0.0100069	0.594081
6856_at	SYPL1	synaptophysin like 1	0.320202	5.84887	0.0100814	0.594081
28458_at	IGHV1-69-2	immunoglobulin heavy variable 1-69-2	0.252367	1.9147	0.010111	0.594081
11212_at	PLPBP	pyridoxal phosphate binding protein	0.406692	4.43199	0.0101438	0.594081
116938_at	SNORD83B	small nucleolar RNA, C/D box 83B	-0.820851	5.32164	0.0101938	0.594081
23208_at	SYT11	synaptotagmin 11	0.357873	3.46336	0.010214	0.594081
4939_at	OAS2	2'-5'-oligoadenylate synthetase 2	0.357431	5.05006	0.0102261	0.594081
105370195_at	LOC105370195	uncharacterized LOC105370195	0.336546	1.83386	0.0102372	0.594081
388561_at	ZNF761	zinc finger protein 761	-0.321581	4.83629	0.0102482	0.594081
3488_at	IGFBP5	insulin like growth factor binding protein 5	-0.250247	3.73346	0.0102782	0.594081
927_at	CD8B2	CD8b2 molecule	-0.254059	5.36304	0.0103185	0.594081
100505798_at	NA	NA	-0.263862	3.74957	0.0103212	0.594081
23231_at	SEL1L3	SEL1L family member 3	0.562542	5.03126	0.0103288	0.594081
105378997_at	LOC105378997	basic salivary proline-rich protein 2	-0.258046	3.49661	0.0103329	0.594081
105376395_at	LOC105376395	uncharacterized LOC105376395	0.296669	2.51885	0.0103606	0.594081
101927873_at	LINC01508	long intergenic non-protein coding RNA 1508	-0.27188	2.32563	0.0103814	0.594081
5688_at	PSMA7	proteasome subunit alpha 7	0.431345	8.37044	0.0103988	0.594081
114836_at	SLAMF6	SLAM family member 6	0.652404	6.68309	0.0104066	0.594081
378708_at	CENPS	centromere protein S	0.709708	2.60644	0.0104241	0.594081
100533178_at	PRORY	proline rich, Y-linked	-0.303192	3.70338	0.0104651	0.594081
339403_at	RXFP4	relaxin/insulin like family peptide receptor 4	-0.360842	3.12302	0.0104842	0.594081
7764_at	ZNF217	zinc finger protein 217	0.301742	5.4271	0.0105269	0.594081
107984698_at	NA	NA	-0.341807	3.87336	0.0105377	0.594081
114990_at	VASN	vasorin	-0.299573	2.93097	0.0105471	0.594081
192146_at	DDX50P1	DEAD-box helicase 50 pseudogene 1	0.619856	6.43632	0.0105616	0.594081
7738_at	ZNF184	zinc finger protein 184	0.504719	5.78752	0.0105683	0.594081
133746_at	JMY	junction mediating and regulatory protein, p53 cofactor	0.409327	7.63955	0.0105899	0.594081
104326191_at	LINC01336	long intergenic non-protein coding RNA 1336	-0.623234	6.18761	0.010604	0.594081
84245_at	MRI1	methylthioribose-1-phosphate isomerase 1	-0.228135	5.3627	0.0106123	0.594081
101927367_at	LOC101927367	uncharacterized LOC101927367	-0.28012	2.7945	0.0106297	0.594081
57820_at	CCNB1IP1	cyclin B1 interacting protein 1	0.478476	5.2179	0.0106431	0.594081
84504_at	NKX6-2	NK6 homeobox 2	-0.278358	5.52551	0.0106674	0.594081
9456_at	HOMER1	homer scaffolding protein 1	0.424821	3.98813	0.010679	0.594081
28617_at	TRBV4-1	T cell receptor beta variable 4-1	-0.429704	7.99938	0.0107198	0.594081
4907_at	NT5E	5'-nucleotidase ecto	1.02133	5.53064	0.0107397	0.594081
340542_at	BEX5	brain expressed X-linked 5	0.389418	6.00334	0.0107745	0.594081
2946_at	GSTM2	glutathione S-transferase mu 2	-1.15748	8.39273	0.0107932	0.594081
105379407_at	LOC105379407	uncharacterized LOC105379407	-0.311407	3.30772	0.0108001	0.594081
100147759_at	RNU7-11P	RNA, U7 small nuclear 11 pseudogene	0.418059	2.25604	0.0108192	0.594081
80325_at	ABTB1	ankyrin repeat and BTB domain containing 1	-0.308085	4.95959	0.0108234	0.594081
105369360_at	LOC105369360	uncharacterized LOC105369360	-0.767466	4.22177	0.0108235	0.594081
9775_at	EIF4A3	eukaryotic translation initiation factor 4A3	0.417938	6.40397	0.0108273	0.594081
55303_at	GIMAP4	GTPase, IMAP family member 4	0.589295	7.86436	0.0108333	0.594081
27245_at	AHDC1	AT-hook DNA binding motif containing 1	-0.282515	5.072	0.0108516	0.594081
54974_at	THG1L	tRNA-histidine guanylyltransferase 1 like	0.471248	5.12031	0.0108636	0.594081
57446_at	NDRG3	NDRG family member 3	0.353767	6.0078	0.0108655	0.594081
28773_at	IGLV9-49	immunoglobulin lambda variable 9-49	-0.382506	4.18067	0.0108897	0.594081
154075_at	SAMD3	sterile alpha motif domain containing 3	0.614996	5.64443	0.0109586	0.594081
729177_at	NBAT1	neuroblastoma associated transcript 1	-0.304732	3.11842	0.0109866	0.594081
105371031_at	LOC105371031	translation initiation factor IF-2-like	-0.323726	3.35585	0.011018	0.594081
692053_at	SNORD9	small nucleolar RNA, C/D box 9	0.451312	3.19512	0.0110356	0.594081
5366_at	PMAIP1	phorbol-12-myristate-13-acetate-induced protein 1	0.915018	3.63878	0.0110556	0.594081
55435_at	AP1AR	adaptor related protein complex 1 associated regulatory protein	0.411443	4.47779	0.0110597	0.594081
3293_at	HSD17B3	hydroxysteroid 17-beta dehydrogenase 3	0.252805	2.48528	0.0110681	0.594081
100507246_at	SNHG16	small nucleolar RNA host gene 16	0.384579	8.82132	0.0110929	0.594081
55312_at	RFK	riboflavin kinase	0.358559	3.92502	0.0111499	0.594081
643373_at	LOC643373	glucuronidase beta pseudogene	-1.27372	7.51865	0.0111567	0.594081
100132356_at	LOC100132356	uncharacterized LOC100132356	0.325137	4.79076	0.0111699	0.594081
93183_at	PIGM	phosphatidylinositol glycan anchor biosynthesis class M	-0.243732	3.03923	0.0112063	0.594081
100128340_at	LOC100128340	uncharacterized LOC100128340	-0.309075	4.41153	0.0112067	0.594081
120526_at	DNAJC24	DnaJ heat shock protein family (Hsp40) member C24	0.283618	5.57501	0.011227	0.594081
101060002_at	NA	NA	0.961487	2.96286	0.0112767	0.594081
144363_at	ETFRF1	electron transfer flavoprotein regulatory factor 1	0.453641	4.59127	0.0113483	0.594081
10009_at	ZBTB33	zinc finger and BTB domain containing 33	0.470105	5.40125	0.0113842	0.594081
93995_at	NDUFB3P4	NADH:ubiquinone oxidoreductase subunit B3 pseudogene 4	0.940126	6.47195	0.011419	0.594081
107986757_at	NA	NA	-0.332462	4.63141	0.0114319	0.594081
79649_at	MAP7D3	MAP7 domain containing 3	0.527242	4.48936	0.0114325	0.594081
1730_at	DIAPH2	diaphanous related formin 2	0.43256	3.88992	0.011434	0.594081
406921_at	MIR132	microRNA 132	-0.250539	2.28982	0.0114614	0.594081
283955_at	PKD1P2	polycystin 1, transient receptor potential channel interacting pseudogene 2	-0.437221	3.37318	0.0115202	0.594081
51645_at	PPIL1	peptidylprolyl isomerase like 1	0.431953	3.21478	0.0115379	0.594081
55028_at	C17orf80	chromosome 17 open reading frame 80	0.333506	4.62571	0.0115436	0.594081
8698_at	S1PR4	sphingosine-1-phosphate receptor 4	-0.499266	4.9577	0.0115912	0.594081
10406_at	WFDC2	WAP four-disulfide core domain 2	-0.342842	4.40451	0.0116518	0.594081
100131495_at	LOC100131495	nitrilase family member 2 pseudogene	0.870193	5.50258	0.0116626	0.594081
10254_at	STAM2	signal transducing adaptor molecule 2	0.478689	5.30917	0.0116721	0.594081
51124_at	IER3IP1	immediate early response 3 interacting protein 1	0.39921	5.8177	0.0117011	0.594081
100128961_at	GAPDHP62	glyceraldehyde 3 phosphate dehydrogenase pseudogene 62	-0.564736	3.3267	0.0117729	0.594081
64064_at	OXCT2	3-oxoacid CoA-transferase 2	-0.455192	3.01362	0.0117847	0.594081
101928279_at	LOC101928279	uncharacterized LOC101928279	-0.271445	2.5409	0.0118172	0.594081
8350_at	HIST1H3A	histone cluster 1 H3 family member a	0.738917	6.03807	0.0118312	0.594081
448831_at	FRG2	FSHD region gene 2	-0.58878	2.64423	0.0118672	0.594081
605_at	BCL7A	BCL tumor suppressor 7A	-0.296064	5.13393	0.0118701	0.594081
8553_at	BHLHE40	basic helix-loop-helix family member e40	0.562898	3.82179	0.0118722	0.594081
4217_at	MAP3K5	mitogen-activated protein kinase kinase kinase 5	0.568882	3.36276	0.0118777	0.594081
317749_at	DHRS4L2	dehydrogenase/reductase 4 like 2	-0.278343	4.93492	0.0119033	0.594081
391739_at	CCT6P2	chaperonin containing TCP1 subunit 6 pseudogene 2	0.613925	6.23049	0.0119466	0.594081
100507178_at	SLFNL1-AS1	SLFNL1 antisense RNA 1	-0.311276	3.92403	0.011973	0.594081
51060_at	TXNDC12	thioredoxin domain containing 12	0.726048	5.15892	0.0119795	0.594081
107986182_at	NA	NA	0.443074	2.13753	0.0119929	0.594081
29110_at	TBK1	TANK binding kinase 1	0.495933	2.49378	0.0121273	0.594081
101928483_at	NALT1	NOTCH1 associated lncRNA in T-cell acute lymphoblastic leukemia 1	-0.566883	4.84982	0.0121428	0.594081
441733_at	PRKXP1	protein kinase, X-linked, pseudogene 1	-0.392695	6.24907	0.0121452	0.594081
51287_at	COA4	cytochrome c oxidase assembly factor 4 homolog	0.378775	6.34242	0.0121658	0.594081
403239_at	OR2T27	olfactory receptor family 2 subfamily T member 27	0.795749	2.8646	0.0121702	0.594081
101926969_at	LOC101926969	uncharacterized LOC101926969	0.306819	1.88582	0.0121742	0.594081
100133991_at	MAP3K14-AS1	MAP3K14 antisense RNA 1	-0.386806	5.85782	0.0122171	0.594081
693186_at	MIR601	microRNA 601	-0.332396	2.67515	0.012219	0.594081
125988_at	C19orf70	chromosome 19 open reading frame 70	-0.382299	4.20169	0.0122521	0.594081
5576_at	PRKAR2A	protein kinase cAMP-dependent type II regulatory subunit alpha	0.38233	4.65355	0.0122708	0.594081
1348_at	COX7A2P2	cytochrome c oxidase subunit 7A2 pseudogene 2	0.886667	8.98395	0.0122781	0.594081
442900_at	MIR326	microRNA 326	-0.586077	5.89517	0.0122968	0.594081
23180_at	RFTN1	raftlin, lipid raft linker 1	-0.38112	6.19765	0.0123084	0.594081
51635_at	DHRS7	dehydrogenase/reductase 7	0.621458	5.93824	0.0123264	0.594081
100419764_at	GARSP1	glycyl-tRNA synthetase pseudogene 1	1.46843	6.16428	0.0123522	0.594081
693158_at	MIR573	microRNA 573	-1.26818	3.19928	0.0123574	0.594081
103344932_at	PGM5P4-AS1	PGM5P4 antisense RNA 1	0.305552	2.78232	0.0123756	0.594081
2806_at	GOT2	glutamic-oxaloacetic transaminase 2	0.357251	4.49741	0.0124089	0.594081
100616307_at	MIR4757	microRNA 4757	-0.529069	4.1058	0.0124379	0.594081
100327036_at	PPP2R2DP1	protein phosphatase 2 regulatory subunit Bdelta pseudogene 1	0.604266	2.19433	0.0124564	0.594081
105373161_at	LOC105373161	uncharacterized LOC105373161	-0.257234	2.19459	0.0124572	0.594081
170559_at	XPOTP1	exportin for tRNA pseudogene 1	0.396757	5.42713	0.0124613	0.594081
8359_at	HIST1H4A	histone cluster 1 H4 family member a	0.537669	4.5545	0.012464	0.594081
105374312_at	LOC105374312	translation initiation factor IF-2-like	-0.523661	5.29402	0.0124946	0.594081
9994_at	CASP8AP2	caspase 8 associated protein 2	0.72106	6.20128	0.0124991	0.594081
100188992_at	TRV-AAC2-1	transfer RNA-Val (AAC) 2-1	-0.580422	2.98566	0.0125088	0.594081
28751_at	TRAJ4	T cell receptor alpha joining 4	-0.400685	8.77929	0.0125254	0.594081
79872_at	CBLL1	Cbl proto-oncogene like 1	0.294229	5.40755	0.0125363	0.594081
125228_at	FAM210A	family with sequence similarity 210 member A	0.493733	4.29257	0.0125486	0.594081
10241_at	CALCOCO2	calcium binding and coiled-coil domain 2	0.382499	5.55955	0.0125561	0.594081
642426_at	LINC02297	long intergenic non-protein coding RNA 2297	-0.402656	1.90224	0.0125818	0.594081
100422694_at	LOC100422694	polypeptide N-acetylgalactosaminyltransferase 11 pseudogene	1.35063	4.36839	0.0126118	0.594081
677830_at	SNORA50A	small nucleolar RNA, H/ACA box 50A	-0.814846	6.17344	0.0126246	0.594081
51012_at	PRELID3B	PRELI domain containing 3B	0.691888	4.90349	0.0126382	0.594081
514_at	ATP5E	ATP synthase, H+ transporting, mitochondrial F1 complex, epsilon subunit	0.969294	8.03035	0.0126541	0.594081
644694_at	CDRT15P2	CMT1A duplicated region transcript 15 pseudogene 2	-0.429196	3.35584	0.0126613	0.594081
140691_at	TRIM69	tripartite motif containing 69	0.272662	2.4867	0.0126646	0.594081
3676_at	ITGA4	integrin subunit alpha 4	0.252505	6.88814	0.0126959	0.594081
101927178_at	LOC101927178	uncharacterized LOC101927178	1.47133	4.71473	0.0127059	0.594081
406991_at	MIR21	microRNA 21	0.932675	3.41877	0.0127452	0.594081
28958_at	COA3	cytochrome c oxidase assembly factor 3	0.73678	6.38094	0.0127508	0.594081
100422893_at	MIR3154	microRNA 3154	-0.247772	5.62197	0.0127643	0.594081
105369519_at	LOC105369519	uncharacterized LOC105369519	1.3062	5.33406	0.0127693	0.594081
3052_at	HCCS	holocytochrome c synthase	0.295895	4.97966	0.0128058	0.594081
387036_at	GUSBP2	glucuronidase, beta pseudogene 2	-0.317832	3.79139	0.0128069	0.594081
8418_at	CMAHP	cytidine monophospho-N-acetylneuraminic acid hydroxylase, pseudogene	0.525886	4.13945	0.0128233	0.594081
126259_at	TMIGD2	transmembrane and immunoglobulin domain containing 2	-0.379343	5.39709	0.0128531	0.594081
100124332_at	YBX2P1	Y-box binding protein 2 pseudogene 1	0.771964	6.79889	0.0128543	0.594081
28904_at	IGKV1D-8	immunoglobulin kappa variable 1D-8	-0.734037	2.15469	0.0128555	0.594081
387509_at	GPR153	G protein-coupled receptor 153	-0.23024	3.43575	0.0128576	0.594081
195827_at	AAED1	AhpC/TSA antioxidant enzyme domain containing 1	0.538323	4.583	0.0128881	0.594081
7326_at	UBE2G1	ubiquitin conjugating enzyme E2 G1	0.245214	6.29536	0.012933	0.594081
79968_at	WDR76	WD repeat domain 76	0.239789	4.50237	0.012937	0.594081
729234_at	FAHD2CP	fumarylacetoacetate hydrolase domain containing 2C, pseudogene	0.440931	3.98756	0.0129882	0.594081
8925_at	HERC1	HECT and RLD domain containing E3 ubiquitin protein ligase family member 1	-0.469864	7.52632	0.0130048	0.594081
9743_at	ARHGAP32	Rho GTPase activating protein 32	-0.269688	3.97448	0.0130423	0.594081
107985793_at	NA	NA	0.825079	7.72121	0.0130462	0.594081
28693_at	TRAV1-1	T cell receptor alpha variable 1-1	-0.506411	4.45015	0.0130954	0.594081
26278_at	SACS	sacsin molecular chaperone	0.326386	4.93141	0.0131041	0.594081
8611_at	PLPP1	phospholipid phosphatase 1	0.267952	4.9952	0.0131554	0.594081
107985899_at	NA	NA	0.899936	3.50555	0.0131727	0.594081
84294_at	UTP23	UTP23, small subunit processome component	0.375351	5.21094	0.013213	0.594081
1337_at	COX6A1	cytochrome c oxidase subunit 6A1	0.400017	7.97421	0.0132325	0.594081
54929_at	TMEM161A	transmembrane protein 161A	-0.500645	5.06405	0.0132482	0.594081
79738_at	BBS10	Bardet-Biedl syndrome 10	0.362501	2.56954	0.0132539	0.594081
2662_at	GDF10	growth differentiation factor 10	-0.316971	3.53212	0.0132694	0.594081
284349_at	ZNF283	zinc finger protein 283	0.2668	2.61482	0.013271	0.594081
26102_at	DKFZP434A062	uncharacterized LOC26102	-0.246233	2.55045	0.0133319	0.594081
4214_at	MAP3K1	mitogen-activated protein kinase kinase kinase 1	0.409124	6.24311	0.0133355	0.594081
2854_at	GPR32	G protein-coupled receptor 32	-0.213714	2.38297	0.0133431	0.594081
8933_at	RTL8C	retrotransposon Gag like 8C	0.228956	5.58711	0.0133503	0.594081
105374464_at	LOC105374464	uncharacterized LOC105374464	0.258744	2.42461	0.0133871	0.594081
374918_at	IGFL1	IGF like family member 1	-0.299519	3.9985	0.013411	0.594081
11193_at	WBP4	WW domain binding protein 4	0.391167	5.43661	0.0134565	0.594081
101928397_at	LOC101928397	uncharacterized LOC101928397	0.286407	2.53411	0.0134598	0.594081
128240_at	NAXE	NAD(P)HX epimerase	0.327747	5.25087	0.0134905	0.594081
441155_at	LOC441155	zinc finger CCCH-type domain-containing-like	0.597576	2.37311	0.0134914	0.594081
94240_at	EPSTI1	epithelial stromal interaction 1	0.311399	3.89573	0.0134934	0.594081
55122_at	AKIRIN2	akirin 2	0.282661	5.36162	0.0134969	0.594081
79003_at	MIS12	MIS12, kinetochore complex component	0.360354	5.5045	0.0134976	0.594081
100507297_at	TMEM44-AS1	TMEM44 antisense RNA 1	0.366982	2.51163	0.0135067	0.594081
102723330_at	LOC102723330	uncharacterized LOC102723330	-0.258211	3.91325	0.0135119	0.594081
140687_at	GCNT7	glucosaminyl (N-acetyl) transferase family member 7	0.379072	4.43149	0.013571	0.594081
2521_at	FUS	FUS RNA binding protein	-0.331397	9.10194	0.0136292	0.594081
221830_at	TWISTNB	TWIST neighbor	0.997543	6.04852	0.0136515	0.594081
4790_at	NFKB1	nuclear factor kappa B subunit 1	0.230271	7.60103	0.0136678	0.594081
56888_at	KCMF1	potassium channel modulatory factor 1	0.275941	6.30066	0.0136707	0.594081
2995_at	GYPC	glycophorin C (Gerbich blood group)	-0.287843	6.07498	0.0136955	0.594081
390075_at	OR52N5	olfactory receptor family 52 subfamily N member 5	-0.282925	2.33458	0.0137089	0.594081
84515_at	MCM8	minichromosome maintenance 8 homologous recombination repair factor	0.470852	3.33833	0.0137093	0.594081
100500835_at	MIR3907	microRNA 3907	-0.571566	6.01319	0.0138257	0.594081
54734_at	RAB39A	RAB39A, member RAS oncogene family	-0.234186	2.43913	0.0138381	0.594081
84233_at	TMEM126A	transmembrane protein 126A	0.50714	6.80363	0.013893	0.594081
101927786_at	LOC101927786	uncharacterized LOC101927786	-0.240466	2.08536	0.0138988	0.594081
91056_at	AP5B1	adaptor related protein complex 5 beta 1 subunit	-0.359583	3.74106	0.0139087	0.594081
646309_at	NAMPTP1	nicotinamide phosphoribosyltransferase pseudogene 1	0.750699	2.70301	0.0139139	0.594081
10732_at	TCFL5	transcription factor like 5	0.226055	3.58973	0.0139174	0.594081
84969_at	TOX2	TOX high mobility group box family member 2	-0.327551	3.7268	0.0139302	0.594081
105370700_at	LOC105370700	uncharacterized LOC105370700	-0.253716	4.37588	0.0139472	0.594081
728115_at	FAM60CP	family with sequence similarity 60 member C, pseudogene	0.582785	6.84528	0.013957	0.594081
728228_at	LINC01433	long intergenic non-protein coding RNA 1433	-0.291482	3.07119	0.013968	0.594081
7140_at	TNNT3	troponin T3, fast skeletal type	-0.352917	5.39206	0.0139779	0.594081
3115_at	HLA-DPB1	major histocompatibility complex, class II, DP beta 1	0.422408	5.54273	0.0139972	0.594081
1429_at	CRYZ	crystallin zeta	0.447808	4.42627	0.0139978	0.594081
162998_at	OR7D2	olfactory receptor family 7 subfamily D member 2	0.257152	2.40527	0.014	0.594081
100289473_at	LOC100289473	cytoskeleton associated protein 2-like pseudogene	-0.256872	2.87443	0.0140194	0.594081
51260_at	PBDC1	polysaccharide biosynthesis domain containing 1	0.390532	5.22597	0.0140198	0.594081
102724062_at	LOC102724062	uncharacterized LOC102724062	-0.686892	2.36122	0.0140258	0.594081
23597_at	ACOT9	acyl-CoA thioesterase 9	0.278436	3.10176	0.0140319	0.594081
57643_at	ZSWIM5	zinc finger SWIM-type containing 5	0.252861	3.13899	0.0141173	0.594081
28780_at	IGLV5-48	immunoglobulin lambda variable 5-48 (non-functional)	-0.391282	3.20468	0.0141525	0.594081
100287482_at	SMKR1	small lysine rich protein 1	0.346997	5.25194	0.0141527	0.594081
80231_at	CXorf21	chromosome X open reading frame 21	0.320635	2.45399	0.0141665	0.594081
729298_at	PCNPP3	PEST containing nuclear protein pseudogene 3	0.242151	2.06872	0.0141705	0.594081
402226_at	CCT5P1	chaperonin containing TCP1 subunit 5 pseudogene 1	1.00657	5.66761	0.0141778	0.594081
347359_at	BMP2KL	BMP2 inducible kinase-like, pseudogene	-0.396816	2.42737	0.0142156	0.594081
81555_at	YIPF5	Yip1 domain family member 5	0.548028	6.17154	0.0142214	0.594081
653390_at	RRN3P2	RRN3 homolog, RNA polymerase I transcription factor pseudogene 2	0.439204	5.46719	0.0142291	0.594081
100420612_at	ERP29P1	endoplasmic reticulum lumenal protein 29 pseudogene 1	-0.397173	3.72538	0.0142485	0.594081
132660_at	LIN54	lin-54 DREAM MuvB core complex component	0.370413	4.84703	0.0143202	0.594081
221035_at	REEP3	receptor accessory protein 3	0.636182	4.89712	0.0143785	0.594081
100129405_at	MSTO2P	misato family member 2, pseudogene	-0.309627	3.53751	0.0143895	0.594081
100505570_at	LOC100505570	uncharacterized LOC100505570	-0.538601	2.98453	0.0144013	0.594081
28827_at	IGLJ7	immunoglobulin lambda joining 7	-0.499622	6.58552	0.0144192	0.594081
6612_at	SUMO3	small ubiquitin-like modifier 3	0.377297	6.99499	0.0144253	0.594081
8804_at	CREG1	cellular repressor of E1A stimulated genes 1	0.617186	4.77096	0.0144696	0.594081
286239_at	ME2P1	malic enzyme 2 pseudogene 1	0.389623	3.74222	0.0144857	0.594081
100289061_at	LOC100289061	uncharacterized LOC100289061	-0.249334	4.29409	0.0144887	0.594081
101928104_at	LINC01482	long intergenic non-protein coding RNA 1482	0.379057	2.09748	0.0144928	0.594081
105378225_at	LOC105378225	uncharacterized LOC105378225	-0.361017	3.79387	0.0145787	0.594081
55054_at	ATG16L1	autophagy related 16 like 1	-0.394986	6.09437	0.0146355	0.594081
105373354_at	LOC105373354	uncharacterized LOC105373354	-0.257285	2.649	0.0146528	0.594081
91408_at	BTF3L4	basic transcription factor 3 like 4	0.352199	5.99466	0.0146772	0.594081
400761_at	LRRC8C-DT	LRRC8C divergent transcript	0.391681	4.29598	0.0147346	0.594081
100534593_at	STX16-NPEPL1	STX16-NPEPL1 readthrough (NMD candidate)	-0.449368	4.95073	0.014736	0.594081
51808_at	PHAX	phosphorylated adaptor for RNA export	0.583354	5.09594	0.0147613	0.594081
100128678_at	BTBD10P1	BTB domain containing 10 pseudogene 1	0.818401	3.78722	0.0147825	0.594081
100302226_at	MIR1238	microRNA 1238	-0.317551	6.59202	0.0148036	0.594081
23741_at	EID1	EP300 interacting inhibitor of differentiation 1	0.404387	5.78628	0.014811	0.594081
51379_at	CRLF3	cytokine receptor like factor 3	-0.381322	7.84373	0.0148139	0.594081
9659_at	PDE4DIP	phosphodiesterase 4D interacting protein	0.380496	4.15695	0.0148511	0.594081
7905_at	REEP5	receptor accessory protein 5	0.582482	6.02237	0.0148692	0.594081
659_at	BMPR2	bone morphogenetic protein receptor type 2	0.526879	5.69006	0.0148856	0.594081
26286_at	ARFGAP3	ADP ribosylation factor GTPase activating protein 3	0.466476	5.17066	0.0148955	0.594081
100302167_at	MIR1299	microRNA 1299	-1.5424	5.19563	0.0149183	0.594081
374354_at	NHLRC2	NHL repeat containing 2	0.503969	4.88815	0.0149944	0.594081
101928855_at	LOC101928855	uncharacterized LOC101928855	-0.27454	3.73048	0.015015	0.594081
101928433_at	LOC101928433	uncharacterized LOC101928433	-0.281476	2.90705	0.0150236	0.594081
692063_at	SNORA32	small nucleolar RNA, H/ACA box 32	1.07309	6.27471	0.0150489	0.594081
7321_at	UBE2D1	ubiquitin conjugating enzyme E2 D1	0.668328	4.45417	0.0150737	0.594081
55646_at	LYAR	Ly1 antibody reactive	0.604842	4.10159	0.0150802	0.594081
442890_at	MIR133B	microRNA 133b	0.245914	2.50099	0.0151029	0.594081
10667_at	FARS2	phenylalanyl-tRNA synthetase 2, mitochondrial	0.282384	5.59093	0.0151037	0.594081
166968_at	MIER3	MIER family member 3	0.246884	4.44508	0.0151251	0.594081
102724120_at	LOC102724120	uncharacterized LOC102724120	-0.513383	2.73484	0.0151285	0.594081
2634_at	GBP2	guanylate binding protein 2	0.713205	7.13195	0.0151483	0.594081
105374779_at	LOC105374779	uncharacterized LOC105374779	-0.963418	4.60575	0.0151918	0.594081
84923_at	FAM104A	family with sequence similarity 104 member A	0.305469	3.63495	0.0152035	0.594081
100302168_at	MIR1257	microRNA 1257	-0.589234	5.58648	0.0152081	0.594081
392285_at	PPIAP33	peptidylprolyl isomerase A pseudogene 33	0.400373	3.38017	0.0152112	0.594081
7589_at	ZSCAN21	zinc finger and SCAN domain containing 21	0.426852	4.1146	0.0152142	0.594081
54534_at	MRPL50	mitochondrial ribosomal protein L50	0.730371	5.77287	0.0152254	0.594081
642812_at	API5P1	apoptosis inhibitor 5 pseudogene 1	0.273319	6.00679	0.0152514	0.594081
55073_at	LRRC37A4P	leucine rich repeat containing 37 member A4, pseudogene	0.419775	5.28846	0.0153012	0.594081
8434_at	RECK	reversion inducing cysteine rich protein with kazal motifs	0.442764	3.32669	0.015312	0.594081
719_at	C3AR1	complement C3a receptor 1	0.234657	2.42881	0.0153194	0.594081
107985564_at	NA	NA	-0.567374	2.44811	0.0153231	0.594081
9675_at	TTI1	TELO2 interacting protein 1	0.285833	5.42904	0.0153385	0.594081
339843_at	WWP1P1	WW domain containing E3 ubiquitin protein ligase 1 pseudogene 1	0.484558	4.1331	0.0153401	0.594081
112942_at	CFAP36	cilia and flagella associated protein 36	0.599536	5.9302	0.0153495	0.594081
80178_at	TEDC2	tubulin epsilon and delta complex 2	-0.371747	4.72068	0.0153712	0.594081
9550_at	ATP6V1G1	ATPase H+ transporting V1 subunit G1	0.270708	7.47846	0.0153934	0.594081
26355_at	FAM162A	family with sequence similarity 162 member A	0.708332	6.91119	0.015395	0.594081
100129774_at	LOC100129774	ATPase family, AAA domain containing 1 pseudogene	0.385482	6.09739	0.0154074	0.594081
144245_at	ALG10B	ALG10B, alpha-1,2-glucosyltransferase	0.263931	3.5377	0.0154134	0.594081
83956_at	RACGAP1P	Rac GTPase activating protein 1 pseudogene	0.208091	2.4668	0.0154611	0.594081
5111_at	PCNA	proliferating cell nuclear antigen	0.460059	4.5893	0.0154872	0.594081
100190952_at	NDUFB1P1	NADH:ubiquinone oxidoreductase subunit B1 pseudogene 1	0.66591	8.05525	0.0154949	0.594081
440359_at	YBX3P1	Y-box binding protein 3 pseudogene 1	0.382714	4.21496	0.0155038	0.594081
6296_at	ACSM3	acyl-CoA synthetase medium chain family member 3	0.31248	3.28363	0.0155074	0.594081
171546_at	SPTSSA	serine palmitoyltransferase small subunit A	0.445966	4.24681	0.0155078	0.594081
100616344_at	MIR3689D2	microRNA 3689d-2	-0.678807	3.44344	0.0155287	0.594081
83891_at	SNX25	sorting nexin 25	0.440212	4.34943	0.0155288	0.594081
641378_at	LOC641378	ADP ribosylation factor like GTPase 5A pseudogene	0.714936	4.37156	0.0155309	0.594081
10771_at	ZMYND11	zinc finger MYND-type containing 11	0.325575	6.6378	0.0155546	0.594081
55752_at	SEPT11	septin 11	0.533855	6.14813	0.0155585	0.594081
8330_at	HIST1H2AK	histone cluster 1 H2A family member k	0.400602	6.12998	0.0155771	0.594081
81611_at	ANP32E	acidic nuclear phosphoprotein 32 family member E	0.247679	6.62059	0.0155885	0.594081
100288179_at	TSEN15P1	tRNA splicing endonuclease subunit 15 pseudogene 1	0.975262	2.52416	0.0155934	0.594081
2627_at	GATA6	GATA binding protein 6	0.286529	3.01021	0.0155947	0.594081
359787_at	DPPA3	developmental pluripotency associated 3	0.219911	2.33498	0.0156002	0.594081
57587_at	CFAP97	cilia and flagella associated protein 97	0.397874	5.41344	0.0156105	0.594081
29117_at	BRD7	bromodomain containing 7	0.277062	6.78985	0.0156382	0.594081
27071_at	DAPP1	dual adaptor of phosphotyrosine and 3-phosphoinositides 1	0.538106	3.97488	0.0156599	0.594081
107984859_at	NA	NA	-0.30653	3.89977	0.015669	0.594081
53339_at	BTBD1	BTB domain containing 1	0.362565	5.89058	0.0156781	0.594081
677775_at	SCARNA5	small Cajal body-specific RNA 5	-0.473182	7.70421	0.0156858	0.594081
79646_at	PANK3	pantothenate kinase 3	0.225755	5.58251	0.0156873	0.594081
101928000_at	LOC101928000	uncharacterized LOC101928000	1.04227	5.89529	0.0157436	0.594081
105375350_at	LOC105375350	uncharacterized LOC105375350	-0.26675	3.64337	0.0157496	0.594081
107985014_at	NA	NA	0.229021	2.69967	0.0157932	0.594081
26806_at	SNORD44	small nucleolar RNA, C/D box 44	0.770116	4.55752	0.0158195	0.594081
157489_at	SDAD1P1	SDA1 domain containing 1 pseudogene 1	0.252032	3.94414	0.0158521	0.594081
647002_at	LOC647002	isopentenyl-diphosphate delta isomerase 1 pseudogene	1.57212	5.87223	0.015889	0.594081
100133331_at	LOC100133331	uncharacterized LOC100133331	-0.294337	8.48204	0.0159197	0.594081
483_at	ATP1B3	ATPase Na+/K+ transporting subunit beta 3	0.265888	6.08665	0.0159291	0.594081
140701_at	ABHD16B	abhydrolase domain containing 16B	-0.244387	3.58307	0.016034	0.594081
200350_at	FOXD4L1	forkhead box D4 like 1	0.216873	2.67704	0.0160459	0.594081
347745_at	PWAR4	Prader Willi/Angelman region RNA 4	-0.248456	4.47982	0.016046	0.594081
51315_at	KRCC1	lysine rich coiled-coil 1	0.554435	5.27154	0.0160561	0.594081
4975_at	OMP	olfactory marker protein	-0.232631	3.35387	0.0160935	0.594081
100189268_at	TRQ-CTG2-1	transfer RNA-Gln (CTG) 2-1	0.277544	2.15339	0.0161226	0.594081
100859930_at	HEIH	hepatocellular carcinoma up-regulated EZH2-associated long non-coding RNA	0.322935	6.06618	0.0161314	0.594081
100500819_at	MIR3609	microRNA 3609	0.26537	1.90171	0.0161668	0.594081
10247_at	RIDA	reactive intermediate imine deaminase A homolog	0.466632	4.13283	0.0161754	0.594081
105377571_at	LOC105377571	uncharacterized LOC105377571	-0.349894	2.52733	0.0161776	0.594081
23306_at	NEMP1	nuclear envelope integral membrane protein 1	-0.226364	4.78549	0.0161874	0.594081
105375969_at	LOC105375969	uncharacterized LOC105375969	0.434795	3.53225	0.0162071	0.594081
2651_at	GCNT2	glucosaminyl (N-acetyl) transferase 2, I-branching enzyme (I blood group)	0.225432	2.5612	0.0162305	0.594081
105378511_at	LOC105378511	uncharacterized LOC105378511	-0.572029	3.8917	0.0162576	0.594081
6755_at	SSTR5	somatostatin receptor 5	-0.285678	4.05192	0.0162602	0.594081
347454_at	SOWAHD	sosondowah ankyrin repeat domain family member D	-0.272322	2.36282	0.0163156	0.594081
2553_at	GABPB1	GA binding protein transcription factor beta subunit 1	0.517214	4.30842	0.0163206	0.594081
55571_at	CNOT11	CCR4-NOT transcription complex subunit 11	0.340315	6.83757	0.0164055	0.594081
3248_at	HPGD	15-hydroxyprostaglandin dehydrogenase	0.432005	2.9096	0.0164225	0.594081
105369744_at	LOC105369744	uncharacterized LOC105369744	0.219618	2.52143	0.0164312	0.594081
105371347_at	LOC105371347	uncharacterized LOC105371347	0.37169	2.00857	0.0164805	0.594081
100505502_at	LOC100505502	putative UPF0607 protein FLJ37424	-0.460361	3.2165	0.016485	0.594081
5739_at	PTGIR	prostaglandin I2 receptor	-0.463869	5.1103	0.0165183	0.594081
100130148_at	MAPT-IT1	MAPT intronic transcript 1	-0.246643	3.26046	0.0165343	0.594081
285148_at	IAH1	isoamyl acetate hydrolyzing esterase 1 (putative)	0.39483	6.11694	0.0166068	0.594081
8738_at	CRADD	CASP2 and RIPK1 domain containing adaptor with death domain	-0.252351	3.48382	0.016609	0.594081
55325_at	UFSP2	UFM1 specific peptidase 2	0.420451	5.0228	0.0166518	0.594081
29083_at	GTPBP8	GTP binding protein 8 (putative)	0.6776	4.3396	0.0166722	0.594081
81671_at	VMP1	vacuole membrane protein 1	0.373825	6.58719	0.016685	0.594081
51310_at	SLC22A17	solute carrier family 22 member 17	-0.274262	5.32289	0.0167231	0.594081
768218_at	MIR766	microRNA 766	-0.441076	6.65459	0.0167515	0.594081
5867_at	RAB4A	RAB4A, member RAS oncogene family	0.670732	5.785	0.0167691	0.594081
401316_at	EIF4HP1	eukaryotic translation initiation factor 4H pseudogene 1	-0.471345	6.27814	0.0167765	0.594081
100129942_at	LOC100129942	capping actin protein of muscle Z-line alpha subunit 2 pseudogene	0.929389	2.97652	0.0167825	0.594081
54828_at	BCAS3	BCAS3, microtubule associated cell migration factor	-0.253806	5.91126	0.0167898	0.594081
9881_at	TRANK1	tetratricopeptide repeat and ankyrin repeat containing 1	0.45372	5.69871	0.0167928	0.594081
107985743_at	NA	NA	-0.235465	2.01317	0.0168068	0.594081
51230_at	PHF20	PHD finger protein 20	0.305442	6.38446	0.0168087	0.594081
100616353_at	MIR4532	microRNA 4532	-0.27966	3.97888	0.0168141	0.594081
100616230_at	MIR4646	microRNA 4646	-0.797833	4.52922	0.0168235	0.594081
57684_at	ZBTB26	zinc finger and BTB domain containing 26	0.381475	3.46044	0.0168257	0.594081
101928846_at	HIPK1-AS1	HIPK1 antisense RNA 1	1.15094	5.699	0.0168295	0.594081
100131616_at	CASP3P1	caspase 3 pseudogene 1	-0.765745	2.98441	0.0168359	0.594081
101927547_at	ANKRD44-IT1	ANKRD44 intronic transcript 1	-1.39258	7.12937	0.0168613	0.594081
30827_at	CXXC1	CXXC finger protein 1	-0.378517	5.18585	0.0168968	0.594081
84263_at	HSDL2	hydroxysteroid dehydrogenase like 2	0.511936	3.87549	0.0169175	0.594081
79694_at	MANEA	mannosidase endo-alpha	0.426127	3.12071	0.0169293	0.594081
102216268_at	CISTR	chondrogenesis-associated transcript	-0.370525	3.01624	0.0169366	0.594081
84278_at	MFSD14C	major facilitator superfamily domain containing 14C	-0.822039	7.30227	0.0169423	0.594081
92259_at	MRPS36	mitochondrial ribosomal protein S36	0.334884	3.17902	0.0169444	0.594081
6016_at	RIT1	Ras like without CAAX 1	0.224468	5.59678	0.0169537	0.594081
10114_at	HIPK3	homeodomain interacting protein kinase 3	0.470597	6.24007	0.0169942	0.594081
7716_at	VEZF1	vascular endothelial zinc finger 1	0.750869	6.3273	0.0170115	0.594081
202134_at	FAM153B	family with sequence similarity 153 member B	-0.356571	7.04334	0.0170127	0.594081
60468_at	BACH2	BTB domain and CNC homolog 2	-0.370886	7.60938	0.0170295	0.594081
120534_at	ARL14EP	ADP ribosylation factor like GTPase 14 effector protein	0.723401	7.0144	0.017185	0.594081
106479126_at	RN7SKP71	RNA, 7SK small nuclear pseudogene 71	-0.253156	6.68265	0.017201	0.594081
644661_at	LOC644661	importin subunit alpha-1 pseudogene	1.02884	4.56973	0.017216	0.594081
1869_at	E2F1	E2F transcription factor 1	-0.285495	4.04006	0.0172297	0.594081
51255_at	RNF181	ring finger protein 181	0.556259	5.71971	0.0172522	0.594081
360227_at	OTUD4P1	OTUD4 pseudogene 1	0.39658	5.16241	0.0172658	0.594081
653631_at	LOC653631	axin interactor, dorsalization associated pseudogene	-0.821931	3.29804	0.017268	0.594081
100287569_at	LINC00173	long intergenic non-protein coding RNA 173	-0.319914	4.19416	0.0172772	0.594081
83444_at	INO80B	INO80 complex subunit B	0.469764	6.52595	0.0172975	0.594081
152007_at	GLIPR2	GLI pathogenesis related 2	0.270248	4.58666	0.0173169	0.594081
100129203_at	LOC100129203	uncharacterized LOC100129203	0.578514	4.08349	0.0173364	0.594081
151516_at	ASPRV1	aspartic peptidase retroviral like 1	-0.214335	3.6318	0.017341	0.594081
105369964_at	LOC105369964	uncharacterized LOC105369964	-0.230937	3.0543	0.0173796	0.594081
106480458_at	RN7SKP36	RNA, 7SK small nuclear pseudogene 36	0.324822	5.1895	0.0173825	0.594081
101927167_at	GATA2-AS1	GATA2 antisense RNA 1	-0.225134	4.22188	0.0173944	0.594081
257068_at	PLCXD2	phosphatidylinositol specific phospholipase C X domain containing 2	-0.366911	4.10266	0.0174869	0.594081
107986860_at	NA	NA	0.774223	3.14749	0.0175709	0.594081
201305_at	SPNS3	sphingolipid transporter 3 (putative)	-0.23133	4.78985	0.0175862	0.594081
7494_at	XBP1	X-box binding protein 1	0.423887	6.61841	0.0175867	0.594081
107985079_at	NA	NA	-0.551243	5.94611	0.01765	0.594081
54665_at	RSBN1	round spermatid basic protein 1	0.665115	5.75496	0.0176641	0.594081
107987167_at	NA	NA	-0.225748	2.90695	0.0176876	0.594081
81894_at	SLC25A28	solute carrier family 25 member 28	-0.222331	5.41765	0.0176909	0.594081
346689_at	KLRG2	killer cell lectin like receptor G2	-0.242277	4.1535	0.0177559	0.594081
51191_at	HERC5	HECT and RLD domain containing E3 ubiquitin protein ligase 5	0.433925	2.86421	0.0177733	0.594081
23670_at	TMEM2	transmembrane protein 2	-0.407056	7.205	0.01782	0.594081
100188995_at	TRK-CTT6-1	transfer RNA-Lys (CTT) 6-1	-0.206915	6.21946	0.0178732	0.594081
266724_at	HSPA9P1	heat shock protein family A (Hsp70) member 9 pseudogene 1	0.575176	6.67849	0.0178733	0.594081
388685_at	LINC01138	long intergenic non-protein coding RNA 1138	-0.449607	6.07617	0.0179046	0.594081
400464_at	LOC400464	ubiquitin conjugating enzyme E2 Q2 pseudogene	0.242513	4.87454	0.017915	0.594081
66004_at	LYNX1	Ly6/neurotoxin 1	-0.305128	3.88941	0.0179296	0.594081
51465_at	UBE2J1	ubiquitin conjugating enzyme E2 J1	0.356636	6.58152	0.0180184	0.594081
347746_at	PWARSN	Prader Willi/Angelman region RNA, SNRPN neighbor	-0.567442	6.41573	0.0180406	0.594081
727919_at	LOC727919	NADH:ubiquinone oxidoreductase complex assembly factor 2 pseudogene	1.00933	5.38736	0.0180652	0.594081
105378126_at	LOC105378126	uncharacterized LOC105378126	-0.392663	3.38008	0.0180871	0.594081
107986035_at	NA	NA	-0.366925	3.81112	0.018098	0.594081
100533619_at	TMPOP2	thymopoietin pseudogene 2	0.412462	5.4074	0.0181119	0.594081
100873963_at	LINC00279	long intergenic non-protein coding RNA 279	-0.236675	2.03667	0.0181653	0.594081
56902_at	PNO1	partner of NOB1 homolog	0.443198	3.59669	0.0181743	0.594081
10970_at	CKAP4	cytoskeleton associated protein 4	0.22788	5.64825	0.0181813	0.594081
105370024_at	LOC105370024	uncharacterized LOC105370024	-0.235544	2.86757	0.0182089	0.594081
1207_at	CLNS1A	chloride nucleotide-sensitive channel 1A	0.545135	6.32148	0.0182619	0.594081
7110_at	TMF1	TATA element modulatory factor 1	0.462826	7.01013	0.0182802	0.594081
63933_at	MCUR1	mitochondrial calcium uniporter regulator 1	0.735738	4.52825	0.01831	0.594081
93233_at	CCDC114	coiled-coil domain containing 114	-0.228382	3.92591	0.0183248	0.594081
101929425_at	BTBD9-AS1	BTBD9 antisense RNA 1	-0.686854	4.43416	0.0183376	0.594081
56929_at	FEM1C	fem-1 homolog C	0.36924	5.0491	0.018362	0.594081
101927057_at	LOC101927057	uncharacterized LOC101927057	-0.44426	2.95553	0.0184082	0.594081
26191_at	PTPN22	protein tyrosine phosphatase, non-receptor type 22	0.516478	6.13275	0.0184088	0.594081
100128881_at	VPS9D1-AS1	VPS9D1 antisense RNA 1	-0.348374	4.68716	0.0184133	0.594081
136051_at	ZNF786	zinc finger protein 786	0.218251	4.33016	0.0184356	0.594081
26762_at	HAVCR1	hepatitis A virus cellular receptor 1	0.256533	3.12526	0.0184558	0.594081
3476_at	IGBP1	immunoglobulin binding protein 1	0.382573	6.3148	0.0184802	0.594081
5429_at	POLH	DNA polymerase eta	0.464313	4.5341	0.0184823	0.594081
100420307_at	NTAN1P2	N-terminal asparagine amidase pseudogene 2	0.759279	3.29462	0.0184859	0.594081
9801_at	MRPL19	mitochondrial ribosomal protein L19	0.627855	5.02564	0.0185888	0.594081
442060_at	SAP18P2	SAP18 pseudogene 2	0.52477	9.66706	0.0185965	0.594081
107986473_at	NA	NA	-0.306273	2.38075	0.0186127	0.594081
100616168_at	MIR4754	microRNA 4754	-0.482157	4.94265	0.0186236	0.594081
114932_at	MRFAP1L1	Morf4 family associated protein 1 like 1	0.514253	5.79948	0.0186735	0.594081
84868_at	HAVCR2	hepatitis A virus cellular receptor 2	0.262747	2.97999	0.0186844	0.594081
339804_at	C2orf74	chromosome 2 open reading frame 74	0.868253	5.02396	0.0187198	0.594081
2625_at	GATA3	GATA binding protein 3	0.289795	6.38246	0.0187488	0.594081
6074_at	RNU7-24P	RNA, U7 small nuclear 24 pseudogene	-0.313827	2.79594	0.0187525	0.594081
728310_at	GOLGA6L7	golgin A6 family like 7	-0.35903	2.72584	0.0187543	0.594081
170370_at	FAM170B	family with sequence similarity 170 member B	-0.271946	3.1847	0.0187738	0.594081
135927_at	LLCFC1	LLLL and CFNLAS motif containing 1	-0.265573	3.57364	0.0187854	0.594081
57132_at	CHMP1B	charged multivesicular body protein 1B	0.429469	6.76728	0.0187896	0.594081
646522_at	LOC646522	uncharacterized LOC646522	-0.350027	2.81337	0.0187903	0.594081
339665_at	SLC35E4	solute carrier family 35 member E4	-0.242418	3.36824	0.0188182	0.594081
105374810_at	LOC105374810	uncharacterized LOC105374810	-0.922772	3.25688	0.0188628	0.594081
105379363_at	LOC105379363	uncharacterized LOC105379363	0.363803	2.28179	0.0188819	0.594081
401357_at	LOC401357	uncharacterized LOC401357	-0.231001	4.0943	0.0189029	0.594081
107984663_at	NA	NA	-0.32798	3.50978	0.0189032	0.594081
105371582_at	LINC02088	long intergenic non-protein coding RNA 2088	0.412399	3.34539	0.0189144	0.594081
724087_at	LINC01545	long intergenic non-protein coding RNA 1545	0.285237	2.21007	0.0189191	0.594081
100500845_at	MIR642B	microRNA 642b	0.389152	5.55639	0.0189329	0.594081
101927400_at	LOC101927400	uncharacterized LOC101927400	0.328865	1.96342	0.0189518	0.594081
286430_at	NLRP2B	NLR family pyrin domain containing 2B	0.407979	7.22494	0.0189693	0.594081
646359_at	TERF1P2	telomeric repeat binding factor 1 pseudogene 2	0.215637	2.07634	0.0189774	0.594081
105372995_at	LOC105372995	uncharacterized LOC105372995	-0.40365	3.36721	0.0189832	0.594081
7089_at	TLE2	transducin like enhancer of split 2	-0.222648	4.82322	0.0190429	0.594081
28352_at	IGHVIII-11-1	immunoglobulin heavy variable (III)-11-1 (pseudogene)	-0.749369	3.88932	0.0190507	0.594081
5517_at	PPP2CBP1	protein phosphatase 2 catalytic subunit beta pseudogene 1	0.299139	2.19417	0.0190816	0.594081
389903_at	CSAG3	CSAG family member 3	-1.28754	3.45971	0.0190961	0.594081
257144_at	GCSAM	germinal center associated signaling and motility	0.418659	5.25913	0.0191028	0.594081
147657_at	ZNF480	zinc finger protein 480	0.668532	5.59134	0.0191059	0.594081
7188_at	TRAF5	TNF receptor associated factor 5	0.526942	5.823	0.019121	0.594081
65108_at	MARCKSL1	MARCKS like 1	-0.297199	5.49131	0.0191338	0.594081
23086_at	EXPH5	exophilin 5	0.411277	3.41416	0.0191491	0.594081
102465529_at	MIR6878	microRNA 6878	-0.582536	2.3753	0.0191533	0.594081
22806_at	IKZF3	IKAROS family zinc finger 3	0.293028	7.22882	0.0191572	0.594081
1649_at	DDIT3	DNA damage inducible transcript 3	0.412383	6.86827	0.0191887	0.594081
106481894_at	RNU6-428P	RNA, U6 small nuclear 428, pseudogene	-0.992296	2.45309	0.0191949	0.594081
339983_at	NAT8L	N-acetyltransferase 8 like	-0.248665	2.90852	0.0192201	0.594081
1389_at	CREBL2	cAMP responsive element binding protein like 2	0.246963	5.81561	0.0192258	0.594081
91947_at	ARRDC4	arrestin domain containing 4	0.249727	2.64624	0.0192332	0.594081
105376949_at	LOC105376949	uncharacterized LOC105376949	-0.257788	2.83185	0.0193243	0.594081
5820_at	PVT1	Pvt1 oncogene (non-protein coding)	0.45966	5.55259	0.019328	0.594081
637_at	BID	BH3 interacting domain death agonist	0.618282	5.04549	0.0193352	0.594081
105372694_at	LOC105372694	uncharacterized LOC105372694	-0.234487	2.29031	0.0193441	0.594081
100506990_at	LOC100506990	uncharacterized LOC100506990	-0.823421	6.17893	0.0193453	0.594081
55145_at	THAP1	THAP domain containing 1	0.608521	4.32561	0.0193542	0.594081
7358_at	UGDH	UDP-glucose 6-dehydrogenase	0.497777	4.12743	0.0193815	0.594081
391174_at	FAM96AP2	family with sequence similarity 96 member A pseudogene 2	0.431907	2.17272	0.0193926	0.594081
105374304_at	LOC105374304	uncharacterized LOC105374304	-0.616035	3.49259	0.0194025	0.594081
8028_at	MLLT10	MLLT10, histone lysine methyltransferase DOT1L cofactor	0.425007	6.79177	0.019431	0.594081
2770_at	GNAI1	G protein subunit alpha i1	0.449733	3.39787	0.0194356	0.594081
102467075_at	LINC01017	long intergenic non-protein coding RNA 1017	-0.215525	3.00242	0.0194632	0.594081
375190_at	FAM228B	family with sequence similarity 228 member B	0.378258	3.26862	0.0194835	0.594081
127544_at	RNF19B	ring finger protein 19B	0.274919	4.66618	0.0195229	0.594081
30001_at	ERO1A	endoplasmic reticulum oxidoreductase 1 alpha	0.600281	5.92391	0.0195466	0.594081
414157_at	C10orf62	chromosome 10 open reading frame 62	-0.325788	3.18434	0.0195959	0.594081
11043_at	MID2	midline 2	0.400097	4.56514	0.0196024	0.594081
10588_at	MTHFS	methenyltetrahydrofolate synthetase	-0.259449	5.3366	0.0196047	0.594081
5142_at	PDE4B	phosphodiesterase 4B	0.348075	5.79415	0.0196234	0.594081
80162_at	PGGHG	protein-glucosylgalactosylhydroxylysine glucosidase	-0.936175	7.86243	0.0196312	0.594081
51052_at	PRLH	prolactin releasing hormone	-0.433625	5.123	0.0196423	0.594081
100616414_at	MIR4761	microRNA 4761	-0.528171	2.55005	0.0196727	0.594081
349075_at	ZNF713	zinc finger protein 713	0.208962	2.67883	0.0196804	0.594081
677811_at	SNORA28	small nucleolar RNA, H/ACA box 28	0.65069	6.00696	0.0197254	0.594081
113835_at	ZNF257	zinc finger protein 257	0.5276	3.62474	0.0197351	0.594081
105374911_at	LOC105374911	uncharacterized LOC105374911	0.34751	2.00402	0.0197515	0.594081
100129734_at	LOC100129734	zinc finger AN1-type containing 1 pseudogene	1.43969	4.9149	0.0197554	0.594081
27350_at	APOBEC3C	apolipoprotein B mRNA editing enzyme catalytic subunit 3C	0.352313	4.45975	0.019756	0.594081
399495_at	SLC2A3P4	solute carrier family 2 member 3 pseudogene 4	-0.86382	8.50475	0.0197872	0.594081
728664_at	API5P2	apoptosis inhibitor 5 pseudogene 2	0.532053	5.96686	0.019789	0.594081
54811_at	ZNF562	zinc finger protein 562	0.239307	4.52207	0.0198189	0.594081
105376431_at	LOC105376431	uncharacterized LOC105376431	-0.264156	2.27383	0.0198346	0.594081
100129361_at	SMIM10L1	small integral membrane protein 10 like 1	0.397263	5.4677	0.019868	0.594081
105375505_at	LOC105375505	uncharacterized LOC105375505	-0.236412	2.03084	0.019877	0.594081
2633_at	GBP1	guanylate binding protein 1	0.80387	5.64811	0.0199048	0.594081
1072_at	CFL1	cofilin 1	0.263611	6.71689	0.0199122	0.594081
91937_at	TIMD4	T-cell immunoglobulin and mucin domain containing 4	0.428882	3.58279	0.0199199	0.594081
653588_at	LOC653588	Sjogren syndrome antigen B (autoantigen La) pseudogene	0.270558	3.84427	0.0199659	0.594081
8577_at	TMEFF1	transmembrane protein with EGF like and two follistatin like domains 1	-0.371951	5.90051	0.0199911	0.594081
391195_at	OR2T33	olfactory receptor family 2 subfamily T member 33	-0.255799	1.94843	0.0200077	0.594081
594837_at	SNORD101	small nucleolar RNA, C/D box 101	0.316036	6.94024	0.020009	0.594081
9446_at	GSTO1	glutathione S-transferase omega 1	0.655829	3.96591	0.0200376	0.594081
49_at	ACR	acrosin	-0.214714	2.47347	0.0200433	0.594081
57594_at	HOMEZ	homeobox and leucine zipper encoding	0.329147	3.80458	0.0200848	0.594081
29092_at	LINC00339	long intergenic non-protein coding RNA 339	0.369772	5.21419	0.0200884	0.594081
2923_at	PDIA3	protein disulfide isomerase family A member 3	0.419567	7.6047	0.0200913	0.594081
105371811_at	LOC105371811	uncharacterized LOC105371811	-0.215929	4.75192	0.0201104	0.594081
8969_at	HIST1H2AG	histone cluster 1 H2A family member g	0.499138	5.64804	0.0201389	0.594081
83607_at	AMMECR1L	AMMECR1 like	0.466303	3.89154	0.0201651	0.594081
310_at	ANXA7	annexin A7	0.403817	7.13043	0.0202202	0.594081
644672_at	CLDN25	claudin 25	-0.251845	2.72413	0.0203141	0.594081
57471_at	ERMN	ermin	-0.527099	4.74634	0.0203195	0.594081
81609_at	SNX27	sorting nexin family member 27	0.394938	6.02909	0.0203425	0.594081
292_at	SLC25A5	solute carrier family 25 member 5	0.631267	4.82606	0.0203641	0.594081
100130134_at	LOC100130134	staufen double-stranded RNA binding protein 2 pseudogene	0.240437	2.27612	0.0203777	0.594081
51098_at	IFT52	intraflagellar transport 52	0.336891	3.91413	0.0203819	0.594081
55052_at	MRPL20	mitochondrial ribosomal protein L20	0.36349	8.1224	0.0204068	0.594081
2747_at	GLUD2	glutamate dehydrogenase 2	0.652656	4.98384	0.020411	0.594081
2871_at	GRK6P1	G protein-coupled receptor kinase 6 pseudogene 1	-0.63277	6.04625	0.0204269	0.594081
6275_at	S100A4	S100 calcium binding protein A4	0.500315	5.24219	0.0204506	0.594081
203190_at	LGI3	leucine rich repeat LGI family member 3	-0.269378	3.17854	0.0204517	0.594081
100129697_at	LOC100129697	uncharacterized LOC100129697	-0.285331	4.2245	0.020469	0.594081
107985502_at	NA	NA	0.33032	2.94501	0.0204827	0.594081
7728_at	ZNF175	zinc finger protein 175	0.337519	3.82996	0.0204848	0.594081
643977_at	FLJ32255	uncharacterized LOC643977	0.5703	7.97672	0.020492	0.594081
10403_at	NDC80	NDC80, kinetochore complex component	0.221489	2.72878	0.0205059	0.594081
440482_at	ANKRD20A5P	ankyrin repeat domain 20 family member A5, pseudogene	0.202451	4.09721	0.0205433	0.594081
11135_at	CDC42EP1	CDC42 effector protein 1	-0.287537	4.90364	0.0205507	0.594081
171423_at	PDIA3P1	protein disulfide isomerase family A member 3 pseudogene 1	0.589368	6.49966	0.0205559	0.594081
107985393_at	NA	NA	0.347127	4.81075	0.0205628	0.594081
375484_at	SIMC1	SUMO interacting motifs containing 1	0.310924	4.6117	0.0205958	0.594081
51077_at	FCF1	FCF1, rRNA-processing protein	0.242596	4.65549	0.0206133	0.594081
105375737_at	LOC105375737	uncharacterized LOC105375737	-0.775846	2.8179	0.020623	0.594081
171220_at	DSTNP2	destrin, actin depolymerizing factor pseudogene 2	0.288777	3.19912	0.0206508	0.594081
115294_at	PCMTD1	protein-L-isoaspartate (D-aspartate) O-methyltransferase domain containing 1	0.329609	6.4198	0.0206929	0.594081
646450_at	ARIH2OS	ariadne RBR E3 ubiquitin protein ligase 2 opposite strand	0.326216	2.71314	0.0207077	0.594081
6973_at	TRGV1	T cell receptor gamma variable 1 (non-functional)	0.384684	2.95982	0.0207231	0.594081
116842_at	LEAP2	liver enriched antimicrobial peptide 2	0.737159	4.73625	0.0207246	0.594081
285849_at	COX6A1P2	cytochrome c oxidase subunit 6A1 pseudogene 2	0.435336	6.67662	0.0207354	0.594081
144983_at	HNRNPA1L2	heterogeneous nuclear ribonucleoprotein A1-like 2	-0.238187	6.36883	0.0207539	0.594081
54790_at	TET2	tet methylcytosine dioxygenase 2	0.353542	5.86329	0.0207573	0.594081
101928841_at	LOC101928841	collagen alpha-1(II) chain-like	-0.279962	4.13795	0.0207639	0.594081
114327_at	EFHC1	EF-hand domain containing 1	0.272366	3.39823	0.0207698	0.594081
150678_at	COPS9	COP9 signalosome subunit 9	0.292666	6.14785	0.0207875	0.594081
10553_at	HTATIP2	HIV-1 Tat interactive protein 2	0.359716	4.73635	0.0208033	0.594081
8859_at	STK19	serine/threonine kinase 19	-0.233743	3.87436	0.0208108	0.594081
107986204_at	NA	NA	0.339811	2.44931	0.0208206	0.594081
9646_at	CTR9	CTR9 homolog, Paf1/RNA polymerase II complex component	0.766119	5.41627	0.020823	0.594081
222_at	ALDH3B2	aldehyde dehydrogenase 3 family member B2	-0.28918	2.9039	0.0208281	0.594081
29909_at	GPR171	G protein-coupled receptor 171	0.675972	3.68847	0.0208335	0.594081
100189161_at	TRV-AAC4-1	transfer RNA-Val (AAC) 4-1	0.353105	2.05073	0.0208853	0.594081
104355426_at	LENG8-AS1	LENG8 antisense RNA 1	-0.337797	5.53991	0.0208939	0.594081
56928_at	SPPL2B	signal peptide peptidase like 2B	-0.284255	4.94038	0.021018	0.594081
100189049_at	TRC-GCA18-1	transfer RNA-Cys (GCA) 18-1	-0.430765	2.41214	0.0210684	0.594081
100133161_at	LINC01001	long intergenic non-protein coding RNA 1001	-0.513653	6.31111	0.0210839	0.594081
65264_at	UBE2Z	ubiquitin conjugating enzyme E2 Z	-0.36666	6.54364	0.0210878	0.594081
574406_at	ADAMTSL4-AS1	ADAMTSL4 antisense RNA 1	-0.48697	3.61049	0.0210976	0.594081
647979_at	NORAD	non-coding RNA activated by DNA damage	0.639126	6.72987	0.0212059	0.594081
55819_at	RNF130	ring finger protein 130	0.50857	4.04002	0.0212113	0.594081
6402_at	SELL	selectin L	0.445861	8.98725	0.0212495	0.594081
9730_at	DCAF1	DDB1 and CUL4 associated factor 1	-0.263259	6.10878	0.0212788	0.594081
107985534_at	NA	NA	-0.427719	2.34919	0.0212889	0.594081
79017_at	GGCT	gamma-glutamylcyclotransferase	0.629675	4.90063	0.0212945	0.594081
100302170_at	MIR1206	microRNA 1206	0.538238	3.08954	0.0213134	0.594081
7128_at	TNFAIP3	TNF alpha induced protein 3	0.312945	10.169	0.0213196	0.594081
105373383_at	LOC105373383	uncharacterized LOC105373383	0.433911	5.09343	0.0213255	0.594081
100505915_at	LOC100505915	uncharacterized LOC100505915	0.232409	2.7528	0.0213458	0.594081
27000_at	DNAJC2	DnaJ heat shock protein family (Hsp40) member C2	0.580132	6.83734	0.0213574	0.594081
338699_at	ANKRD42	ankyrin repeat domain 42	0.371806	3.36387	0.0213602	0.594081
90338_at	ZNF160	zinc finger protein 160	-0.258046	5.38537	0.0213893	0.594081
8563_at	THOC5	THO complex 5	0.300749	5.25597	0.0213935	0.594081
200558_at	APLF	aprataxin and PNKP like factor	0.381995	3.78124	0.0214284	0.594081
23596_at	OPN3	opsin 3	0.39505	3.86904	0.021434	0.594081
8573_at	CASK	calcium/calmodulin dependent serine protein kinase	0.599023	6.01645	0.0214441	0.594081
693127_at	MIR548A3	microRNA 548a-3	-0.262843	2.28063	0.0214617	0.594081
54149_at	C21orf91	chromosome 21 open reading frame 91	0.450667	6.69434	0.0215284	0.594081
440253_at	WHAMMP2	WAS protein homolog associated with actin, golgi membranes and microtubules pseudogene 2	0.415103	4.78421	0.0215804	0.594081
51330_at	TNFRSF12A	TNF receptor superfamily member 12A	-0.295411	5.21157	0.0215878	0.594081
81993_at	COX17P1	COX17, cytochrome c oxidase copper chaperone pseudogene 1	0.739911	7.76918	0.0215957	0.594081
3623_at	INHA	inhibin alpha subunit	-0.335867	3.51887	0.0216088	0.594081
5469_at	MED1	mediator complex subunit 1	0.364711	6.43991	0.0216093	0.594081
283693_at	ACTG1P17	actin gamma 1 pseudogene 17	0.223809	3.50391	0.0216124	0.594081
387924_at	OGFOD1P1	2-oxoglutarate and iron dependent oxygenase domain containing 1 pseudogene 1	0.479532	5.38554	0.0216197	0.594081
168620_at	BHLHA15	basic helix-loop-helix family member a15	-0.440312	6.79419	0.0216276	0.594081
284611_at	FAM102B	family with sequence similarity 102 member B	0.474849	4.19009	0.0216479	0.594081
51097_at	SCCPDH	saccharopine dehydrogenase (putative)	0.869074	5.12335	0.0216509	0.594081
386676_at	KRTAP10-9	keratin associated protein 10-9	-0.214314	4.97538	0.0216715	0.594081
106480473_at	RN7SKP214	RNA, 7SK small nuclear pseudogene 214	-0.226804	4.60385	0.0217665	0.594081
11046_at	SLC35D2	solute carrier family 35 member D2	0.592151	3.97655	0.0218036	0.594081
100189279_at	TRS-TGA1-1	transfer RNA-Ser (TGA) 1-1	0.819856	3.55592	0.0218434	0.594081
4716_at	NDUFB10	NADH:ubiquinone oxidoreductase subunit B10	0.633957	6.9781	0.0218575	0.594081
6118_at	RPA2	replication protein A2	0.21463	5.38622	0.021886	0.594081
100288097_at	LOC100288097	BCL2 associated athanogene 4 pseudogene	0.660932	6.62638	0.0218962	0.594081
23585_at	TMEM50A	transmembrane protein 50A	0.419877	7.23724	0.0219001	0.594081
27175_at	TUBG2	tubulin gamma 2	-0.22781	5.00162	0.0219318	0.594081
51389_at	RWDD1	RWD domain containing 1	0.530153	6.25466	0.0219337	0.594081
100529145_at	TEN1-CDK3	TEN1-CDK3 readthrough (NMD candidate)	-0.541624	5.33228	0.0219392	0.594081
105369652_at	LINC02390	long intergenic non-protein coding RNA 2390	-0.329043	6.79019	0.0219429	0.594081
100132580_at	RBMXP4	RNA binding motif protein, X-linked pseudogene 4	-0.315574	2.87715	0.0219495	0.594081
80025_at	PANK2	pantothenate kinase 2	0.288587	5.22634	0.0219978	0.594081
2072_at	ERCC4	ERCC excision repair 4, endonuclease catalytic subunit	0.367846	3.18306	0.0220072	0.594081
7315_at	UBBP1	ubiquitin B pseudogene 1	0.427276	4.99462	0.0220158	0.594081
9334_at	B4GALT5	beta-1,4-galactosyltransferase 5	0.334231	4.21322	0.0220167	0.594081
10320_at	IKZF1	IKAROS family zinc finger 1	-0.249357	7.9768	0.022037	0.594081
80173_at	IFT74	intraflagellar transport 74	0.516641	4.4705	0.0220901	0.594081
374_at	AREG	amphiregulin	0.421163	6.46268	0.0221106	0.594081
51318_at	MRPL35	mitochondrial ribosomal protein L35	0.391632	3.95625	0.0221373	0.594081
23300_at	ATMIN	ATM interactor	0.494427	5.81986	0.0221475	0.594081
102724698_at	LINC01905	long intergenic non-protein coding RNA 1905	0.285905	2.17818	0.0221598	0.594081
10328_at	EMC8	ER membrane protein complex subunit 8	0.515947	5.53482	0.0221726	0.594081
339807_at	LINC02579	long intergenic non-protein coding RNA 2579	-0.18872	2.6196	0.022184	0.594081
101928075_at	LOC101928075	uncharacterized LOC101928075	-0.205584	2.33165	0.0221917	0.594081
253461_at	ZBTB38	zinc finger and BTB domain containing 38	0.3235	3.81106	0.0222529	0.594081
3309_at	HSPA5	heat shock protein family A (Hsp70) member 5	0.366995	9.67567	0.0222642	0.594081
55573_at	CDV3	CDV3 homolog	0.341473	6.83419	0.0222938	0.594081
100128441_at	LOC100128441	general transcription factor IIA subunit 2 pseudogene	1.07894	7.1629	0.0223088	0.594081
3327_at	HSP90AB3P	heat shock protein 90 alpha family class B member 3, pseudogene	0.24098	5.45316	0.0223138	0.594081
126147_at	NTN5	netrin 5	-0.224337	3.87988	0.0223273	0.594081
56674_at	TMEM9B	TMEM9 domain family member B	0.311636	6.26642	0.022358	0.594081
282991_at	BLOC1S2	biogenesis of lysosomal organelles complex 1 subunit 2	0.615896	5.29132	0.0223686	0.594081
8843_at	HCAR3	hydroxycarboxylic acid receptor 3	-0.433149	2.24005	0.0224085	0.594081
100124516_at	SNORD58C	small nucleolar RNA, C/D box 58C	0.371889	2.45856	0.0225028	0.594081
54436_at	SH3TC1	SH3 domain and tetratricopeptide repeats 1	-0.217395	4.1459	0.0225665	0.594081
282809_at	POC1B	POC1 centriolar protein B	0.463869	4.44503	0.0225668	0.594081
23219_at	FBXO28	F-box protein 28	0.457269	5.08323	0.0225742	0.594081
1459_at	CSNK2A2	casein kinase 2 alpha 2	0.63992	6.94963	0.0226305	0.594081
553_at	AVPR1B	arginine vasopressin receptor 1B	-0.235919	2.83645	0.0226715	0.594081
9166_at	EBAG9	estrogen receptor binding site associated, antigen, 9	0.699954	5.00577	0.0227009	0.594081
79690_at	GAL3ST4	galactose-3-O-sulfotransferase 4	-0.485708	6.31331	0.0227029	0.594081
284391_at	ZNF844	zinc finger protein 844	0.479256	5.39961	0.0227125	0.594081
643669_at	CCER2	coiled-coil glutamate rich protein 2	-0.405212	5.12425	0.022718	0.594081
115703_at	ARHGAP33	Rho GTPase activating protein 33	-0.219197	4.28632	0.0227252	0.594081
100418881_at	NBEAP2	neurobeachin pseudogene 2	0.354435	2.86132	0.0227754	0.594081
124540_at	MSI2	musashi RNA binding protein 2	-0.341369	6.44111	0.0227955	0.594081
6656_at	SOX1	SRY-box 1	-0.208822	2.86539	0.0228095	0.594081
105378248_at	LOC105378248	uncharacterized LOC105378248	0.276254	1.90425	0.0228166	0.594081
100288974_at	BMS1P21	BMS1, ribosome biogenesis factor pseudogene 21	-0.271561	2.48002	0.0228266	0.594081
11346_at	SYNPO	synaptopodin	-0.228828	2.90877	0.0228528	0.594081
5601_at	MAPK9	mitogen-activated protein kinase 9	0.238224	6.02532	0.0228679	0.594081
105379219_at	FAM85B	family with sequence similarity 85 member B	-0.200127	3.07488	0.0228698	0.594081
389860_at	PAGE2B	PAGE family member 2B	0.496265	2.87226	0.0228951	0.594081
90736_at	FAM104B	family with sequence similarity 104 member B	0.200446	4.15192	0.0229077	0.594081
23118_at	TAB2	TGF-beta activated kinase 1/MAP3K7 binding protein 2	0.269103	5.82672	0.0229096	0.594081
8362_at	HIST1H4K	histone cluster 1 H4 family member k	0.264614	1.99971	0.022926	0.594081
728564_at	GMPSP1	guanine monophosphate synthase pseudogene 1	0.723459	8.4377	0.0229544	0.594081
9529_at	BAG5	BCL2 associated athanogene 5	0.485639	5.11957	0.0229819	0.594081
102724889_at	LOC102724889	uncharacterized LOC102724889	0.78924	7.7644	0.0229907	0.594081
84989_at	JMJD1C-AS1	JMJD1C antisense RNA 1	-0.317966	4.0041	0.0230245	0.594081
100130827_at	SBK3	SH3 domain binding kinase family member 3	-0.215551	4.13625	0.0230312	0.594081
101927492_at	UTAT33	uncharacterized LOC101927492	0.208542	2.49596	0.0230508	0.594081
441549_at	CDNF	cerebral dopamine neurotrophic factor	0.359409	3.39087	0.0230509	0.594081
389023_at	DPP10-AS1	DPP10 antisense RNA 1	-0.354755	2.71318	0.0231042	0.594081
60496_at	AASDHPPT	aminoadipate-semialdehyde dehydrogenase-phosphopantetheinyl transferase	0.947736	4.58777	0.0231058	0.594081
113179_at	ADAT3	adenosine deaminase, tRNA specific 3	-0.390738	4.11716	0.0231183	0.594081
140807_at	KRT72	keratin 72	0.387566	5.55549	0.0231216	0.594081
401127_at	LOC401127	WD repeat domain 5 pseudogene	0.199073	2.87767	0.0231547	0.594081
83756_at	TAS1R3	taste 1 receptor member 3	-0.200637	3.61217	0.023166	0.594081
873_at	CBR1	carbonyl reductase 1	0.191082	3.32562	0.0231986	0.594081
100127908_at	SELENOKP2	selenoprotein K pseudogene 2	0.899736	9.08616	0.0232333	0.594081
728888_at	NPIPB11	nuclear pore complex interacting protein family member B11	-0.542514	8.15561	0.0232424	0.594081
389768_at	LOC389768	potassium channel tetramerization domain containing 1 pseudogene	0.245772	2.8068	0.0232594	0.594081
733_at	C8G	complement C8 gamma chain	-0.207401	4.27988	0.0232636	0.594081
728505_at	WDR82P1	WD repeat domain 82 pseudogene 1	0.365828	10.09	0.023272	0.594081
219770_at	GJD4	gap junction protein delta 4	-0.187552	2.35019	0.0232829	0.594081
634_at	CEACAM1	carcinoembryonic antigen related cell adhesion molecule 1	0.460662	3.92214	0.0233087	0.594081
105376548_at	LOC105376548	uncharacterized LOC105376548	-0.404377	4.2874	0.0233353	0.594081
5170_at	PDPK1	3-phosphoinositide dependent protein kinase 1	0.40674	6.1053	0.0233354	0.594081
105371032_at	LOC105371032	polyadenylate-binding protein 4 pseudogene	0.955877	10.7937	0.023345	0.594081
100288615_at	WHAMMP1	WAS protein homolog associated with actin, golgi membranes and microtubules pseudogene 1	-0.425139	9.55405	0.0233505	0.594081
107986756_at	NA	NA	-0.190632	3.3688	0.0233619	0.594081
100874115_at	PLCXD2-AS1	PLCXD2 antisense RNA 1	-0.791982	4.38797	0.0233723	0.594081
10927_at	SPIN1	spindlin 1	0.397002	5.90967	0.0233784	0.594081
105372379_at	LOC105372379	uncharacterized LOC105372379	0.257341	2.67634	0.0233799	0.594081
100506282_at	LOC100506282	uncharacterized LOC100506282	0.678545	4.87127	0.0233835	0.594081
730647_at	HINT1P1	histidine triad nucleotide binding protein 1 pseudogene 1	0.41743	11.7549	0.0233839	0.594081
3594_at	IL12RB1	interleukin 12 receptor subunit beta 1	-0.369983	4.70933	0.0233902	0.594081
100423062_at	IGLL5	immunoglobulin lambda like polypeptide 5	-0.343989	4.12266	0.0233922	0.594081
100420911_at	LOC100420911	RNA transcription, translation and transport factor pseudogene	1.18562	2.61455	0.0233923	0.594081
9554_at	SEC22B	SEC22 homolog B, vesicle trafficking protein (gene/pseudogene)	-0.482467	6.02092	0.0234301	0.594081
85437_at	ZCRB1	zinc finger CCHC-type and RNA binding motif containing 1	1.06737	5.98648	0.0234415	0.594081
9013_at	TAF1C	TATA-box binding protein associated factor, RNA polymerase I subunit C	-0.266587	5.07715	0.023467	0.594081
643752_at	RAP1BL	RAP1B, member of RAS oncogene family pseudogene	0.325285	9.396	0.0234698	0.594081
11261_at	CHP1	calcineurin like EF-hand protein 1	0.375685	5.69678	0.0234833	0.594081
8420_at	SNHG3	small nucleolar RNA host gene 3	-0.320605	7.34934	0.02351	0.594081
1069_at	CETN2	centrin 2	0.66975	4.74293	0.0235307	0.594081
131616_at	TMEM42	transmembrane protein 42	-0.300711	5.72863	0.0235455	0.594081
4494_at	MT1F	metallothionein 1F	0.468377	7.36579	0.0235536	0.594081
105374593_at	LOC105374593	uncharacterized LOC105374593	0.209985	1.81386	0.0235606	0.594081
100616408_at	MIR5047	microRNA 5047	-0.412803	8.80997	0.0235988	0.594081
5713_at	PSMD7	proteasome 26S subunit, non-ATPase 7	0.591061	8.07898	0.0236078	0.594081
51605_at	TRMT6	tRNA methyltransferase 6	0.256996	5.78719	0.023614	0.594081
7841_at	MOGS	mannosyl-oligosaccharide glucosidase	-0.32128	5.30187	0.0236209	0.594081
28552_at	TRBV23OR9-2	T-cell receptor beta variable 23/OR9-2 (pseudogene)	-0.227642	3.7689	0.023633	0.594081
92797_at	HELB	DNA helicase B	0.270494	6.33808	0.0236377	0.594081
101927966_at	LOC101927966	40S ribosomal protein S24-like	-0.336727	2.20407	0.0236934	0.594081
8354_at	HIST1H3I	histone cluster 1 H3 family member i	0.591798	5.15549	0.0236953	0.594081
113091_at	PTH2	parathyroid hormone 2	-0.30267	5.80795	0.0236989	0.594081
200894_at	ARL13B	ADP ribosylation factor like GTPase 13B	0.337777	3.89234	0.0237294	0.594081
4838_at	NODAL	nodal growth differentiation factor	-0.239299	3.0285	0.023753	0.594081
27031_at	NPHP3	nephrocystin 3	0.598131	5.32088	0.0237993	0.594081
102724146_at	LOC102724146	uncharacterized LOC102724146	-0.225655	2.33898	0.0238061	0.594081
340390_at	WDR97	WD repeat domain 97	-0.229852	3.55118	0.0238308	0.594081
123_at	PLIN2	perilipin 2	0.421843	5.35003	0.023857	0.594081
100419558_at	KARSP1	lysyl-tRNA synthetase pseudogene 1	0.513752	5.51282	0.0238573	0.594081
64801_at	ARV1	ARV1 homolog, fatty acid homeostasis modulator	0.512747	4.57859	0.0238638	0.594081
105378973_at	LOC105378973	uncharacterized LOC105378973	0.337263	2.14585	0.0238647	0.594081
729948_at	CDC26P1	cell division cycle 26 pseudogene 1	0.967946	3.6336	0.0238883	0.594081
100134317_at	LOC100134317	uncharacterized LOC100134317	-0.351226	5.42403	0.0239077	0.594081
29105_at	CFAP20	cilia and flagella associated protein 20	0.570676	6.69073	0.0239242	0.594081
220158_at	GTSCR1	Gilles de la Tourette syndrome chromosome region, candidate 1	0.476218	5.31809	0.0239275	0.594081
27092_at	CACNG4	calcium voltage-gated channel auxiliary subunit gamma 4	-0.21253	2.92445	0.0239293	0.594081
57150_at	SMIM8	small integral membrane protein 8	0.255922	4.97166	0.0239422	0.594081
646096_at	CHEK2P2	checkpoint kinase 2 pseudogene 2	-0.315603	2.18524	0.0239429	0.594081
664701_at	ZNF826P	zinc finger protein 826, pseudogene	0.467568	3.35837	0.0240238	0.594081
5834_at	PYGB	glycogen phosphorylase B	-0.506405	5.13665	0.0241023	0.594081
143686_at	SESN3	sestrin 3	0.307053	6.64462	0.0241096	0.594081
375449_at	MAST4	microtubule associated serine/threonine kinase family member 4	-0.226457	4.59283	0.0241151	0.594081
3301_at	DNAJA1	DnaJ heat shock protein family (Hsp40) member A1	0.650577	7.87965	0.0241514	0.594081
107986939_at	NA	NA	0.589541	7.52971	0.0241712	0.594081
133308_at	SLC9B2	solute carrier family 9 member B2	0.344376	4.3194	0.0241885	0.594081
105379194_at	LOC105379194	uncharacterized LOC105379194	-0.215797	3.66381	0.0241932	0.594081
107986648_at	NA	NA	1.55838	3.48263	0.0242082	0.594081
1606_at	DGKA	diacylglycerol kinase alpha	-0.263929	8.60079	0.0242092	0.594081
390010_at	NKX1-2	NK1 homeobox 2	-0.233552	4.25563	0.0242152	0.594081
55003_at	PAK1IP1	PAK1 interacting protein 1	0.741829	4.56341	0.0242189	0.594081
100422666_at	YWHABP2	tyrosine 3-monooxygenase/tryptophan 5-monooxygenase activation protein beta pseudogene 2	0.651405	6.94529	0.024241	0.594081
342865_at	VSTM2B	V-set and transmembrane domain containing 2B	-0.221714	4.30752	0.0242455	0.594081
390239_at	NDUFB11P1	NADH:ubiquinone oxidoreductase subunit B11 pseudogene 1	0.550987	8.13713	0.0242474	0.594081
9032_at	TM4SF5	transmembrane 4 L six family member 5	-0.23959	2.80218	0.0242672	0.594081
144577_at	C12orf66	chromosome 12 open reading frame 66	0.268417	4.5745	0.0242855	0.594081
90594_at	ZNF439	zinc finger protein 439	0.412171	5.33969	0.0242869	0.594081
135270_at	COPS5P1	COP9 signalosome subunit 5 pseudogene 1	1.75072	6.51992	0.0243096	0.594081
105373730_at	LOC105373730	uncharacterized LOC105373730	-0.550035	3.49363	0.0243105	0.594081
27229_at	TUBGCP4	tubulin gamma complex associated protein 4	0.382059	4.10376	0.0243378	0.594081
100287852_at	LOC100287852	family with sequence similarity 136 member A pseudogene	-0.207245	4.11721	0.0243862	0.594081
28511_at	NKIRAS2	NFKB inhibitor interacting Ras like 2	-0.24758	5.25518	0.0244025	0.594081
101060112_at	LOC101060112	RAP1A, member of RAS oncogene family pseudogene	1.51229	9.11434	0.0244135	0.594081
1153_at	CIRBP	cold inducible RNA binding protein	-0.570902	8.91135	0.0244579	0.594081
51061_at	TXNDC11	thioredoxin domain containing 11	0.195446	6.66833	0.0244639	0.594081
5613_at	PRKX	protein kinase, X-linked	0.323475	6.52247	0.02451	0.594081
440050_at	KRTAP5-7	keratin associated protein 5-7	0.40383	4.35677	0.0245423	0.594081
220107_at	DLEU7	deleted in lymphocytic leukemia, 7	-0.192842	3.18476	0.0245592	0.594081
6625_at	SNRNP70	small nuclear ribonucleoprotein U1 subunit 70	-0.780972	7.49059	0.024589	0.594081
100652929_at	LINC02078	long intergenic non-protein coding RNA 2078	-0.381402	2.84919	0.0245969	0.594081
7690_at	ZNF131	zinc finger protein 131	0.533523	5.89973	0.0246114	0.594081
2589_at	GALNT1	polypeptide N-acetylgalactosaminyltransferase 1	0.569183	5.22246	0.0246191	0.594081
107985878_at	NA	NA	0.210873	2.40847	0.0246583	0.594081
123283_at	TARSL2	threonyl-tRNA synthetase like 2	0.448753	5.48759	0.024695	0.594081
100128770_at	LOC100128770	uncharacterized LOC100128770	-0.232101	2.53399	0.0247129	0.594081
28969_at	BZW2	basic leucine zipper and W2 domains 2	0.442053	5.97535	0.024736	0.594081
100129034_at	LOC100129034	uncharacterized LOC100129034	-0.29931	2.99894	0.0247774	0.594081
105370980_at	LOC105370980	putative uncharacterized protein UNQ9370/PRO34162	-0.319848	2.19978	0.0247865	0.594081
9592_at	IER2	immediate early response 2	-0.725844	5.36729	0.0247981	0.594081
11051_at	NUDT21	nudix hydrolase 21	0.574352	7.53192	0.0248615	0.594081
339175_at	METTL2A	methyltransferase like 2A	0.288446	3.6961	0.024906	0.594081
60678_at	EEFSEC	eukaryotic elongation factor, selenocysteine-tRNA specific	-0.321421	5.15129	0.0249189	0.594081
28409_at	IGHV3-73	immunoglobulin heavy variable 3-73	-0.409843	2.1308	0.0249199	0.594081
7122_at	CLDN5	claudin 5	-0.226761	4.06447	0.0249252	0.594081
5201_at	PFDN1	prefoldin subunit 1	0.402821	5.82887	0.0249435	0.594081
54854_at	FAM83E	family with sequence similarity 83 member E	-0.232842	4.31381	0.0249835	0.594081
100505678_at	STARD4-AS1	STARD4 antisense RNA 1	-0.255022	2.83059	0.0249986	0.594081
105371795_at	LOC105371795	uncharacterized LOC105371795	-0.239884	2.93343	0.0250163	0.594081
153842_at	SEM1P1	SEM1, 26S proteasome complex subunit pseudogene 1	0.851313	10.3434	0.0250395	0.594081
50840_at	TAS2R14	taste 2 receptor member 14	-0.914406	3.8087	0.0250409	0.594081
1615_at	DARS	aspartyl-tRNA synthetase	0.557796	6.58972	0.0250712	0.594081
57535_at	KIAA1324	KIAA1324	0.260119	4.42039	0.0250831	0.594081
55069_at	TMEM248	transmembrane protein 248	0.500631	6.61214	0.0251126	0.594081
51056_at	LAP3	leucine aminopeptidase 3	0.540514	5.70233	0.0251212	0.594081
116540_at	MRPL53	mitochondrial ribosomal protein L53	0.510912	5.42304	0.0251234	0.594081
653316_at	FAM153C	family with sequence similarity 153 member C	-0.32299	7.2679	0.0251555	0.594081
55605_at	KIF21A	kinesin family member 21A	0.40701	3.20122	0.0251621	0.594081
80055_at	PGAP1	post-GPI attachment to proteins 1	0.436328	3.09057	0.0251857	0.594081
440145_at	MZT1	mitotic spindle organizing protein 1	0.604393	4.55636	0.0252022	0.594081
28395_at	IGHV4-34	immunoglobulin heavy variable 4-34	-0.255817	3.91582	0.0252624	0.594081
23162_at	MAPK8IP3	mitogen-activated protein kinase 8 interacting protein 3	-0.296083	5.41416	0.025271	0.594081
100129461_at	LYRM4-AS1	LYRM4 antisense RNA 1	0.234843	3.18501	0.0252831	0.594081
102465536_at	MIR6890	microRNA 6890	-0.6923	5.23147	0.0253094	0.594081
105374153_at	LOC105374153	uncharacterized LOC105374153	-0.289718	2.53339	0.0253107	0.594081
284837_at	AATBC	apoptosis associated transcript in bladder cancer	-0.272391	4.44589	0.0253375	0.594081
101927702_at	LOC101927702	uncharacterized LOC101927702	-0.202343	2.39672	0.025374	0.594081
51264_at	MRPL27	mitochondrial ribosomal protein L27	-0.403208	6.50494	0.0253761	0.594081
101928638_at	PRR31	proline rich 31	-0.204133	4.80096	0.0253811	0.594081
4953_at	ODC1	ornithine decarboxylase 1	0.603804	8.73309	0.0253942	0.594081
259290_at	TAS2R31	taste 2 receptor member 31	-0.555789	2.74769	0.0254071	0.594081
10575_at	CCT4	chaperonin containing TCP1 subunit 4	0.653235	6.30945	0.0254143	0.594081
100132287_at	LOC100132287	uncharacterized LOC100132287	-0.784692	7.58803	0.0254332	0.594081
79884_at	MAP9	microtubule associated protein 9	0.414136	3.58222	0.0254348	0.594081
101928160_at	LOC101928160	uncharacterized LOC101928160	-0.234386	3.63347	0.0254368	0.594081
386677_at	KRTAP10-1	keratin associated protein 10-1	-0.237314	5.76769	0.0254443	0.594081
51703_at	ACSL5	acyl-CoA synthetase long chain family member 5	0.516834	5.56003	0.0254632	0.594081
100506302_at	LOC100506302	uncharacterized LOC100506302	0.282461	4.50086	0.0254945	0.594081
102723963_at	LOC102723963	uncharacterized LOC102723963	-0.345954	4.38994	0.0255159	0.594081
10799_at	RPP40	ribonuclease P/MRP subunit p40	0.507014	2.72833	0.0255234	0.594081
115361_at	GBP4	guanylate binding protein 4	0.9292	5.16503	0.0255403	0.594081
2615_at	LRRC32	leucine rich repeat containing 32	-0.226991	3.51323	0.0255482	0.594081
4299_at	AFF1	AF4/FMR2 family member 1	0.223923	7.13815	0.0255807	0.594081
341799_at	OR6S1	olfactory receptor family 6 subfamily S member 1	-0.253578	2.35461	0.0256093	0.594081
105374366_at	LINC02482	long intergenic non-protein coding RNA 2482	0.33149	5.8379	0.0256355	0.594081
102724745_at	LOC102724745	uncharacterized LOC102724745	0.234439	2.1246	0.0256406	0.594081
105374600_at	LOC105374600	uncharacterized LOC105374600	0.20947	1.921	0.025642	0.594081
8673_at	VAMP8	vesicle associated membrane protein 8	0.373321	6.42386	0.0256696	0.594081
119385_at	AGAP11	ArfGAP with GTPase domain, ankyrin repeat and PH domain 11	0.194233	2.02561	0.0256805	0.594081
150967_at	LINC01963	long intergenic non-protein coding RNA 1963	0.389697	5.07453	0.0256835	0.594081
389762_at	SPATA31D3	SPATA31 subfamily D member 3	-0.285583	1.81829	0.0257002	0.594081
10409_at	BASP1	brain abundant membrane attached signal protein 1	-0.189438	4.52416	0.025702	0.594081
144108_at	SPTY2D1	SPT2 chromatin protein domain containing 1	0.462315	5.61806	0.0257046	0.594081
100287932_at	TIMM23	translocase of inner mitochondrial membrane 23	0.550664	7.02275	0.0257367	0.594081
100128191_at	TMPO-AS1	TMPO antisense RNA 1	0.268191	3.95987	0.0257603	0.594081
55628_at	ZNF407	zinc finger protein 407	-0.207795	6.27961	0.0257646	0.594081
330_at	BIRC3	baculoviral IAP repeat containing 3	0.425971	5.37545	0.0257808	0.594081
84864_at	RIOX2	ribosomal oxygenase 2	0.378591	5.36785	0.025794	0.594081
200232_at	FAM209A	family with sequence similarity 209 member A	0.801454	4.90591	0.0257966	0.594081
105221694_at	BISPR	BST2 interferon stimulated positive regulator (non-protein coding)	0.49719	4.81237	0.025801	0.594081
105377728_at	LINC01944	long intergenic non-protein coding RNA 1944	-0.260121	2.41611	0.0258348	0.594081
51720_at	UIMC1	ubiquitin interaction motif containing 1	0.287729	5.17258	0.0258537	0.594081
26578_at	OSTF1	osteoclast stimulating factor 1	0.608936	6.7966	0.0258684	0.594081
132789_at	GNPDA2	glucosamine-6-phosphate deaminase 2	0.362637	4.12959	0.0258688	0.594081
105378485_at	LOC105378485	uncharacterized LOC105378485	-0.49132	7.09707	0.025886	0.594081
574414_at	PRR9	proline rich 9	-0.223636	2.12695	0.0258868	0.594081
26035_at	GLCE	glucuronic acid epimerase	0.352129	3.76113	0.0259056	0.594081
64777_at	RMND5B	required for meiotic nuclear division 5 homolog B	-0.287048	5.40126	0.0259327	0.594081
55181_at	SMG8	SMG8, nonsense mediated mRNA decay factor	0.4358	4.17762	0.0259346	0.594081
90410_at	IFT20	intraflagellar transport 20	0.464754	6.23591	0.0259443	0.594081
3972_at	LHB	luteinizing hormone beta polypeptide	-0.39654	4.15359	0.025952	0.594081
100170221_at	SNAR-H	small ILF3/NF90-associated RNA H	-0.381189	5.34364	0.0259541	0.594081
51013_at	EXOSC1	exosome component 1	0.428362	5.37276	0.0259708	0.594081
85444_at	LRRCC1	leucine rich repeat and coiled-coil centrosomal protein 1	0.371524	3.10222	0.025981	0.594081
116512_at	MRGPRD	MAS related GPR family member D	-0.243507	2.89217	0.0259826	0.594081
6876_at	TAGLN	transgelin	-0.226509	4.2721	0.0259921	0.594081
10621_at	POLR3F	RNA polymerase III subunit F	0.352211	3.8427	0.0260045	0.594081
101928359_at	LOC101928359	uncharacterized LOC101928359	-0.345966	2.15856	0.0260185	0.594081
28475_at	IGHJ6	immunoglobulin heavy joining 6	-0.570603	3.65193	0.0260211	0.594081
83719_at	YPEL3	yippee like 3	-0.51513	6.6645	0.0260309	0.594081
204800_at	LOC204800	actin related protein 2/3 complex subunit 1A pseudogene	0.533285	4.5706	0.0260578	0.594081
28962_at	OSTM1	osteopetrosis associated transmembrane protein 1	0.619483	4.38741	0.0260855	0.594081
107984391_at	NA	NA	-0.334289	3.85991	0.0261125	0.594081
2334_at	AFF2	AF4/FMR2 family member 2	-0.299979	3.45882	0.0261399	0.594081
6650_at	CAPN15	calpain 15	-0.34546	4.72195	0.026156	0.594081
219654_at	ZCCHC24	zinc finger CCHC-type containing 24	-0.227839	3.95794	0.0261662	0.594081
100126313_at	MIR744	microRNA 744	-0.339484	3.00932	0.0261691	0.594081
107984474_at	NA	NA	0.226405	1.99285	0.0261821	0.594081
79109_at	MAPKAP1	mitogen-activated protein kinase associated protein 1	0.32384	6.38869	0.0261872	0.594081
105370003_at	LOC105370003	uncharacterized LOC105370003	-0.394228	2.61594	0.0261888	0.594081
57407_at	NMRAL1	NmrA like redox sensor 1	-0.262773	5.1731	0.0261941	0.594081
283551_at	LINC01588	long intergenic non-protein coding RNA 1588	0.251289	5.45235	0.0261979	0.594081
92140_at	MTDH	metadherin	0.655506	7.5637	0.0262071	0.594081
101927003_at	PKIA-AS1	PKIA antisense RNA 1	-0.445779	4.55092	0.0262992	0.594081
100133091_at	LOC100133091	uncharacterized LOC100133091	-0.2314	4.29592	0.0263032	0.594081
80264_at	ZNF430	zinc finger protein 430	0.476072	6.17459	0.0263209	0.594081
730239_at	ZDHHC20P4	zinc finger DHHC-type containing 20 pseudogene 4	1.08942	5.58229	0.0263455	0.594081
100422953_at	MIR3165	microRNA 3165	-0.383968	2.75391	0.0263672	0.594081
94107_at	TMEM203	transmembrane protein 203	0.443072	6.23392	0.0263791	0.594081
374403_at	TBC1D10C	TBC1 domain family member 10C	-0.423791	5.67911	0.0263841	0.594081
51263_at	MRPL30	mitochondrial ribosomal protein L30	0.30804	5.17794	0.0264168	0.594081
574029_at	DUSP5P1	dual specificity phosphatase 5 pseudogene 1	-0.20944	2.32484	0.0264178	0.594081
8874_at	ARHGEF7	Rho guanine nucleotide exchange factor 7	-0.225908	5.63798	0.0264939	0.594081
642946_at	FLVCR1-AS1	FLVCR1 antisense RNA 1 (head to head)	0.239004	4.30336	0.0264981	0.594081
101928255_at	LOC101928255	uncharacterized LOC101928255	-0.225873	4.48067	0.0265182	0.594081
390415_at	CCT5P2	chaperonin containing TCP1 subunit 5 pseudogene 2	0.946797	7.33502	0.0265471	0.594081
494115_at	RBMXL1	RNA binding motif protein, X-linked like 1	0.242007	4.40848	0.0265487	0.594081
283229_at	CRACR2B	calcium release activated channel regulator 2B	-0.220704	4.83053	0.026551	0.594081
1203_at	CLN5	CLN5, intracellular trafficking protein	0.230015	5.29565	0.0265914	0.594081
7965_at	AIMP2	aminoacyl tRNA synthetase complex interacting multifunctional protein 2	0.583624	5.38434	0.0266011	0.594081
105374661_at	LOC105374661	uncharacterized LOC105374661	-0.202199	2.02018	0.0266064	0.594081
100874042_at	HM13-AS1	HM13 antisense RNA 1	-0.464769	5.81854	0.0266073	0.594081
394_at	ARHGAP5	Rho GTPase activating protein 5	0.347078	5.35718	0.0266479	0.594081
100129878_at	LOC100129878	uncharacterized LOC100129878	-0.381885	3.87252	0.0266491	0.594081
100422391_at	POLR3GP2	RNA polymerase III subunit G pseudogene 2	0.503924	3.15057	0.0266936	0.594081
10773_at	ZBTB6	zinc finger and BTB domain containing 6	0.396232	4.12691	0.0266956	0.594081
51227_at	PIGP	phosphatidylinositol glycan anchor biosynthesis class P	0.431621	4.57669	0.0266997	0.594081
105378346_at	LOC105378346	uncharacterized LOC105378346	-0.672491	1.8954	0.0267047	0.594081
55175_at	KLHL11	kelch like family member 11	0.198685	4.69779	0.0267173	0.594081
24146_at	CLDN15	claudin 15	-0.556745	5.0511	0.0267505	0.594081
79078_at	C1orf50	chromosome 1 open reading frame 50	0.758429	5.74735	0.0267533	0.594081
347422_at	LOC347422	tRNA methyltransferase 1 homolog (S. cerevisiae) pseudogene	-0.447564	4.69274	0.0267625	0.594081
105379049_at	LOC105379049	uncharacterized LOC105379049	-0.247882	2.87814	0.0267637	0.594081
225_at	ABCD2	ATP binding cassette subfamily D member 2	0.578962	5.87556	0.026764	0.594081
79026_at	AHNAK	AHNAK nucleoprotein	0.483539	5.31438	0.0267721	0.594081
107984744_at	NA	NA	0.180955	3.0139	0.0267745	0.594081
51726_at	DNAJB11	DnaJ heat shock protein family (Hsp40) member B11	0.526558	7.25047	0.0267772	0.594081
57048_at	PLSCR3	phospholipid scramblase 3	-0.375293	4.40673	0.0267795	0.594081
8826_at	IQGAP1	IQ motif containing GTPase activating protein 1	0.639383	6.8002	0.0268059	0.594081
10308_at	ZNF267	zinc finger protein 267	0.834277	5.41091	0.0268199	0.594081
51119_at	SBDS	SBDS, ribosome maturation factor	0.481127	9.04009	0.0268578	0.594081
107984293_at	NA	NA	-0.6724	8.24381	0.0268679	0.594081
3292_at	HSD17B1	hydroxysteroid 17-beta dehydrogenase 1	-0.191685	4.50556	0.0268714	0.594081
728887_at	CCNB1IP1P1	cyclin B1 interacting protein 1 pseudogene 1	1.51585	4.21257	0.0268844	0.594081
27292_at	DIMT1	DIM1 dimethyladenosine transferase 1 homolog	0.469499	4.60588	0.0269117	0.594081
55233_at	MOB1A	MOB kinase activator 1A	0.380823	7.32508	0.0269322	0.594081
1378_at	CR1	complement C3b/C4b receptor 1 (Knops blood group)	0.270404	2.64775	0.0269449	0.594081
1877_at	E4F1	E4F transcription factor 1	-0.236891	4.31679	0.0269517	0.594081
4725_at	NDUFS5	NADH:ubiquinone oxidoreductase subunit S5	0.664607	8.79144	0.0269699	0.594081
105375903_at	LOC105375903	uncharacterized LOC105375903	-0.201776	1.93304	0.0270181	0.594081
8284_at	KDM5D	lysine demethylase 5D	-0.271912	4.94185	0.0270225	0.594081
105374620_at	LOC105374620	uncharacterized LOC105374620	-0.232958	2.21988	0.0270231	0.594081
404672_at	GTF2H5	general transcription factor IIH subunit 5	0.267027	4.77028	0.0270306	0.594081
2537_at	IFI6	interferon alpha inducible protein 6	0.198836	4.94687	0.0270789	0.594081
5938_at	RBMS1P1	RNA binding motif single stranded interacting protein 1 pseudogene 1	0.520952	7.73304	0.0270859	0.594081
317662_at	FAM149B1	family with sequence similarity 149 member B1	0.381103	4.93189	0.0270869	0.594081
83874_at	TBC1D10A	TBC1 domain family member 10A	-0.530344	5.44754	0.0271098	0.594081
10153_at	CEBPZ	CCAAT/enhancer binding protein zeta	0.904684	7.68029	0.0271248	0.594081
28448_at	IGHV3-15	immunoglobulin heavy variable 3-15	-0.564204	2.482	0.0271271	0.594081
693155_at	MIR570	microRNA 570	-0.613296	2.13941	0.0271342	0.594081
90075_at	ZNF30	zinc finger protein 30	0.245545	3.7138	0.0271789	0.594081
266625_at	NDUFA9P1	NADH:ubiquinone oxidoreductase subunit A9 pseudogene 1	0.475449	4.30126	0.0272051	0.594081
220972_at	MARCH8	membrane associated ring-CH-type finger 8	0.376447	5.03974	0.0272237	0.594081
100133005_at	RASA4DP	RAS p21 protein activator 4CD, pseudogene	-0.787076	5.3981	0.0272239	0.594081
11137_at	PWP1	PWP1 homolog, endonuclein	0.377504	5.18857	0.0272249	0.594081
6490_at	PMEL	premelanosome protein	-0.223657	3.68976	0.0272363	0.594081
7159_at	TP53BP2	tumor protein p53 binding protein 2	0.266195	5.37098	0.027238	0.594081
387521_at	TMEM189	transmembrane protein 189	0.208217	4.28125	0.0273271	0.594081
100505736_at	LOC100505736	uncharacterized LOC100505736	-0.453821	2.76352	0.0273661	0.594081
100131535_at	RPL5P28	ribosomal protein L5 pseudogene 28	0.262069	5.41812	0.0273711	0.594081
10549_at	PRDX4	peroxiredoxin 4	0.663616	3.68321	0.0273787	0.594081
100302692_at	FTX	FTX transcript, XIST regulator (non-protein coding)	-0.769997	4.73274	0.0273979	0.594081
3251_at	HPRT1	hypoxanthine phosphoribosyltransferase 1	0.816251	4.01516	0.0273987	0.594081
3800_at	KIF5C	kinesin family member 5C	0.301269	2.94697	0.0274259	0.594081
100616467_at	MIR4767	microRNA 4767	-0.842347	5.40909	0.0274612	0.594081
3660_at	IRF2	interferon regulatory factor 2	0.426334	6.33705	0.0274618	0.594081
26771_at	SNORD102	small nucleolar RNA, C/D box 102	0.41193	6.38569	0.0274776	0.594081
26233_at	FBXL6	F-box and leucine rich repeat protein 6	-0.371119	4.77283	0.0274779	0.594081
29087_at	THYN1	thymocyte nuclear protein 1	0.610765	5.89738	0.0274828	0.594081
100422851_at	MIR4316	microRNA 4316	-0.178099	5.85592	0.0275272	0.594081
100134868_at	LOC100134868	uncharacterized LOC100134868	-0.662888	3.71366	0.0275401	0.594081
2217_at	FCGRT	Fc fragment of IgG receptor and transporter	-0.266937	4.11291	0.0275831	0.594081
11010_at	GLIPR1	GLI pathogenesis related 1	0.668408	6.56847	0.0275934	0.594081
445347_at	TARP	TCR gamma alternate reading frame protein	0.488816	2.9513	0.0276121	0.594081
22858_at	ICK	intestinal cell kinase	0.282208	5.14347	0.0276325	0.594081
5707_at	PSMD1	proteasome 26S subunit, non-ATPase 1	0.47385	5.93557	0.0276473	0.594081
10199_at	MPHOSPH10	M-phase phosphoprotein 10	0.775354	6.34093	0.0276555	0.594081
105373903_at	LOC105373903	uncharacterized LOC105373903	-0.229722	2.69072	0.0276858	0.594081
79091_at	METTL22	methyltransferase like 22	0.213756	5.12441	0.0276916	0.594081
100421008_at	SLC9B1P3	solute carrier family 9 member B1 pseudogene 3	0.186531	2.14898	0.0276917	0.594081
105373455_at	LOC105373455	uncharacterized LOC105373455	-0.338742	1.99859	0.0276971	0.594081
107985923_at	NA	NA	0.5713	3.68147	0.027706	0.594081
8872_at	CDC123	cell division cycle 123	0.321424	5.91431	0.0277083	0.594081
8975_at	USP13	ubiquitin specific peptidase 13	0.298923	3.69872	0.0277288	0.594081
51573_at	GDE1	glycerophosphodiester phosphodiesterase 1	0.321549	4.98881	0.0277313	0.594081
8723_at	SNX4	sorting nexin 4	0.578906	4.89751	0.0277334	0.594081
105369308_at	LOC105369308	uncharacterized LOC105369308	-0.292378	2.86341	0.0277743	0.594081
157285_at	PRAG1	PEAK1 related, kinase-activating pseudokinase 1	-0.421097	5.48685	0.0277744	0.594081
50861_at	STMN3	stathmin 3	-0.234866	5.69493	0.0277783	0.594081
101929664_at	HORMAD2-AS1	HORMAD2 and MTMR3 antisense RNA 1	-0.222823	2.84936	0.027783	0.594081
23228_at	PLCL2	phospholipase C like 2	0.205642	6.1208	0.0277867	0.594081
440519_at	ZNF724	zinc finger protein 724	0.520937	5.58927	0.0278028	0.594081
105376873_at	LOC105376873	uncharacterized LOC105376873	0.246396	2.3474	0.0278178	0.594081
553103_at	MIR3936HG	MIR3936 host gene	-0.264365	4.50018	0.0278575	0.594081
100507381_at	KCNQ5-IT1	KCNQ5 intronic transcript 1	-1.14102	4.8285	0.0278751	0.594081
375323_at	LHFPL4	LHFPL tetraspan subfamily member 4	-0.188729	3.27561	0.0278813	0.594081
25789_at	TMEM59L	transmembrane protein 59 like	-0.272508	4.88529	0.0278857	0.594081
102723533_at	LOC102723533	uncharacterized LOC102723533	-0.431957	7.62992	0.0278964	0.594081
29797_at	POM121L8P	POM121 transmembrane nucleoporin like 8, pseudogene	-0.470455	5.60817	0.0278981	0.594081
55760_at	DHX32	DEAH-box helicase 32 (putative)	0.732087	4.71385	0.0278981	0.594081
100130794_at	NDUFS5P7	NADH:ubiquinone oxidoreductase subunit S5 pseudogene 7	0.533641	11.8743	0.0279464	0.594081
7913_at	DEK	DEK proto-oncogene	0.517395	6.30528	0.0279539	0.594081
100506119_at	LINC01503	long intergenic non-protein coding RNA 1503	-0.262756	2.68141	0.0279746	0.594081
595097_at	SNORD16	small nucleolar RNA, C/D box 16	-0.561507	6.22828	0.0279964	0.594081
105377626_at	LOC105377626	uncharacterized LOC105377626	-0.464807	3.03259	0.0280136	0.594081
821_at	CANX	calnexin	0.413921	7.59895	0.0280286	0.594081
101928150_at	LOC101928150	uncharacterized LOC101928150	0.380122	5.64111	0.0280639	0.594081
677814_at	SNORA31	small nucleolar RNA, H/ACA box 31	1.27451	5.97405	0.0280649	0.594081
6866_at	TAC3	tachykinin 3	-0.274856	3.31258	0.0280669	0.594081
132949_at	AASDH	aminoadipate-semialdehyde dehydrogenase	0.669891	4.95167	0.0281504	0.594081
401152_at	C4orf3	chromosome 4 open reading frame 3	0.293604	5.05826	0.0281793	0.594081
114926_at	SMIM19	small integral membrane protein 19	0.571753	6.38898	0.0281909	0.594081
6825_at	ETF1P2	eukaryotic translation termination factor 1 pseudogene 2	0.482715	4.72365	0.0282894	0.594081
643236_at	TMEM72	transmembrane protein 72	-0.202765	2.71285	0.0283081	0.594081
140735_at	DYNLL2	dynein light chain LC8-type 2	0.388124	6.95855	0.0283436	0.594081
401470_at	RPS26P10	ribosomal protein S26 pseudogene 10	0.406691	8.74726	0.0283808	0.594081
727905_at	SPATA31A5	SPATA31 subfamily A member 5	-0.624054	6.13206	0.0283948	0.594081
100507156_at	LOC100507156	uncharacterized LOC100507156	-0.253966	2.57301	0.0284312	0.594081
6727_at	SRP14	signal recognition particle 14	0.490412	7.5428	0.0284668	0.594081
9129_at	PRPF3	pre-mRNA processing factor 3	-0.234905	7.45046	0.0285327	0.594081
128061_at	C1orf131	chromosome 1 open reading frame 131	0.647364	5.07876	0.0286112	0.594081
130535_at	KCTD18	potassium channel tetramerization domain containing 18	0.217538	5.19375	0.0286234	0.594081
27115_at	PDE7B	phosphodiesterase 7B	-0.215247	2.89496	0.0286665	0.594081
85453_at	TSPYL5	TSPY like 5	0.326385	2.84652	0.0286987	0.594081
64766_at	S100PBP	S100P binding protein	0.360187	5.48963	0.028715	0.594081
55262_at	C7orf43	chromosome 7 open reading frame 43	-0.432124	6.63425	0.0287198	0.594081
100505483_at	PRKAG2-AS1	PRKAG2 antisense RNA 1	0.257899	3.81378	0.0287474	0.594081
84792_at	FAM220A	family with sequence similarity 220 member A	0.622513	5.73978	0.0287802	0.594081
3939_at	LDHA	lactate dehydrogenase A	0.555508	6.54447	0.0287877	0.594081
6249_at	CLIP1	CAP-Gly domain containing linker protein 1	0.464117	5.93907	0.0287889	0.594081
285513_at	GPRIN3	GPRIN family member 3	0.241369	4.36289	0.028796	0.594081
106480315_at	RNY3P12	RNA, Ro-associated Y3 pseudogene 12	-0.269052	5.91937	0.0287971	0.594081
101928336_at	LOC101928336	uncharacterized LOC101928336	-0.30981	2.95272	0.0288031	0.594081
106481810_at	RN7SKP102	RNA, 7SK small nuclear pseudogene 102	0.271435	4.64539	0.0288162	0.594081
5097_at	PCDH1	protocadherin 1	-0.180802	3.61558	0.0288178	0.594081
280661_at	EIF1AXP1	eukaryotic translation initiation factor 1A, X-linked pseudogene 1	0.67923	7.54551	0.0288459	0.594081
128346_at	C1orf162	chromosome 1 open reading frame 162	0.417743	7.26566	0.0288618	0.594081
83878_at	USHBP1	USH1 protein network component harmonin binding protein 1	-0.231899	3.51738	0.0288858	0.594081
253943_at	YTHDF3	YTH N6-methyladenosine RNA binding protein 3	0.284855	7.30278	0.0289019	0.594081
105376334_at	LOC105376334	ankyrin repeat domain-containing protein 36B pseudogene	1.15362	5.37886	0.02892	0.594081
7526_at	YES1P1	YES1 pseudogene 1	0.417117	3.83126	0.0289797	0.594081
22847_at	ZNF507	zinc finger protein 507	0.306567	5.88892	0.0289977	0.594081
56647_at	BCCIP	BRCA2 and CDKN1A interacting protein	0.78992	5.77567	0.0290023	0.594081
56848_at	SPHK2	sphingosine kinase 2	-0.201954	4.67571	0.0290051	0.594081
1163_at	CKS1B	CDC28 protein kinase regulatory subunit 1B	-0.260342	5.30212	0.0290132	0.594081
26521_at	TIMM8B	translocase of inner mitochondrial membrane 8 homolog B	0.426235	5.31309	0.0290481	0.594081
100506235_at	LOC100506235	uncharacterized LOC100506235	0.482311	3.4829	0.0290634	0.594081
149478_at	BTBD19	BTB domain containing 19	-0.271054	4.96896	0.0290908	0.594081
101927419_at	LOC101927419	uncharacterized LOC101927419	-0.195952	2.48088	0.0291262	0.594081
574457_at	MIR181D	microRNA 181d	-0.370062	4.92885	0.0291379	0.594081
55974_at	SLC50A1	solute carrier family 50 member 1	0.185893	5.67816	0.0291479	0.594081
116937_at	SNORD83A	small nucleolar RNA, C/D box 83A	0.61881	3.76223	0.0291539	0.594081
102724827_at	MIATNB	MIAT neighbor (non-protein coding)	-0.38171	6.43657	0.0291588	0.594081
440023_at	KRTAP5-6	keratin associated protein 5-6	-0.219781	4.23028	0.0291624	0.594081
140902_at	R3HDML	R3H domain containing like	-0.266292	3.79154	0.0291806	0.594081
55120_at	FANCL	Fanconi anemia complementation group L	0.32933	2.43639	0.0291903	0.594081
554049_at	C1DP1	C1D nuclear receptor corepressor pseudogene 1	0.340886	6.79694	0.0291907	0.594081
3003_at	GZMK	granzyme K	0.891991	2.34441	0.0291907	0.594081
2665_at	GDI2	GDP dissociation inhibitor 2	0.59927	6.69444	0.0292232	0.594081
196527_at	ANO6	anoctamin 6	0.256949	4.88782	0.0292244	0.594081
146050_at	ZSCAN29	zinc finger and SCAN domain containing 29	0.414988	3.58997	0.0292532	0.594081
113878_at	DTX2	deltex E3 ubiquitin ligase 2	-0.300468	5.66148	0.0293148	0.594081
105378518_at	LOC105378518	uncharacterized LOC105378518	0.206894	2.15775	0.0293311	0.594081
105370923_at	LOC105370923	uncharacterized LOC105370923	-0.452446	4.09404	0.0293345	0.594081
5434_at	POLR2E	RNA polymerase II subunit E	-0.327479	4.78862	0.0293523	0.594081
834_at	CASP1	caspase 1	0.498759	3.84568	0.0293677	0.594081
55172_at	DNAAF2	dynein axonemal assembly factor 2	0.310871	3.64999	0.0293853	0.594081
56993_at	TOMM22	translocase of outer mitochondrial membrane 22	0.251834	6.62515	0.0294017	0.594081
440387_at	CTRB2	chymotrypsinogen B2	-0.20599	3.4156	0.0294066	0.594081
340277_at	FAM221A	family with sequence similarity 221 member A	0.371115	3.23996	0.0294072	0.594081
1017_at	CDK2	cyclin dependent kinase 2	-0.245744	6.18498	0.0294357	0.594081
55830_at	GLT8D1	glycosyltransferase 8 domain containing 1	0.460838	5.65703	0.0294675	0.594081
105372109_at	LOC105372109	uncharacterized LOC105372109	-0.209607	3.01306	0.0294855	0.594081
26272_at	FBXO4	F-box protein 4	0.206945	3.41909	0.0294901	0.594081
124637_at	CYB5D1	cytochrome b5 domain containing 1	0.17523	3.79465	0.0295	0.594081
105373060_at	LOC105373060	uncharacterized LOC105373060	-0.215315	5.00947	0.0295866	0.594081
105378735_at	LOC105378735	uncharacterized LOC105378735	-0.198609	2.40945	0.0296279	0.594081
100287175_at	LOC100287175	uncharacterized LOC100287175	-0.314431	3.33166	0.029654	0.594081
6865_at	TACR2	tachykinin receptor 2	-0.1973	3.32094	0.0296585	0.594081
342357_at	ZKSCAN2	zinc finger with KRAB and SCAN domains 2	0.289608	3.6424	0.029707	0.594081
27042_at	DIEXF	digestive organ expansion factor homolog (zebrafish)	0.65818	4.96265	0.0297208	0.594081
51692_at	CPSF3	cleavage and polyadenylation specific factor 3	0.24489	4.88832	0.0297233	0.594081
5626_at	PROP1	PROP paired-like homeobox 1	-0.192694	3.25055	0.0297427	0.594081
55727_at	BTBD7	BTB domain containing 7	0.532863	4.61354	0.0297838	0.594081
9315_at	NREP	neuronal regeneration related protein	-0.22305	3.37527	0.0297858	0.594081
6426_at	SRSF1	serine and arginine rich splicing factor 1	-0.294499	6.05573	0.0298026	0.594081
51634_at	RBMX2	RNA binding motif protein, X-linked 2	0.33556	6.93367	0.0298133	0.594081
7559_at	ZNF12	zinc finger protein 12	0.263374	4.12642	0.0298164	0.594081
83732_at	RIOK1	RIO kinase 1	0.671225	6.42917	0.029834	0.594081
105378672_at	LOC105378672	uncharacterized LOC105378672	-0.526087	4.77278	0.0298379	0.594081
28653_at	TRAV29DV5	T cell receptor alpha variable 29/delta variable 5 (gene/pseudogene)	0.816282	5.74287	0.0298539	0.594081
10715_at	CERS1	ceramide synthase 1	-0.416684	3.56966	0.0298555	0.594081
112597_at	CYTOR	cytoskeleton regulator RNA	-0.455394	3.42709	0.0299277	0.594081
724029_at	MIR659	microRNA 659	0.41096	2.70684	0.0299497	0.594081
23168_at	RTF1	RTF1 homolog, Paf1/RNA polymerase II complex component	0.40604	5.81637	0.0299647	0.594081
643034_at	DUX4L19	double homeobox 4 like 19	-0.60774	5.35945	0.0299727	0.594081
23043_at	TNIK	TRAF2 and NCK interacting kinase	-0.209317	6.80136	0.0299873	0.594081
55270_at	NUDT15	nudix hydrolase 15	0.370035	4.62756	0.0300015	0.594081
6940_at	ZNF354A	zinc finger protein 354A	0.485264	5.65955	0.0300023	0.594081
107987060_at	NA	NA	0.788833	2.59772	0.0300352	0.594081
23755_at	SIRPAP1	signal regulatory protein alpha pseudogene 1	-0.229092	3.29659	0.0300801	0.594081
107986695_at	NA	NA	-0.342854	2.55234	0.0300921	0.594081
56852_at	RAD18	RAD18, E3 ubiquitin protein ligase	0.293268	3.95625	0.0301134	0.594081
125150_at	ZSWIM7	zinc finger SWIM-type containing 7	0.250718	6.02363	0.0301178	0.594081
165918_at	RNF168	ring finger protein 168	0.362917	6.42466	0.0301441	0.594081
55167_at	MSL2	MSL complex subunit 2	0.345601	7.63295	0.0301501	0.594081
653579_at	CD177P1	CD177 molecule pseudogene 1	-0.211973	3.04876	0.030151	0.594081
107985040_at	NA	NA	-0.625938	5.75064	0.0302376	0.594081
642819_at	ZNF487	zinc finger protein 487	0.282526	2.52578	0.0302914	0.594081
105369608_at	LOC105369608	uncharacterized LOC105369608	-0.447497	3.65066	0.0303089	0.594081
7048_at	TGFBR2	transforming growth factor beta receptor 2	-0.309238	7.98967	0.0303166	0.594081
28724_at	TRAJ31	T cell receptor alpha joining 31	-0.727676	8.71843	0.0303191	0.594081
9781_at	RNF144A	ring finger protein 144A	-0.430096	5.93313	0.0303337	0.594081
8551_at	INE2	inactivation escape 2 (non-protein coding)	0.377538	3.67566	0.0303489	0.594081
64096_at	GFRA4	GDNF family receptor alpha 4	-0.301332	4.52073	0.0303643	0.594081
693223_at	MIR638	microRNA 638	-0.470037	4.49102	0.0304142	0.594081
2632_at	GBE1	1,4-alpha-glucan branching enzyme 1	0.32799	3.35516	0.0304527	0.594081
28730_at	TRAJ25	T cell receptor alpha joining 25 (non-functional)	-1.08803	5.37909	0.0304574	0.594081
105373580_at	LOC105373580	uncharacterized LOC105373580	-0.285083	2.56198	0.0304673	0.594081
100500808_at	MIR3917	microRNA 3917	-0.655709	9.98498	0.0304687	0.594081
107984383_at	NA	NA	-0.805059	3.05428	0.0304768	0.594081
3203_at	HOXA6	homeobox A6	-0.25857	4.74737	0.0304819	0.594081
389541_at	LAMTOR4	late endosomal/lysosomal adaptor, MAPK and MTOR activator 4	-0.278793	6.34697	0.0305017	0.594081
116151_at	FAM210B	family with sequence similarity 210 member B	0.287076	5.80221	0.030514	0.594081
10775_at	POP4	POP4 homolog, ribonuclease P/MRP subunit	0.394336	3.67619	0.0305461	0.594081
101927610_at	LOC101927610	uncharacterized LOC101927610	0.411896	2.37853	0.0305804	0.594081
2799_at	GNS	glucosamine (N-acetyl)-6-sulfatase	0.437214	4.57366	0.0305907	0.594081
2635_at	GBP3	guanylate binding protein 3	0.828301	5.52495	0.0305993	0.594081
2739_at	GLO1	glyoxalase I	0.453614	5.55809	0.0306309	0.594081
10063_at	COX17	COX17, cytochrome c oxidase copper chaperone	0.818291	6.54166	0.0306731	0.594081
677771_at	SCARNA4	small Cajal body-specific RNA 4	-0.308301	3.09559	0.0306797	0.594081
27285_at	TEKT2	tektin 2	-0.174882	2.9026	0.0306942	0.594081
10983_at	CCNI	cyclin I	0.383364	8.62716	0.0307375	0.594081
402191_at	NOL8P1	nucleolar protein 8 pseudogene 1	0.716363	6.11621	0.0307399	0.594081
105369846_at	LOC105369846	uncharacterized LOC105369846	0.468528	3.07333	0.030763	0.594081
123720_at	WHAMM	WAS protein homolog associated with actin, golgi membranes and microtubules	0.262662	6.01188	0.0307761	0.594081
9293_at	GPR52	G protein-coupled receptor 52	-0.606909	3.801	0.0308428	0.594081
390667_at	PTX4	pentraxin 4	-0.211822	2.93334	0.0308536	0.594081
100873947_at	LMLN-AS1	LMLN antisense RNA 1	0.435574	5.04851	0.0308631	0.594081
1528_at	CYB5A	cytochrome b5 type A	0.267924	4.73275	0.0308659	0.594081
200575_at	CRYGEP	crystallin gamma E, pseudogene	-0.214181	2.55808	0.0308669	0.594081
260429_at	PRSS33	protease, serine 33	-0.275993	4.34447	0.0308721	0.594081
644962_at	TNRC18P1	trinucleotide repeat containing 18 pseudogene 1	0.287445	3.4578	0.0309019	0.594081
92126_at	DSEL	dermatan sulfate epimerase-like	0.713374	4.92487	0.0309194	0.594081
100505738_at	MIR4458HG	MIR4458 host gene	0.216616	4.61669	0.0309516	0.594081
54819_at	ZCCHC10	zinc finger CCHC-type containing 10	0.59634	5.50581	0.0309582	0.594081
105374749_at	LOC105374749	uncharacterized LOC105374749	-0.266476	2.91805	0.0309922	0.594081
25800_at	SLC39A6	solute carrier family 39 member 6	0.458937	4.89887	0.0310046	0.594081
64928_at	MRPL14	mitochondrial ribosomal protein L14	0.296649	5.33029	0.0310144	0.594081
51406_at	NOL7	nucleolar protein 7	0.563739	7.22679	0.031028	0.594081
51639_at	SF3B6	splicing factor 3b subunit 6	0.623166	6.87269	0.0310347	0.594081
6304_at	SATB1	SATB homeobox 1	-0.198787	8.13732	0.0310398	0.594081
100422981_at	MIR3173	microRNA 3173	-0.624643	3.39591	0.0310454	0.594081
100505865_at	LINC00920	long intergenic non-protein coding RNA 920	0.312307	5.07019	0.0310879	0.594081
51020_at	HDDC2	HD domain containing 2	0.66178	6.63762	0.0310957	0.594081
732229_at	LOC732229	AN1-type zinc finger protein 5 pseudogene	0.791592	8.48952	0.0311058	0.594081
390251_at	LOC390251	SH3 domain containing GRB2 like 1, endophilin A2 pseudogene	-0.211638	3.03835	0.0311148	0.594081
100616292_at	MIR4690	microRNA 4690	-0.474559	6.53193	0.0311219	0.594081
51018_at	RRP15	ribosomal RNA processing 15 homolog	0.221784	7.09138	0.0311984	0.594081
80306_at	MED28	mediator complex subunit 28	0.430578	6.35775	0.0311986	0.594081
286365_at	OR13D1	olfactory receptor family 13 subfamily D member 1	-0.200521	1.94774	0.0312373	0.594081
339803_at	LOC339803	uncharacterized LOC339803	0.293723	2.99002	0.0312904	0.594081
102723604_at	LOC102723604	uncharacterized LOC102723604	-0.707453	7.57871	0.0312972	0.594081
49854_at	ZBTB21	zinc finger and BTB domain containing 21	0.358574	6.69764	0.0313042	0.594081
55790_at	CSGALNACT1	chondroitin sulfate N-acetylgalactosaminyltransferase 1	-0.219383	4.27941	0.0313131	0.594081
65005_at	MRPL9	mitochondrial ribosomal protein L9	0.227645	5.68611	0.0313614	0.594081
6883_at	TAF12	TATA-box binding protein associated factor 12	0.656671	5.40299	0.0313823	0.594081
23378_at	RRP8	ribosomal RNA processing 8	0.30921	5.31826	0.0313839	0.594081
100616493_at	MIR4441	microRNA 4441	-1.91716	4.21568	0.0313883	0.594081
6136_at	RPL12	ribosomal protein L12	0.510464	8.96374	0.0313935	0.594081
377007_at	KLHL30	kelch like family member 30	-0.1829	3.61944	0.0314431	0.594081
100422712_at	THAP12P7	THAP domain containing 12 pseudogene 7	0.64069	6.12592	0.031446	0.594081
23154_at	NCDN	neurochondrin	-0.310512	5.06936	0.0314707	0.594081
100422955_at	MIR4273	microRNA 4273	0.822798	3.23304	0.0314748	0.594081
55176_at	SEC61A2	Sec61 translocon alpha 2 subunit	-0.211261	5.41533	0.0314759	0.594081
57002_at	YAE1D1	Yae1 domain containing 1	0.377104	3.3521	0.031502	0.594081
102724572_at	LOC102724572	uncharacterized LOC102724572	0.212726	2.18705	0.0315148	0.594081
9975_at	NR1D2	nuclear receptor subfamily 1 group D member 2	0.225058	6.757	0.0315446	0.594081
8440_at	NCK2	NCK adaptor protein 2	-0.209628	6.52716	0.0315776	0.594081
54432_at	YIPF1	Yip1 domain family member 1	0.387155	4.09429	0.0315816	0.594081
346157_at	ZNF391	zinc finger protein 391	0.301267	3.62389	0.0315922	0.594081
730234_at	LOC730234	uncharacterized LOC730234	-0.416228	6.16091	0.0315925	0.594081
100996286_at	LINC02273	long intergenic non-protein coding RNA 2273	0.198873	5.97177	0.031619	0.594081
107985007_at	NA	NA	0.269458	3.57772	0.0316425	0.594081
54462_at	CCSER2	coiled-coil serine rich protein 2	0.4208	7.08138	0.031663	0.594081
400548_at	LINC02139	long intergenic non-protein coding RNA 2139	-0.266589	2.7211	0.0316746	0.594081
22995_at	CEP152	centrosomal protein 152	0.237605	3.18849	0.0316898	0.594081
100507055_at	LRCOL1	leucine rich colipase like 1	-0.187997	3.86481	0.0317084	0.594081
25803_at	SPDEF	SAM pointed domain containing ETS transcription factor	-0.235637	3.59479	0.0317164	0.594081
100313780_at	MIR2278	microRNA 2278	-0.345108	3.46097	0.0317297	0.594081
644762_at	LOC644762	mitochondrial fission factor pseudogene	1.6944	7.1984	0.0317445	0.594081
80824_at	DUSP16	dual specificity phosphatase 16	0.22195	5.82187	0.0317678	0.594081
6907_at	TBL1X	transducin beta like 1 X-linked	-0.215974	5.42049	0.0317797	0.594081
155370_at	SBDSP1	SBDS, ribosome maturation factor pseudogene 1	0.564783	7.51602	0.0318077	0.594081
105372548_at	LOC105372548	uncharacterized LOC105372548	-0.224446	3.3697	0.0318083	0.594081
63926_at	ANKEF1	ankyrin repeat and EF-hand domain containing 1	0.323433	3.07295	0.0318226	0.594081
100128603_at	C1GALT1P2	core 1 synthase, glycoprotein-N-acetylgalactosamine 3-beta-galactosyltransferase 1 pseudogene 2	0.685977	9.25598	0.0318274	0.594081
4860_at	PNP	purine nucleoside phosphorylase	0.61692	6.09379	0.0318284	0.594081
5003_at	SLC22A18AS	solute carrier family 22 member 18 antisense	-0.174999	2.96919	0.0318563	0.594081
8764_at	TNFRSF14	TNF receptor superfamily member 14	-0.401157	5.8934	0.0318682	0.594081
729096_at	BMS1P4	BMS1, ribosome biogenesis factor pseudogene 4	-0.204528	4.38504	0.03187	0.594081
79912_at	PYROXD1	pyridine nucleotide-disulphide oxidoreductase domain 1	0.413481	5.76353	0.031875	0.594081
6875_at	TAF4B	TATA-box binding protein associated factor 4b	0.355267	5.29899	0.0318877	0.594081
56666_at	PANX2	pannexin 2	-0.23476	4.61274	0.0318903	0.594081
22807_at	IKZF2	IKAROS family zinc finger 2	-0.292752	4.7419	0.0319077	0.594081
283635_at	FAM177A1	family with sequence similarity 177 member A1	0.599054	5.25054	0.031911	0.594081
102724958_at	LOC102724958	uncharacterized LOC102724958	0.239874	2.40266	0.031973	0.594081
26800_at	SNORD49A	small nucleolar RNA, C/D box 49A	0.584427	3.85831	0.0319788	0.594081
101929634_at	LINC02280	long intergenic non-protein coding RNA 2280	-0.246255	4.02009	0.0319846	0.594081
54148_at	MRPL39	mitochondrial ribosomal protein L39	0.390125	5.72907	0.0320083	0.594081
1663_at	DDX11	DEAD/H-box helicase 11	-0.359737	4.39731	0.0320293	0.594081
646626_at	LOC646626	uncharacterized LOC646626	0.447255	3.2838	0.0320429	0.594081
105378592_at	LOC105378592	uncharacterized LOC105378592	-0.339708	4.14507	0.032062	0.594081
4893_at	NRAS	NRAS proto-oncogene, GTPase	0.266315	7.3495	0.032073	0.594081
100505826_at	STK4-AS1	STK4 antisense RNA 1 (head to head)	-0.171232	2.43596	0.0320775	0.594081
9926_at	LPGAT1	lysophosphatidylglycerol acyltransferase 1	0.185647	4.5523	0.0320878	0.594081
442063_at	LOC442063	PICALM interacting mitotic regulator pseudogene	-0.76295	3.86025	0.0320914	0.594081
100500858_at	MIR3622A	microRNA 3622a	-0.517137	5.45419	0.0320918	0.594081
165904_at	XIRP1	xin actin binding repeat containing 1	-0.220499	3.10569	0.032095	0.594081
84911_at	ZNF382	zinc finger protein 382	0.230192	3.30017	0.0321232	0.594081
339324_at	ZNF260	zinc finger protein 260	0.443117	3.7423	0.0321237	0.594081
5911_at	RAP2A	RAP2A, member of RAS oncogene family	0.294941	4.42753	0.0321239	0.594081
9168_at	TMSB10	thymosin beta 10	-0.349487	10.8955	0.0321725	0.594081
104564225_at	MHRT	myosin heavy chain associated RNA transcript	-0.68622	3.81005	0.0322028	0.594081
2035_at	EPB41	erythrocyte membrane protein band 4.1	0.191576	7.93026	0.0322089	0.594081
51747_at	LUC7L3	LUC7 like 3 pre-mRNA splicing factor	-0.256082	8.24815	0.0322147	0.594081
51275_at	MAPKAPK5-AS1	MAPKAPK5 antisense RNA 1	0.42774	5.32318	0.0322152	0.594081
56900_at	TMEM167B	transmembrane protein 167B	0.57982	6.38282	0.0322162	0.594081
824_at	CAPN2	calpain 2	0.620982	6.5988	0.0322333	0.594081
664722_at	HNRNPA1P26	heterogeneous nuclear ribonucleoprotein A1 pseudogene 26	0.217679	2.80426	0.0322523	0.594081
645682_at	POU5F1P4	POU class 5 homeobox 1 pseudogene 4	-0.184314	3.09825	0.0322824	0.594081
84376_at	HOOK3	hook microtubule tethering protein 3	0.584359	5.52966	0.0322863	0.594081
54529_at	ASNSD1	asparagine synthetase domain containing 1	0.915318	6.72032	0.0323178	0.594081
205_at	AK4	adenylate kinase 4	-0.187381	3.37656	0.0323503	0.594081
727857_at	BHLHA9	basic helix-loop-helix family member a9	-0.302781	4.13931	0.0323729	0.594081
153_at	ADRB1	adrenoceptor beta 1	-0.18973	3.3846	0.032374	0.594081
26692_at	OR2W1	olfactory receptor family 2 subfamily W member 1	0.281406	2.05144	0.03238	0.594081
6836_at	SURF4	surfeit 4	0.225142	5.10733	0.0323865	0.594081
23283_at	CSTF2T	cleavage stimulation factor subunit 2 tau variant	0.605726	4.50902	0.0323883	0.594081
90649_at	ZNF486	zinc finger protein 486	0.749124	5.23624	0.0323939	0.594081
59307_at	SIGIRR	single Ig and TIR domain containing	-0.410488	5.88878	0.0324035	0.594081
55061_at	SUSD4	sushi domain containing 4	0.211666	4.03441	0.0324062	0.594081
11120_at	BTN2A1	butyrophilin subfamily 2 member A1	0.237255	5.82014	0.0324168	0.594081
7012_at	TERC	telomerase RNA component	0.189423	6.42933	0.0324387	0.594081
105376980_at	LOC105376980	uncharacterized LOC105376980	-0.237601	2.6696	0.0324529	0.594081
27236_at	ARFIP1	ADP ribosylation factor interacting protein 1	0.231599	3.45599	0.0324606	0.594081
3491_at	CYR61	cysteine rich angiogenic inducer 61	-0.176696	2.64373	0.0324615	0.594081
80262_at	C16orf70	chromosome 16 open reading frame 70	0.176746	4.54692	0.0324688	0.594081
221294_at	NT5DC1	5'-nucleotidase domain containing 1	0.387483	4.72806	0.0325094	0.594081
114971_at	PTPMT1	protein tyrosine phosphatase, mitochondrial 1	0.374922	5.28358	0.0325356	0.594081
10577_at	NPC2	NPC intracellular cholesterol transporter 2	0.332356	6.3281	0.0325615	0.594081
81602_at	CDADC1	cytidine and dCMP deaminase domain containing 1	0.378117	4.10469	0.0325624	0.594081
8263_at	F8A1	coagulation factor VIII associated 1	0.45666	10.7395	0.03257	0.594081
27065_at	NSG1	neuronal vesicle trafficking associated 1	0.230987	4.63518	0.0325748	0.594081
107985690_at	NA	NA	0.319945	9.57047	0.0325782	0.594081
9753_at	ZSCAN12	zinc finger and SCAN domain containing 12	0.18934	2.35382	0.0325842	0.594081
25847_at	ANAPC13	anaphase promoting complex subunit 13	0.508435	4.95416	0.0325921	0.594081
8030_at	CCDC6	coiled-coil domain containing 6	0.497173	6.61366	0.0325978	0.594081
7696_at	ZNF137P	zinc finger protein 137, pseudogene	0.393759	2.62185	0.0326012	0.594081
11177_at	BAZ1A	bromodomain adjacent to zinc finger domain 1A	0.555009	6.7623	0.0326014	0.594081
105376301_at	LOC105376301	uncharacterized LOC105376301	-0.272047	4.74877	0.0326043	0.594081
107986927_at	NA	NA	-0.281758	4.54859	0.0326065	0.594081
767611_at	SNORD114-30	small nucleolar RNA, C/D box 114-30	-0.211537	2.0786	0.0326175	0.594081
100379141_at	SNORA70D	small nucleolar RNA, H/ACA box 70D	-0.269846	3.19732	0.0326313	0.594081
23474_at	ETHE1	ETHE1, persulfide dioxygenase	0.396027	5.88403	0.0326707	0.594081
51326_at	ARL17A	ADP ribosylation factor like GTPase 17A	-0.528836	8.74114	0.0326932	0.594081
255967_at	PAN3	PAN3 poly(A) specific ribonuclease subunit	-0.357875	6.82777	0.032722	0.594081
26024_at	PTCD1	pentatricopeptide repeat domain 1	-0.38224	4.78739	0.0327257	0.594081
646614_at	BUB3P1	BUB3 mitotic checkpoint protein pseudogene 1	1.02865	4.42812	0.0327481	0.594081
105369980_at	LOC105369980	uncharacterized LOC105369980	-0.209563	2.8998	0.0327496	0.594081
100131532_at	LOC100131532	uncharacterized LOC100131532	-0.257016	4.67758	0.0327528	0.594081
105377725_at	LOC105377725	uncharacterized LOC105377725	0.321566	2.62512	0.0327553	0.594081
105376955_at	LINC02022	long intergenic non-protein coding RNA 2022	-0.325891	3.14672	0.0327669	0.594081
100996669_at	LINC01544	long intergenic non-protein coding RNA 1544	0.196962	2.31351	0.0327877	0.594081
83985_at	SPNS1	sphingolipid transporter 1 (putative)	-0.511143	5.64149	0.0327938	0.594081
102724720_at	LOC102724720	uncharacterized LOC102724720	-0.265242	1.99918	0.0328134	0.594081
6636_at	SNRPF	small nuclear ribonucleoprotein polypeptide F	0.537266	6.64159	0.032814	0.594081
7074_at	TIAM1	T-cell lymphoma invasion and metastasis 1	-0.273833	3.67956	0.0328369	0.594081
647150_at	LOC647150	ATP binding cassette subfamily E member 1 pseudogene	0.958968	8.38955	0.0328392	0.594081
151449_at	GDF7	growth differentiation factor 7	-0.234298	4.44746	0.0328516	0.594081
427_at	ASAH1	N-acylsphingosine amidohydrolase 1	0.383467	4.48988	0.0328563	0.594081
55791_at	LRIF1	ligand dependent nuclear receptor interacting factor 1	0.475321	5.14498	0.0328646	0.594081
9662_at	CEP135	centrosomal protein 135	0.458511	5.09884	0.0328699	0.594081
8013_at	NR4A3	nuclear receptor subfamily 4 group A member 3	0.915761	5.68612	0.0329015	0.594081
3422_at	IDI1	isopentenyl-diphosphate delta isomerase 1	0.262394	5.79199	0.0329135	0.594081
372_at	ARCN1	archain 1	0.646574	6.88045	0.0329137	0.594081
90441_at	ZNF622	zinc finger protein 622	1.03499	5.92799	0.0329225	0.594081
51193_at	ZNF639	zinc finger protein 639	0.529534	6.49568	0.0329309	0.594081
991_at	CDC20	cell division cycle 20	-0.18847	2.73338	0.0329683	0.594081
163049_at	ZNF791	zinc finger protein 791	0.244543	6.20361	0.0329858	0.594081
10220_at	GDF11	growth differentiation factor 11	0.41124	3.90606	0.0329888	0.594081
1652_at	DDT	D-dopachrome tautomerase	0.382111	10.4334	0.0329941	0.594081
337867_at	UBAC2	UBA domain containing 2	-0.248833	6.02181	0.0330061	0.594081
125476_at	INO80C	INO80 complex subunit C	0.305006	4.81952	0.0330103	0.594081
692099_at	FAM86DP	family with sequence similarity 86 member D, pseudogene	-0.235967	4.03099	0.0330713	0.594081
84640_at	USP38	ubiquitin specific peptidase 38	0.42801	5.30929	0.0330739	0.594081
693160_at	MIR575	microRNA 575	0.360944	2.53354	0.0330743	0.594081
22834_at	ZNF652	zinc finger protein 652	0.192658	6.22159	0.0330756	0.594081
724026_at	MIR656	microRNA 656	-0.177299	2.07783	0.0331027	0.594081
729654_at	LOC729654	inositol polyphosphate multikinase pseudogene	0.850208	2.75195	0.0331292	0.594081
100151688_at	RNU6ATAC5P	RNA, U6atac small nuclear 5, pseudogene	0.393573	2.35262	0.0331364	0.594081
3575_at	IL7R	interleukin 7 receptor	0.357201	10.0261	0.0331882	0.594081
865_at	CBFB	core-binding factor beta subunit	0.182334	6.62449	0.033269	0.594081
84636_at	GPR174	G protein-coupled receptor 174	0.512771	6.66966	0.0332843	0.594081
22948_at	CCT5	chaperonin containing TCP1 subunit 5	0.306588	5.08355	0.0333194	0.594081
100287102_at	DDX11L1	DEAD/H-box helicase 11 like 1	-0.445895	4.66532	0.0333286	0.594081
646708_at	LOC646708	DnaJ heat shock protein family (Hsp40) member C5 pseudogene	-0.591316	6.12749	0.0333395	0.594081
613037_at	NPIPB13	nuclear pore complex interacting protein family, member B13	-0.505933	11.8271	0.0333895	0.594081
101929538_at	LOC101929538	uncharacterized LOC101929538	-0.320584	2.83674	0.0334253	0.594081
114112_at	TXNRD3	thioredoxin reductase 3	0.232145	2.83331	0.0334515	0.594081
102466223_at	MIR7114	microRNA 7114	-0.41225	7.42171	0.0334561	0.594081
79041_at	TMEM38A	transmembrane protein 38A	-0.219866	3.61719	0.0334614	0.594081
440352_at	SNX29P2	sorting nexin 29 pseudogene 2	-0.256079	3.66983	0.0334783	0.594081
105369609_at	LOC105369609	uncharacterized LOC105369609	0.763033	4.77957	0.0334879	0.594081
94235_at	GNG8	G protein subunit gamma 8	-0.384123	3.89321	0.0334893	0.594081
56890_at	MDM1	Mdm1 nuclear protein	0.365097	3.44429	0.0334974	0.594081
646531_at	YBX1P2	Y-box binding protein 1 pseudogene 2	0.629007	7.22218	0.0335029	0.594081
819_at	CAMLG	calcium modulating ligand	0.368565	4.97692	0.0335126	0.594081
6643_at	SNX2	sorting nexin 2	0.396959	5.67909	0.0335139	0.594081
79794_at	C12orf49	chromosome 12 open reading frame 49	0.327473	5.45553	0.0335229	0.594081
90843_at	TCEAL8	transcription elongation factor A like 8	0.641462	5.25303	0.0335354	0.594081
79575_at	ABHD8	abhydrolase domain containing 8	-0.271545	4.57178	0.0335385	0.594081
729259_at	RPL17P43	ribosomal protein L17 pseudogene 43	-0.358749	3.20119	0.0335556	0.594081
2773_at	GNAI3	G protein subunit alpha i3	0.379878	6.07343	0.0335573	0.594081
1958_at	EGR1	early growth response 1	0.480376	5.76619	0.0335873	0.594081
100506974_at	LOC100506974	uncharacterized LOC100506974	1.01195	2.74514	0.0335945	0.594081
9967_at	THRAP3	thyroid hormone receptor associated protein 3	0.33873	6.97424	0.0336234	0.594081
55012_at	PPP2R3C	protein phosphatase 2 regulatory subunit B''gamma	0.300014	3.9759	0.0336306	0.594081
29796_at	UQCR10	ubiquinol-cytochrome c reductase, complex III subunit X	0.282895	5.7329	0.0337022	0.594081
100500872_at	MIR3911	microRNA 3911	0.289538	6.70434	0.033708	0.594081
10650_at	PRELID3A	PRELI domain containing 3A	-0.34184	3.18338	0.0337101	0.594081
84503_at	ZNF527	zinc finger protein 527	0.305928	3.57046	0.0337193	0.594081
389458_at	RBAKDN	RBAK downstream neighbor (non-protein coding)	-0.403567	5.76689	0.0337463	0.594081
100874056_at	NLGN4Y-AS1	NLGN4Y antisense RNA 1	0.188262	2.42725	0.0337531	0.594081
9936_at	CD302	CD302 molecule	-0.440383	7.3322	0.0337944	0.594081
1983_at	EIF5	eukaryotic translation initiation factor 5	0.342271	6.71602	0.0338098	0.594081
11257_at	TP53TG1	TP53 target 1 (non-protein coding)	0.713578	5.2811	0.0338575	0.594081
391356_at	PTRHD1	peptidyl-tRNA hydrolase domain containing 1	0.565268	7.14849	0.0338646	0.594081
728024_at	LOC728024	chromosome X open reading frame 56 pseudogene	0.206163	3.14602	0.0338705	0.594081
6324_at	SCN1B	sodium voltage-gated channel beta subunit 1	-0.246816	3.08712	0.0338922	0.594081
3839_at	KPNA3	karyopherin subunit alpha 3	0.49658	5.56446	0.0339161	0.594081
105373021_at	LOC105373021	uncharacterized LOC105373021	-0.2882	2.50293	0.033934	0.594081
102723701_at	LOC102723701	uncharacterized LOC102723701	-0.262011	4.87738	0.0339477	0.594081
6897_at	TARS	threonyl-tRNA synthetase	0.550748	4.0542	0.0339562	0.594081
646828_at	LOC646828	carbonic anhydrase 5A pseudogene	-0.614974	2.05561	0.0340102	0.594081
5575_at	PRKAR1B	protein kinase cAMP-dependent type I regulatory subunit beta	-0.254206	5.1797	0.0340284	0.594081
5110_at	PCMT1	protein-L-isoaspartate (D-aspartate) O-methyltransferase	0.617979	6.3919	0.0340297	0.594081
7270_at	TTF1	transcription termination factor 1	0.252435	3.3364	0.0340305	0.594081
55854_at	ZC3H15	zinc finger CCCH-type containing 15	0.550089	7.84772	0.0341091	0.594081
359_at	AQP2	aquaporin 2	-0.288515	3.23767	0.034168	0.594081
29988_at	SLC2A8	solute carrier family 2 member 8	-0.181653	3.9486	0.0341835	0.594081
23604_at	DAPK2	death associated protein kinase 2	-0.180426	2.82381	0.0341851	0.594081
9813_at	EFCAB14	EF-hand calcium binding domain 14	0.493748	6.94192	0.0341906	0.594081
105369942_at	LINC02456	long intergenic non-protein coding RNA 2456	-0.297147	1.83795	0.0342273	0.594081
26092_at	TOR1AIP1	torsin 1A interacting protein 1	0.34107	6.39918	0.0342321	0.594081
124773_at	C17orf64	chromosome 17 open reading frame 64	-0.233743	3.36304	0.0342434	0.594081
10609_at	P3H4	prolyl 3-hydroxylase family member 4 (non-enzymatic)	-0.184023	3.6727	0.0342572	0.594081
338591_at	CHCHD3P1	coiled-coil-helix-coiled-coil-helix domain containing 3 pseudogene 1	0.388864	5.5854	0.0342643	0.594081
91978_at	TPGS1	tubulin polyglutamylase complex subunit 1	-0.285856	4.22137	0.0342755	0.594081
101060089_at	LOC101060089	cleavage and polyadenylation specificity factor subunit 5-like	1.54992	6.27378	0.0342766	0.594081
138311_at	FAM69B	family with sequence similarity 69 member B	-0.21335	4.38847	0.0342842	0.594081
123099_at	DEGS2	delta 4-desaturase, sphingolipid 2	-0.23869	5.19992	0.0342871	0.594081
653712_at	LOC653712	intraflagellar transport 122 homolog (Chlamydomonas) pseudogene	-0.257938	4.22999	0.0342907	0.594081
100289259_at	ZFYVE9P1	zinc finger FYVE-type containing 9 pseudogene 1	0.458133	2.77553	0.0342992	0.594081
51506_at	UFC1	ubiquitin-fold modifier conjugating enzyme 1	0.485015	7.14083	0.0343043	0.594081
124842_at	TMEM132E	transmembrane protein 132E	-0.202363	3.80541	0.0343097	0.594081
105372221_at	LOC105372221	uncharacterized LOC105372221	-0.235814	3.29976	0.0343161	0.594081
401533_at	DDX10P2	DEAD-box helicase 10 pseudogene 2	0.416285	4.27831	0.0343465	0.594081
6524_at	SLC5A2	solute carrier family 5 member 2	-0.218209	4.61089	0.0343475	0.594081
60489_at	APOBEC3G	apolipoprotein B mRNA editing enzyme catalytic subunit 3G	0.710504	4.96351	0.0343541	0.594081
6123_at	RPL3L	ribosomal protein L3 like	-0.174325	3.59904	0.0343737	0.594081
10469_at	TIMM44	translocase of inner mitochondrial membrane 44	-0.200711	3.61409	0.0344037	0.594081
8620_at	NPFF	neuropeptide FF-amide peptide precursor	-0.329245	5.0568	0.0344507	0.594081
1186_at	CLCN7	chloride voltage-gated channel 7	-0.28362	4.53739	0.0344825	0.594081
55847_at	CISD1	CDGSH iron sulfur domain 1	0.264639	2.54594	0.034489	0.594081
83642_at	SELENOO	selenoprotein O	-0.235468	4.48422	0.0344898	0.594081
203477_at	HMGA1P1	high mobility group AT-hook 1 pseudogene 1	-0.341341	3.35752	0.0345113	0.594081
152905_at	RTN3P1	reticulon 3 pseudogene 1	0.323934	4.17135	0.0345138	0.594081
100996637_at	LOC100996637	P-selectin glycoprotein ligand 1-like	-0.250361	4.9472	0.0345533	0.594081
100130602_at	LOC100130602	regulation of nuclear pre-mRNA domain containing 1A pseudogene	0.277219	1.85263	0.0345533	0.594081
5547_at	PRCP	prolylcarboxypeptidase	0.212071	4.78689	0.0345616	0.594081
100422896_at	MIR3140	microRNA 3140	-0.797914	3.38976	0.0345806	0.594081
107984983_at	NA	NA	0.177548	2.004	0.0345947	0.594081
374291_at	NDUFS7	NADH:ubiquinone oxidoreductase core subunit S7	-0.20314	5.08555	0.0345983	0.594081
10788_at	IQGAP2	IQ motif containing GTPase activating protein 2	0.388933	5.46761	0.0346034	0.594081
343637_at	RSPO4	R-spondin 4	-0.281541	4.15907	0.0346038	0.594081
441238_at	NMD3P1	NMD3 ribosome export adaptor pseudogene 1	1.42238	4.64219	0.0346194	0.594081
2592_at	GALT	galactose-1-phosphate uridylyltransferase	-0.290119	6.62719	0.0346385	0.594081
285381_at	DPH3	diphthamide biosynthesis 3	0.569953	4.52183	0.0346605	0.594081
4711_at	NDUFB5	NADH:ubiquinone oxidoreductase subunit B5	0.60533	5.93757	0.0346608	0.594081
64135_at	IFIH1	interferon induced with helicase C domain 1	0.715624	4.85674	0.0346899	0.594081
692106_at	SNORD65	small nucleolar RNA, C/D box 65	0.348663	5.46019	0.0347087	0.594081
1535_at	CYBA	cytochrome b-245 alpha chain	-0.608079	6.28591	0.0347368	0.594081
1737_at	DLAT	dihydrolipoamide S-acetyltransferase	0.295185	4.85829	0.0347387	0.594081
2049_at	EPHB3	EPH receptor B3	-0.1696	3.02816	0.0347392	0.594081
55856_at	ACOT13	acyl-CoA thioesterase 13	0.383234	4.39232	0.034754	0.594081
3266_at	ERAS	ES cell expressed Ras	-0.728394	5.08654	0.034779	0.594081
28721_at	TRAJ34	T cell receptor alpha joining 34	-0.443889	7.29556	0.0347821	0.594081
10767_at	HBS1L	HBS1 like translational GTPase	0.411004	6.20275	0.0347823	0.594081
1164_at	CKS2	CDC28 protein kinase regulatory subunit 2	0.627878	5.17187	0.0348019	0.594081
646862_at	RNF225	ring finger protein 225	-0.335105	4.78613	0.034855	0.594081
100500811_at	MIR3621	microRNA 3621	-0.479146	7.80272	0.0348746	0.594081
646663_at	RFPL4AP1	ret finger protein like 4A pseudogene 1	-0.231815	2.28572	0.0348953	0.594081
11159_at	RABL2A	RAB, member of RAS oncogene family like 2A	-0.273406	5.71254	0.0349096	0.594081
107987011_at	NA	NA	-0.323454	3.34852	0.0349123	0.594081
105372554_at	LOC105372554	uncharacterized LOC105372554	0.294483	2.00687	0.0349388	0.594081
10769_at	PLK2	polo like kinase 2	0.7817	4.57756	0.0349389	0.594081
25950_at	RWDD3	RWD domain containing 3	0.278427	5.70605	0.0349405	0.594081
908_at	CCT6A	chaperonin containing TCP1 subunit 6A	0.496258	6.09245	0.034965	0.594081
105376168_at	LOC105376168	uncharacterized LOC105376168	-0.357542	2.33802	0.0349835	0.594081
102724777_at	LOC102724777	helicase SRCAP-like	0.629676	3.82311	0.0349939	0.594081
135112_at	NCOA7	nuclear receptor coactivator 7	0.287566	5.17988	0.0349958	0.594081
51399_at	TRAPPC4	trafficking protein particle complex 4	0.358494	5.94823	0.0350167	0.594081
5906_at	RAP1A	RAP1A, member of RAS oncogene family	0.260148	5.77978	0.0350254	0.594081
115950_at	ZNF653	zinc finger protein 653	-0.183867	3.67407	0.0350388	0.594081
100506472_at	LOC100506472	uncharacterized LOC100506472	-0.252415	2.58341	0.0350517	0.594081
105370115_at	LOC105370115	uncharacterized LOC105370115	-0.307469	2.64384	0.0350744	0.594081
5359_at	PLSCR1	phospholipid scramblase 1	0.316014	3.14531	0.035104	0.594081
29081_at	METTL5	methyltransferase like 5	0.570157	6.59716	0.0351258	0.594081
55132_at	LARP1B	La ribonucleoprotein domain family member 1B	0.289145	3.08324	0.0351683	0.594081
101928399_at	LINC01679	long intergenic non-protein coding RNA 1679	-0.330284	4.63603	0.0351817	0.594081
142678_at	MIB2	mindbomb E3 ubiquitin protein ligase 2	-0.25996	5.39866	0.0351967	0.594081
54877_at	ZCCHC2	zinc finger CCHC-type containing 2	0.173643	5.80102	0.0352296	0.594081
107986176_at	NA	NA	-0.674477	5.12833	0.0352513	0.594081
92070_at	CTBP1-AS2	CTBP1 antisense RNA 2 (head to head)	0.197898	4.87585	0.0352642	0.594081
54989_at	ZNF770	zinc finger protein 770	0.404131	4.63147	0.0352743	0.594081
5048_at	PAFAH1B1	platelet activating factor acetylhydrolase 1b regulatory subunit 1	0.291771	6.72067	0.0352767	0.594081
134728_at	IRAK1BP1	interleukin 1 receptor associated kinase 1 binding protein 1	0.209221	2.49665	0.035331	0.594081
10111_at	RAD50	RAD50 double strand break repair protein	0.379076	6.12966	0.0353655	0.594081
57181_at	SLC39A10	solute carrier family 39 member 10	0.454055	6.04716	0.0353777	0.594081
149708_at	WFDC5	WAP four-disulfide core domain 5	-0.201307	3.19713	0.0353827	0.594081
5889_at	RAD51C	RAD51 paralog C	0.600168	3.94364	0.0353929	0.594081
143888_at	KDELC2	KDEL motif containing 2	0.312442	3.69659	0.0353961	0.594081
400836_at	SDAD1P2	SDA1 domain containing 1 pseudogene 2	0.787922	5.26059	0.0354104	0.594081
6281_at	S100A10	S100 calcium binding protein A10	0.696305	7.88571	0.0354463	0.594081
153443_at	SRFBP1	serum response factor binding protein 1	0.677765	6.01887	0.0354568	0.594081
81572_at	PDRG1	p53 and DNA damage regulated 1	0.278001	3.32389	0.0354573	0.594081
55200_at	PLEKHG6	pleckstrin homology and RhoGEF domain containing G6	-0.164502	4.31691	0.0354614	0.594081
7184_at	HSP90B1	heat shock protein 90 beta family member 1	0.483292	9.18326	0.0354739	0.594081
728026_at	LOC728026	prothymosin alpha-like	0.346215	2.1366	0.0355499	0.594081
25842_at	ASF1A	anti-silencing function 1A histone chaperone	0.466667	6.27734	0.0355723	0.594081
9737_at	GPRASP1	G protein-coupled receptor associated sorting protein 1	-0.35585	5.91277	0.035589	0.594081
199720_at	GGN	gametogenetin	-0.163432	3.90985	0.035593	0.594081
178_at	AGL	amylo-alpha-1, 6-glucosidase, 4-alpha-glucanotransferase	0.300788	3.77731	0.0356134	0.594081
23738_at	OFD1P17	OFD1 pseudogene 17	0.715695	7.16177	0.0356182	0.594081
51244_at	CCDC174	coiled-coil domain containing 174	0.729321	5.97942	0.0356258	0.594081
645312_at	GLTPP1	glycolipid transfer protein pseudogene 1	0.360652	2.58998	0.035647	0.594081
342977_at	NANOS3	nanos C2HC-type zinc finger 3	-0.305174	4.39538	0.0356732	0.594081
100422875_at	MIR3192	microRNA 3192	0.416134	5.65557	0.0356762	0.594081
105370571_at	LOC105370571	uncharacterized LOC105370571	0.657326	2.39807	0.0356997	0.594081
642402_at	GOLGA6L17P	golgin A6 family-like 17, pseudogene	-0.645437	3.84988	0.0357493	0.594081
55892_at	MYNN	myoneurin	0.727516	5.83086	0.0357551	0.594081
201931_at	TMEM192	transmembrane protein 192	0.19012	4.11096	0.0357716	0.594081
153743_at	PPP1R2P3	protein phosphatase 1 regulatory inhibitor subunit 2 pseudogene 3	0.242039	2.65211	0.0357925	0.594081
10379_at	IRF9	interferon regulatory factor 9	-0.350674	6.59361	0.0357991	0.594081
105376161_at	LOC105376161	uncharacterized LOC105376161	0.168991	2.51252	0.0358094	0.594081
22832_at	CEP162	centrosomal protein 162	0.398247	3.20294	0.0358233	0.594081
105376206_at	LOC105376206	uncharacterized LOC105376206	-0.178095	2.35157	0.0358373	0.594081
286460_at	FAM3C2	FAM3C pseudogene	0.629469	6.29278	0.0358511	0.594081
25840_at	METTL7A	methyltransferase like 7A	0.171581	2.72932	0.0358526	0.594081
55738_at	ARFGAP1	ADP ribosylation factor GTPase activating protein 1	-0.254043	4.47883	0.0358581	0.594081
96764_at	TGS1	trimethylguanosine synthase 1	0.400466	6.59239	0.0358637	0.594081
494143_at	CHAC2	ChaC cation transport regulator homolog 2	-0.325705	3.76687	0.0358715	0.594081
107984586_at	NA	NA	0.215389	1.83082	0.0358793	0.594081
149013_at	NBPF12	NBPF member 12	-0.280692	6.66142	0.0359524	0.594081
79902_at	NUP85	nucleoporin 85	-0.221845	5.54423	0.0359543	0.594081
29843_at	SENP1	SUMO1/sentrin specific peptidase 1	0.396262	5.7904	0.0359645	0.594081
100302275_at	MIR548L	microRNA 548l	-0.343402	3.00711	0.0359695	0.594081
3936_at	LCP1	lymphocyte cytosolic protein 1	0.351484	8.3852	0.0359707	0.594081
9046_at	DOK2	docking protein 2	-0.205256	5.18496	0.0359885	0.594081
3713_at	IVL	involucrin	-0.201486	2.43477	0.0360065	0.594081
1731_at	SEPT1	septin 1	-0.752583	7.30384	0.0360129	0.594081
84958_at	SYTL1	synaptotagmin like 1	-0.253743	5.32574	0.0360147	0.594081
50619_at	DEF6	DEF6, guanine nucleotide exchange factor	-0.478596	6.52328	0.0360229	0.594081
4929_at	NR4A2	nuclear receptor subfamily 4 group A member 2	0.203636	9.95905	0.0360272	0.594081
23117_at	NPIPB3	nuclear pore complex interacting protein family member B3	-0.569317	11.9234	0.0360316	0.594081
102724508_at	THCAT158	thyroid cancer-associated transcript 158	-0.179849	2.79876	0.0360408	0.594081
8916_at	HERC3	HECT and RLD domain containing E3 ubiquitin protein ligase 3	-0.270556	7.22941	0.0360965	0.594081
127733_at	UBXN10	UBX domain protein 10	-0.223466	2.28407	0.0361	0.594081
5229_at	PGGT1B	protein geranylgeranyltransferase type I subunit beta	0.22361	4.45963	0.036106	0.594081
162394_at	SLFN5	schlafen family member 5	0.215782	8.6463	0.0361244	0.594081
441484_at	HAUS1P2	HAUS augmin like complex subunit 1 pseudogene 2	0.387195	1.89353	0.0361248	0.594081
51575_at	ESF1	ESF1 nucleolar pre-rRNA processing protein homolog	0.735838	6.38003	0.0361475	0.594081
91624_at	NEXN	nexilin F-actin binding protein	0.170728	2.34265	0.0361487	0.594081
84240_at	ZCCHC9	zinc finger CCHC-type containing 9	0.439736	5.30432	0.0361701	0.594081
83877_at	TM2D2	TM2 domain containing 2	0.320725	4.24228	0.0361869	0.594081
79133_at	NDUFAF5	NADH:ubiquinone oxidoreductase complex assembly factor 5	0.405736	5.33471	0.0362132	0.594081
28998_at	MRPL13	mitochondrial ribosomal protein L13	0.679896	3.88881	0.0362193	0.594081
100129272_at	TOMM20P4	TOMM20 pseudogene 4	1.15648	6.44719	0.0362545	0.594081
54879_at	ST7L	suppression of tumorigenicity 7 like	0.431548	4.3658	0.0362711	0.594081
251_at	ALPPL2	alkaline phosphatase, placental like 2	-0.462509	4.02725	0.0362843	0.594081
84811_at	BUD13	BUD13 homolog	0.345962	4.42962	0.0362969	0.594081
100419583_at	LOC100419583	ring finger protein 4 pseudogene	0.689687	5.36369	0.0363167	0.594081
391533_at	FLT1P1	fms related tyrosine kinase 1 pseudogene 1	0.172109	2.09656	0.0363499	0.594081
407003_at	MIR219A2	microRNA 219a-2	-0.206381	2.42747	0.036361	0.594081
100616323_at	MIR4482	microRNA 4482	0.371512	3.02857	0.0363664	0.594081
100507118_at	PRC1-AS1	PRC1 antisense RNA 1	0.291025	3.98511	0.0363828	0.594081
106480768_at	RNA5SP442	RNA, 5S ribosomal pseudogene 442	-0.428952	4.41917	0.0363856	0.594081
54680_at	ZNHIT6	zinc finger HIT-type containing 6	0.507077	6.24888	0.0365267	0.594081
2043_at	EPHA4	EPH receptor A4	0.226057	2.48078	0.0365314	0.594081
57606_at	SLAIN2	SLAIN motif family member 2	0.509811	7.29563	0.0365859	0.594081
10659_at	CELF2	CUGBP Elav-like family member 2	-0.349471	8.19254	0.036589	0.594081
55665_at	URGCP	upregulator of cell proliferation	0.238039	4.74246	0.0366231	0.594081
26520_at	TIMM9	translocase of inner mitochondrial membrane 9	0.633532	4.57065	0.0366314	0.594081
729494_at	ARPC3P3	actin related protein 2/3 complex subunit 3 pseudogene 3	0.669234	7.55467	0.0366497	0.594081
388581_at	C1QTNF12	C1q and TNF related 12	-0.302506	4.91241	0.0366756	0.594081
2222_at	FDFT1	farnesyl-diphosphate farnesyltransferase 1	0.44647	6.4522	0.0366863	0.594081
55170_at	PRMT6	protein arginine methyltransferase 6	0.242648	4.64502	0.0366881	0.594081
105375405_at	LOC105375405	uncharacterized LOC105375405	-0.220428	2.25265	0.0366922	0.594081
406886_at	MIRLET7D	microRNA let-7d	-0.181405	2.63666	0.0367301	0.594081
54926_at	UBE2R2	ubiquitin conjugating enzyme E2 R2	0.517434	6.70055	0.0367347	0.594081
2046_at	EPHA8	EPH receptor A8	-0.274988	4.26632	0.0367384	0.594081
2971_at	GTF3A	general transcription factor IIIA	0.7871	8.36941	0.0367619	0.594081
10016_at	PDCD6	programmed cell death 6	0.783255	6.84797	0.0367897	0.594081
2624_at	GATA2	GATA binding protein 2	-0.234364	4.17099	0.0367914	0.594081
79837_at	PIP4K2C	phosphatidylinositol-5-phosphate 4-kinase type 2 gamma	0.20405	4.12654	0.0367988	0.594081
100873903_at	HSPA9P2	heat shock protein family A (Hsp70) member 9 pseudogene 2	0.818379	9.10246	0.0368018	0.594081
107986003_at	NA	NA	-0.212958	3.66379	0.0368267	0.594081
51026_at	GOLT1B	golgi transport 1B	0.422349	6.27413	0.0368275	0.594081
6884_at	TAF13	TATA-box binding protein associated factor 13	0.488093	6.08383	0.036847	0.594081
23411_at	SIRT1	sirtuin 1	0.462237	6.55613	0.0368499	0.594081
8361_at	HIST1H4F	histone cluster 1 H4 family member f	0.54738	3.38738	0.0368503	0.594081
84276_at	NICN1	nicolin 1	-0.301337	5.35202	0.0368712	0.594081
9377_at	COX5A	cytochrome c oxidase subunit 5A	0.658379	8.05476	0.0368742	0.594081
9540_at	TP53I3	tumor protein p53 inducible protein 3	-0.207162	3.85704	0.0369186	0.594081
5552_at	SRGN	serglycin	0.516872	8.7314	0.036943	0.594081
121536_at	AEBP2	AE binding protein 2	0.236711	6.60733	0.0369617	0.594081
28444_at	IGHV3-21	immunoglobulin heavy variable 3-21	0.30163	2.84525	0.0369842	0.594081
59348_at	ZNF350	zinc finger protein 350	0.50569	6.08834	0.0369888	0.594081
6834_at	SURF1	SURF1, cytochrome c oxidase assembly factor	0.496656	6.79065	0.036989	0.594081
83591_at	THAP2	THAP domain containing 2	0.488959	4.4976	0.0370094	0.594081
837_at	CASP4	caspase 4	0.395913	7.33224	0.0370715	0.594081
10550_at	ARL6IP5	ADP ribosylation factor like GTPase 6 interacting protein 5	0.543413	8.38589	0.0370723	0.594081
6341_at	SCO1	SCO1, cytochrome c oxidase assembly protein	0.371005	5.30385	0.0370791	0.594081
163081_at	ZNF567	zinc finger protein 567	0.309566	3.26616	0.0370902	0.594081
79634_at	SCRN3	secernin 3	0.350284	3.63844	0.0371011	0.594081
100302246_at	MIR1301	microRNA 1301	-0.55067	4.5482	0.0371058	0.594081
101927497_at	LOC101927497	uncharacterized LOC101927497	-0.205169	3.55211	0.0371115	0.594081
102724845_at	LINC00596	long intergenic non-protein coding RNA 596	-0.488483	3.60599	0.0371127	0.594081
439949_at	PRKCQ-AS1	PRKCQ antisense RNA 1	0.326508	6.83972	0.0371471	0.594081
29018_at	FOXN3-AS2	FOXN3 antisense RNA 2	-0.737521	4.48841	0.0371622	0.594081
105374449_at	LINC01946	long intergenic non-protein coding RNA 1946	-0.187821	2.11164	0.03719	0.594081
338651_at	KRTAP5-AS1	KRTAP5-1/KRTAP5-2 antisense RNA 1	-0.259321	4.43109	0.037222	0.594081
162461_at	TMEM92	transmembrane protein 92	-0.258064	4.262	0.0372266	0.594081
100996720_at	LOC100996720	uncharacterized LOC100996720	-0.526093	4.13119	0.0372303	0.594081
164118_at	TTC24	tetratricopeptide repeat domain 24	-0.211241	4.71024	0.0372612	0.594081
102031319_at	LOC102031319	uncharacterized LOC102031319	-0.410363	3.90834	0.0372727	0.594081
55634_at	KRBOX4	KRAB box domain containing 4	0.364754	5.18204	0.0372816	0.594081
390284_at	SRP14P1	signal recognition particle 14 pseudogene 1	0.475303	5.76779	0.0372873	0.594081
55216_at	NKAPD1	NKAP domain containing 1	0.416352	4.72268	0.0372901	0.594081
594839_at	SNORA33	small nucleolar RNA, H/ACA box 33	1.0857	8.96979	0.0372985	0.594081
642502_at	LOC642502	succinate dehydrogenase complex subunit C pseudogene	0.404884	4.76683	0.0373011	0.594081
100131096_at	TNRC6C-AS1	TNRC6C antisense RNA 1	0.485513	8.93321	0.0373028	0.594081
6879_at	TAF7	TATA-box binding protein associated factor 7	0.620381	7.70837	0.037326	0.594081
5464_at	PPA1	pyrophosphatase (inorganic) 1	0.502839	6.99697	0.0373388	0.594081
4236_at	MFAP1	microfibril associated protein 1	0.476386	5.04608	0.0373917	0.594081
100419161_at	LOC100419161	nei like DNA glycosylase 2 pseudogene	-0.506113	2.94286	0.0374101	0.594081
100506700_at	LINC02308	long intergenic non-protein coding RNA 2308	-0.187206	1.89364	0.0374207	0.594081
131118_at	DNAJC19	DnaJ heat shock protein family (Hsp40) member C19	0.231904	5.72373	0.0374238	0.594081
54908_at	SPDL1	spindle apparatus coiled-coil protein 1	0.363329	3.44313	0.0374324	0.594081
171424_at	SPA17P1	sperm autoantigenic protein 17 pseudogene 1	0.721258	2.62734	0.0374692	0.594081
644563_at	LOC644563	general transcription factor IIIC subunit 6 pseudogene	0.242115	7.16484	0.0374738	0.594081
841_at	CASP8	caspase 8	0.387844	6.80397	0.0375322	0.594081
10495_at	ENOX2	ecto-NOX disulfide-thiol exchanger 2	0.272878	4.77873	0.0375532	0.594081
642968_at	FAM163B	family with sequence similarity 163 member B	-0.197378	3.23404	0.037555	0.594081
28672_at	TRAV12-3	T cell receptor alpha variable 12-3	0.554293	6.18396	0.0375595	0.594081
107984403_at	NA	NA	-0.465882	5.65057	0.0375681	0.594081
10046_at	MAMLD1	mastermind like domain containing 1	-0.164177	2.83916	0.0375794	0.594081
25880_at	TMEM186	transmembrane protein 186	0.290848	3.18336	0.0375947	0.594081
51201_at	ZDHHC2	zinc finger DHHC-type containing 2	0.605498	5.7334	0.0376191	0.594081
8079_at	MLF2	myeloid leukemia factor 2	-0.244227	5.11515	0.0376254	0.594081
34_at	ACADM	acyl-CoA dehydrogenase medium chain	0.598263	5.62649	0.0376483	0.594081
8398_at	PLA2G6	phospholipase A2 group VI	-0.216144	4.81338	0.0376499	0.594081
7536_at	SF1	splicing factor 1	-0.410969	8.46085	0.0376507	0.594081
55252_at	ASXL2	additional sex combs like 2, transcriptional regulator	0.249693	5.66943	0.0376516	0.594081
1786_at	DNMT1	DNA methyltransferase 1	0.187922	6.41185	0.0376628	0.594081
2784_at	GNB3	G protein subunit beta 3	-0.267178	3.88433	0.0376705	0.594081
11052_at	CPSF6	cleavage and polyadenylation specific factor 6	-0.201096	7.40118	0.0376712	0.594081
7319_at	UBE2A	ubiquitin conjugating enzyme E2 A	0.540855	5.306	0.0376712	0.594081
442517_at	LOC442517	ATP binding cassette subfamily E member 1 pseudogene	0.574254	5.23714	0.0376889	0.594081
105376290_at	LOC105376290	uncharacterized LOC105376290	-0.213347	4.42413	0.0377166	0.594081
230_at	ALDOC	aldolase, fructose-bisphosphate C	0.188845	5.02583	0.0377459	0.594081
100128711_at	NDUFB10P1	NADH:ubiquinone oxidoreductase subunit B10 pseudogene 1	0.75152	4.76831	0.0377502	0.594081
105379042_at	LOC105379042	uncharacterized LOC105379042	0.27093	1.87971	0.037793	0.594081
9551_at	ATP5J2	ATP synthase, H+ transporting, mitochondrial Fo complex subunit F2	0.341116	8.77622	0.0378314	0.594081
100422889_at	MIR3194	microRNA 3194	-0.322893	6.36731	0.0378328	0.594081
388255_at	IGHV3OR16-8	immunoglobulin heavy variable 3/OR16-8 (non-functional)	-0.658822	4.03964	0.0378737	0.594081
6747_at	SSR3	signal sequence receptor subunit 3	0.308685	5.80905	0.0378788	0.594081
105373343_at	LOC105373343	uncharacterized LOC105373343	-0.504453	3.20374	0.0378855	0.594081
375298_at	CERKL	ceramide kinase like	0.196207	2.25828	0.0378991	0.594081
7259_at	TSPYL1	TSPY like 1	0.203089	7.5372	0.0379169	0.594081
170685_at	NUDT10	nudix hydrolase 10	-0.390958	5.24483	0.0379289	0.594081
157713_at	LYPLA1P3	lysophospholipase I pseudogene 3	0.832791	5.90292	0.0379368	0.594081
100287072_at	LOC100287072	ribosomal protein S6 kinase B1 pseudogene	-0.243703	4.53997	0.0379494	0.594081
100616410_at	MIR4692	microRNA 4692	-0.727967	4.43928	0.0379732	0.594081
653808_at	ZG16	zymogen granule protein 16	-0.200312	2.7602	0.0379761	0.594081
100125393_at	LOC100125393	TIMELESS interacting protein pseudogene	0.837637	6.24235	0.0379797	0.594081
100101407_at	TMA16P2	translation machinery associated 16 homolog pseudogene 2	1.64688	5.65168	0.0379806	0.594081
967_at	CD63	CD63 molecule	0.397618	6.03673	0.0379807	0.594081
105372097_at	LOC105372097	uncharacterized LOC105372097	0.210059	2.35039	0.0379866	0.594081
105369440_at	LOC105369440	uncharacterized LOC105369440	-0.212876	1.81026	0.0380066	0.594081
55156_at	ARMC1	armadillo repeat containing 1	0.443645	5.56231	0.0380328	0.594081
55687_at	TRMU	tRNA 5-methylaminomethyl-2-thiouridylate methyltransferase	-0.213215	4.33686	0.0380613	0.594081
101927871_at	LOC101927871	uncharacterized LOC101927871	-0.197593	1.81299	0.0381041	0.594081
105375725_at	LOC105375725	uncharacterized LOC105375725	0.414991	2.1122	0.0381101	0.594081
26135_at	SERBP1	SERPINE1 mRNA binding protein 1	0.599024	7.56926	0.0381147	0.594081
5681_at	PSKH1	protein serine kinase H1	-0.517002	4.20723	0.0381226	0.594081
6731_at	SRP72	signal recognition particle 72	0.59288	8.12698	0.0381376	0.594081
11147_at	HHLA3	HERV-H LTR-associating 3	0.29779	4.37187	0.0381551	0.594081
4985_at	OPRD1	opioid receptor delta 1	-0.328261	3.963	0.0381764	0.594081
340578_at	DCAF12L2	DDB1 and CUL4 associated factor 12 like 2	-0.224764	2.50775	0.0382286	0.594081
374868_at	ATP9B	ATPase phospholipid transporting 9B (putative)	-0.280734	5.63521	0.0382431	0.594081
100379220_at	TMED11P	transmembrane p24 trafficking protein 11, pseudogene	0.223475	1.99408	0.0382712	0.594081
26007_at	TKFC	triokinase and FMN cyclase	-0.161389	4.26453	0.038275	0.594081
26012_at	NSMF	NMDA receptor synaptonuclear signaling and neuronal migration factor	-0.328485	5.61086	0.0383722	0.594081
100873964_at	LINC00280	long intergenic non-protein coding RNA 280	0.475254	2.13305	0.0384067	0.594081
7096_at	TLR1	toll like receptor 1	0.237449	2.52947	0.0384161	0.594081
54439_at	RBM27	RNA binding motif protein 27	0.366768	7.2221	0.03844	0.594081
401233_at	HTATSF1P2	HIV-1 Tat specific factor 1 pseudogene 2	-0.260265	3.0176	0.0384409	0.594081
647253_at	LOC647253	ring finger protein 13 pseudogene	1.16852	3.10138	0.0384556	0.594081
23513_at	SCRIB	scribbled planar cell polarity protein	-0.231404	4.49483	0.0384572	0.594081
100996721_at	LOC100996721	protein FAM231D	0.267505	5.41076	0.0384582	0.594081
5926_at	ARID4A	AT-rich interaction domain 4A	0.446987	6.68453	0.0384609	0.594081
392485_at	LOC392485	ataxin 7 like 3 pseudogene	0.85766	3.46187	0.0384708	0.594081
100874130_at	ENOX1-AS2	ENOX1 antisense RNA 2	0.239416	2.63121	0.0385103	0.594081
27163_at	NAAA	N-acylethanolamine acid amidase	0.474348	5.62677	0.0385297	0.594081
10446_at	LRRN2	leucine rich repeat neuronal 2	-0.171936	4.35929	0.0385755	0.594081
4145_at	MATK	megakaryocyte-associated tyrosine kinase	-0.243801	3.87309	0.0386195	0.594081
1803_at	DPP4	dipeptidyl peptidase 4	0.499555	6.01204	0.038665	0.594081
79647_at	AKIRIN1	akirin 1	-0.283408	6.68988	0.038691	0.594081
2617_at	GARS	glycyl-tRNA synthetase	0.452104	6.08666	0.0386988	0.594081
100033420_at	SNORD116-8	small nucleolar RNA, C/D box 116-8	0.889629	3.98385	0.0387073	0.594081
10670_at	RRAGA	Ras related GTP binding A	0.734611	4.18714	0.0387543	0.594081
51367_at	POP5	POP5 homolog, ribonuclease P/MRP subunit	0.219399	6.10994	0.0387616	0.594081
11178_at	LZTS1	leucine zipper tumor suppressor 1	-0.256073	4.60279	0.0388587	0.594081
54841_at	BIVM	basic, immunoglobulin-like variable motif containing	0.395394	3.17148	0.0389186	0.594081
4659_at	PPP1R12A	protein phosphatase 1 regulatory subunit 12A	0.387477	6.86075	0.0389229	0.594081
58500_at	ZNF250	zinc finger protein 250	0.179378	3.60061	0.0389238	0.594081
221960_at	CCZ1B	CCZ1 homolog B, vacuolar protein trafficking and biogenesis associated	1.13957	6.25066	0.0389655	0.594081
100505624_at	GTF3C2-AS1	GTF3C2 antisense RNA 1	-0.339946	4.55448	0.0389837	0.594081
529_at	ATP6V1E1	ATPase H+ transporting V1 subunit E1	0.475463	7.50693	0.0390008	0.594081
107986831_at	NA	NA	-0.411603	5.30203	0.039002	0.594081
6634_at	SNRPD3	small nuclear ribonucleoprotein D3 polypeptide	0.436435	6.74077	0.039025	0.594081
80224_at	NUBPL	nucleotide binding protein like	-0.271998	4.23512	0.0390278	0.594081
105500240_at	XLOC_009911	uncharacterized LOC105500240	-0.243433	2.73518	0.0390333	0.594081
283755_at	HERC2P3	hect domain and RLD 2 pseudogene 3	-0.360887	3.79256	0.0390403	0.594081
10821_at	OR7E12P	olfactory receptor family 7 subfamily E member 12 pseudogene	-0.259002	2.70564	0.0390683	0.594081
729291_at	LOC729291	uncharacterized LOC729291	0.575788	4.13428	0.0390723	0.594081
644246_at	KANSL1-AS1	KANSL1 antisense RNA 1	0.391444	4.7982	0.0390788	0.594081
55005_at	RMND1	required for meiotic nuclear division 1 homolog	0.201291	3.77772	0.0390917	0.594081
1519_at	CTSO	cathepsin O	0.287244	5.19713	0.0390982	0.594081
23586_at	DDX58	DExD/H-box helicase 58	0.478291	5.78368	0.0391016	0.594081
449645_at	SF3A3P2	splicing factor 3a, subunit 3 pseudogene 2	1.47572	6.43203	0.0391136	0.594081
283171_at	C11orf44	chromosome 11 open reading frame 44	-0.251993	3.28564	0.0391174	0.594081
54664_at	TMEM106B	transmembrane protein 106B	0.669416	6.00504	0.0391174	0.594081
10781_at	ZNF266	zinc finger protein 266	-0.21345	6.00252	0.0391356	0.594081
85002_at	FAM86B1	family with sequence similarity 86 member B1	0.61804	3.20318	0.0391394	0.594081
79841_at	AGBL2	ATP/GTP binding protein like 2	0.236848	3.34641	0.0391533	0.594081
203197_at	TMEM268	transmembrane protein 268	-0.196919	5.13077	0.0391577	0.594081
7620_at	ZNF69	zinc finger protein 69	-0.243708	4.44012	0.039162	0.594081
4700_at	NDUFA6	NADH:ubiquinone oxidoreductase subunit A6	0.524066	6.96771	0.0391641	0.594081
285962_at	WEE2-AS1	WEE2 antisense RNA 1	0.176952	2.68807	0.0391672	0.594081
100288165_at	HMGN2P15	high mobility group nucleosomal binding domain 2 pseudogene 15	-0.326444	5.2567	0.0391734	0.594081
3093_at	UBE2K	ubiquitin conjugating enzyme E2 K	0.235266	6.39723	0.0391819	0.594081
2837_at	UTS2R	urotensin 2 receptor	-0.293241	5.14329	0.0391834	0.594081
253039_at	CUTALP	cutA divalent cation tolerance homolog-like, pseudogene	0.275445	4.4743	0.0391964	0.594081
5194_at	PEX13	peroxisomal biogenesis factor 13	0.289877	4.62479	0.0392136	0.594081
9450_at	LY86	lymphocyte antigen 86	0.363164	2.64511	0.0392211	0.594081
245928_at	DEFB114	defensin beta 114	0.186452	1.89077	0.0392603	0.594081
83707_at	TRPT1	tRNA phosphotransferase 1	0.266908	6.4762	0.039267	0.594081
105377301_at	LINC02469	long intergenic non-protein coding RNA 2469	0.332446	2.81061	0.03927	0.594081
80135_at	RPF1	ribosome production factor 1 homolog	0.800052	7.46488	0.03935	0.594081
106479129_at	RN7SKP78	RNA, 7SK small nuclear pseudogene 78	-1.3322	4.29622	0.0393625	0.594081
100996465_at	LCA10	lung carcinoma-associated 10	-0.313135	3.9856	0.0393722	0.594081
1457_at	CSNK2A1	casein kinase 2 alpha 1	-0.304887	6.63786	0.0393811	0.594081
1965_at	EIF2S1	eukaryotic translation initiation factor 2 subunit alpha	0.265755	5.8384	0.0393872	0.594081
51562_at	MBIP	MAP3K12 binding inhibitory protein 1	0.595805	5.56372	0.0394117	0.594081
5782_at	PTPN12	protein tyrosine phosphatase, non-receptor type 12	0.686651	5.26127	0.0394142	0.594081
100422895_at	MIR4294	microRNA 4294	-0.461283	4.70575	0.0394202	0.594081
101928465_at	LOC101928465	uncharacterized LOC101928465	0.373607	3.494	0.0394223	0.594081
4016_at	LOXL1	lysyl oxidase like 1	-0.157854	3.12178	0.0394363	0.594081
9352_at	TXNL1	thioredoxin like 1	0.491972	6.10909	0.0394466	0.594081
51163_at	DBR1	debranching RNA lariats 1	0.204902	5.22165	0.0394953	0.594081
54904_at	NSD3	nuclear receptor binding SET domain protein 3	0.466011	6.56677	0.0395517	0.594081
79834_at	PEAK1	pseudopodium enriched atypical kinase 1	0.220121	4.26664	0.0395732	0.594081
7879_at	RAB7A	RAB7A, member RAS oncogene family	0.480657	8.68715	0.0395746	0.594081
100419739_at	LOC100419739	zinc finger protein 341 pseudogene	-0.543495	2.78674	0.0395758	0.594081
55636_at	CHD7	chromodomain helicase DNA binding protein 7	0.171314	5.20254	0.0396511	0.594081
619564_at	SNORD72	small nucleolar RNA, C/D box 72	0.948441	3.22583	0.0396612	0.594081
619571_at	SNORD96A	small nucleolar RNA, C/D box 96A	0.20455	6.0942	0.039671	0.594081
107984918_at	NA	NA	-0.168455	2.58838	0.0396858	0.594081
100652749_at	SPATA8-AS1	SPATA8 antisense RNA 1 (head to head)	-0.172219	2.14037	0.039705	0.594081
55008_at	HERC6	HECT and RLD domain containing E3 ubiquitin protein ligase family member 6	0.198922	4.67862	0.0397092	0.594081
644491_at	ICE2P1	interactor of little elongation complex ELL subunit 2 pseudogene 1	1.24521	7.03325	0.0397328	0.594081
3592_at	IL12A	interleukin 12A	0.216242	3.03409	0.0397764	0.594081
7175_at	TPR	translocated promoter region, nuclear basket protein	0.557347	7.96485	0.0398001	0.594081
105373063_at	LOC105373063	uncharacterized LOC105373063	-0.381129	2.92526	0.0398268	0.594081
100526833_at	SEPT5-GP1BB	SEPT5-GP1BB readthrough	-0.436861	4.47359	0.0398308	0.594081
106481210_at	RNU6-105P	RNA, U6 small nuclear 105, pseudogene	-0.213025	2.16934	0.0398355	0.594081
113802_at	HENMT1	HEN methyltransferase 1	0.285481	4.93226	0.0398817	0.594081
2146_at	EZH2	enhancer of zeste 2 polycomb repressive complex 2 subunit	0.222806	4.30563	0.0398831	0.594081
51380_at	CSAD	cysteine sulfinic acid decarboxylase	-0.289545	5.34339	0.0398907	0.594081
101929535_at	LOC101929535	uncharacterized LOC101929535	-0.2056	2.70824	0.0399062	0.594081
647319_at	VEZF1P1	vascular endothelial zinc finger 1 pseudogene 1	0.247921	5.16632	0.0399122	0.594081
360205_at	PRAC2	prostate cancer susceptibility candidate 2	-0.212281	3.04092	0.039927	0.594081
401551_at	WDR38	WD repeat domain 38	-0.179131	4.28471	0.039932	0.594081
2033_at	EP300	E1A binding protein p300	0.246151	7.87768	0.0399603	0.594081
2527_at	FUT5	fucosyltransferase 5	-0.274355	3.90151	0.0399613	0.594081
129293_at	TRABD2A	TraB domain containing 2A	-0.223462	8.37863	0.039988	0.594081
6838_at	SURF6	surfeit 6	-0.203768	5.77198	0.0400108	0.594081
51499_at	TRIAP1	TP53 regulated inhibitor of apoptosis 1	0.614378	5.49499	0.0400551	0.594081
54739_at	XAF1	XIAP associated factor 1	0.195823	5.47956	0.0400857	0.594081
[truncated: 30,533 more rows]
