# Supplementary material for: CXCR3 Identifies Human Naive CD8+ T Cells with Enhanced Effector Differentiation Potential
Source: J Immunol. 2019 Nov 18;203(12):3179–89. doi: 10.4049/jimmunol.1901072 (PMC6900484; doi:10.4049/jimmunol.1901072)
Supplement: Data Supplement [file JI_1901072.zip › JI_1901072_Supplemental_Table_2.xls]

## Sheet: FDR<0.001
Table S2. Differentially expressed genes between sorted CD5lo, CD5hi and TNR3+ naive CD8+ T cells from mouse spleen
CD5lo, CD5hi and TNR3+ CD8+ naive T cells were sorted from the spleen of WT CD57BL/6 mice (n=5) as shown in Fig. 5A
and subjected to RNAseq
genes	logFC. CD5lo vs.TNR3+	logFC. CD5hi vs.TNR3+	logCPM	PValue	FDR
Cxcr3	-8.16062	-5.06391	5.98818	4.35715e-22	5.67214e-18
Ly6c2	-5.61665	-1.7662	8.65699	2.26361e-18	1.47338e-14
Ms4a4c	-2.70963	-1.0535	7.08111	1.80085e-16	7.8145e-13
Dntt	3.63206	0.224713	4.03105	3.32238e-15	1.02001e-11
Slc6a19	2.05262	0.187991	7.54096	3.91771e-15	1.02001e-11
Zfp296	-5.63676	-2.61202	3.00355	8.65953e-15	1.87883e-11
Eomes	-2.75238	-1.12037	5.24819	1.04916e-14	1.95114e-11
Cd6	-1.06376	0.0397352	9.51309	1.43965e-14	2.34267e-11
Sidt1	-1.38715	-0.492837	9.05185	1.82241e-14	2.63602e-11
Plac8	-2.32508	-0.362955	6.3728	2.5507e-14	2.99361e-11
Itgae	2.07558	1.69668	8.18721	2.73323e-14	2.99361e-11
RP23-353K11.3	-4.83428	-2.06082	2.6919	2.75951e-14	2.99361e-11
Cd5	-1.33809	-0.00651166	7.81873	3.10732e-14	3.11163e-11
Ccl5	-5.60055	-3.66745	2.98701	4.94882e-14	4.60169e-11
Rgcc	1.54728	0.761158	7.90165	6.41444e-14	5.56687e-11
Ccr9	2.17498	1.28994	7.70748	1.21576e-13	9.89171e-11
Slc16a5	0.965538	-0.33451	7.36105	2.74771e-13	2.1041e-10
Tmie	1.39926	0.563942	6.5444	3.38881e-13	2.32339e-10
Myo1f	-1.34241	-0.558617	7.1821	3.39103e-13	2.32339e-10
Dapl1	-1.76327	-0.255762	8.70047	3.73687e-13	2.37481e-10
Pglyrp1	-2.02526	-0.700517	4.492	3.83094e-13	2.37481e-10
A430093F15Rik	-3.48383	-0.391829	3.65751	4.34517e-13	2.56731e-10
Ddc	1.85104	0.848807	4.90265	4.58596e-13	2.56731e-10
Tbx21	-5.17203	-2.18766	4.21263	4.7331e-13	2.56731e-10
Ifngr1	-1.19827	-0.616114	8.58169	1.35199e-12	7.04008e-10
Reck	-1.83329	-0.299764	5.09568	1.53191e-12	7.67014e-10
Nt5e	-0.999779	0.137835	6.60119	2.50836e-12	1.20029e-09
Hopx	-1.93516	-0.720254	5.38535	2.58166e-12	1.20029e-09
Klhdc2	-1.02409	0.12796	7.23212	2.81054e-12	1.26164e-09
Igfbp4	-0.0522075	0.839976	8.99042	4.05573e-12	1.75992e-09
Pltp	-2.75839	-0.932639	3.36734	4.49152e-12	1.88615e-09
Ctsw	-1.19976	-0.557363	9.31567	7.18783e-12	2.9241e-09
Bbc3	-1.66257	-0.79945	4.89566	1.3683e-11	5.39774e-09
Lysmd2	-1.81426	-0.562469	4.31813	1.57717e-11	6.03871e-09
Xdh	-1.39618	-0.199837	5.82469	1.79713e-11	6.68429e-09
Pim2	-0.792276	-0.12241	8.3785	1.87752e-11	6.78933e-09
Zcchc18	-2.15785	-0.63486	4.04488	1.96746e-11	6.92228e-09
Hip1r	-1.31171	0.250586	5.58311	2.11502e-11	7.24562e-09
Gpr83	0.715129	1.72072	4.41278	2.54779e-11	8.50439e-09
Gpr15	-7.03532	-2.64968	0.924608	3.20983e-11	1.04464e-08
Il18rap	-5.48492	-2.62726	3.53675	3.82774e-11	1.21536e-08
Pear1	-1.72308	-0.484764	4.46334	5.10667e-11	1.58282e-08
Fgf13	-1.08904	-0.5998	6.47095	5.844e-11	1.76924e-08
Aim1	-1.58608	-0.333606	6.21879	6.16809e-11	1.82491e-08
Gm43769	2.12194	0.522626	2.82881	6.4532e-11	1.84464e-08
Ppm1j	-4.11851	-2.00066	3.1977	6.51815e-11	1.84464e-08
Ramp1	0.990771	0.420894	6.82206	6.99282e-11	1.93686e-08
Pdlim4	3.39157	0.416925	3.14459	7.55554e-11	2.04913e-08
Acvrl1	1.64242	1.07957	4.2055	8.30777e-11	2.20715e-08
Pcsk1	3.15682	0.172902	2.94933	1.02572e-10	2.67056e-08
Il2rb	-0.837619	-0.122382	8.33305	1.30297e-10	3.3259e-08
Tmem154	1.0634	0.129165	5.34329	1.33039e-10	3.33059e-08
Il10ra	-1.35307	-0.168142	5.21818	1.41527e-10	3.47623e-08
Ifitm10	-1.05662	-1.33713	5.58091	1.54362e-10	3.72127e-08
Tnfrsf25	-1.5222	-0.56832	4.9295	1.61211e-10	3.81571e-08
A530021J07Rik	-1.62784	0.468009	3.29015	1.65022e-10	3.83618e-08
Als2cl	0.922601	0.437049	8.50632	1.92262e-10	4.391e-08
Gm14085	0.135454	-1.02623	7.10383	2.06161e-10	4.62724e-08
Nacc2	-1.67308	-0.884584	3.28132	2.10017e-10	4.63389e-08
Anxa2	-1.61444	0.135971	3.83624	2.14122e-10	4.64572e-08
Gramd3	-0.609592	-0.652107	8.78083	2.44299e-10	5.21357e-08
Racgap1	-0.931806	-0.0379287	7.90674	3.00241e-10	6.30409e-08
Coro2a	-1.21836	0.861187	4.58585	3.08209e-10	6.36868e-08
Syt6	-0.226697	1.89253	3.21522	3.26366e-10	6.63849e-08
Tspan32	0.736485	-0.0850457	7.55111	3.37245e-10	6.75424e-08
Cxcr5	-2.51044	-2.22995	3.44902	3.45269e-10	6.81016e-08
Art4	0.90985	-0.0248739	5.26942	3.68401e-10	7.15797e-08
Gna15	-1.1591	0.0659944	4.39622	3.75084e-10	7.18064e-08
Ubash3b	-1.20509	-0.159132	5.64013	3.80608e-10	7.1808e-08
Gm19585	-1.03441	-0.263304	5.78295	3.92553e-10	7.30036e-08
Spsb1	1.48153	0.385391	4.05642	4.86791e-10	8.92542e-08
Samhd1	-0.642115	-0.112794	8.5506	5.05028e-10	9.13119e-08
Gpr68	0.760304	0.801496	7.06283	6.25963e-10	1.11627e-07
Ppic	-0.799107	-0.0337495	6.08905	6.59866e-10	1.16083e-07
Ptpn4	-1.6206	-0.755312	3.97448	7.35512e-10	1.27665e-07
Gsto1	-1.27365	-0.200249	4.56469	7.76567e-10	1.31561e-07
Rhoh	0.495495	0.0519174	8.98139	7.78166e-10	1.31561e-07
Fam234a	-0.765115	-0.313392	6.55933	8.03642e-10	1.34126e-07
Cd81	2.60059	0.945555	1.88507	9.32176e-10	1.53609e-07
Samd3	-6.289	-3.20772	1.06577	1.28105e-09	2.05009e-07
Gimap4	-0.484201	-0.405396	9.92554	1.2861e-09	2.05009e-07
Trp53i11	0.771297	0.0320179	6.92356	1.30487e-09	2.05009e-07
Prr13	-0.899726	-0.317556	6.75034	1.3071e-09	2.05009e-07
Kcnh3	1.38928	0.142864	3.54908	1.40868e-09	2.18311e-07
F2rl1	-1.53631	-0.282997	5.17366	1.85534e-09	2.8415e-07
Gsn	0.736741	0.616429	6.6374	1.93474e-09	2.92866e-07
Ldhb	1.23466	0.723388	4.86899	1.96746e-09	2.94395e-07
Cdc25b	-0.723925	0.0719349	6.25406	2.22815e-09	3.27464e-07
Grm6	1.77958	0.336406	2.71615	2.23877e-09	3.27464e-07
Ssbp2	0.544709	-0.0547692	6.50928	2.39566e-09	3.46518e-07
St3gal6	-0.997835	-0.534709	5.42468	2.48273e-09	3.5346e-07
D8Ertd82e	-0.846372	0.0760073	5.97691	2.49795e-09	3.5346e-07
Olfml3	-0.624651	1.26016	2.98434	2.53484e-09	3.54822e-07
Prss12	-1.35353	-1.08045	4.41254	2.77032e-09	3.83659e-07
Sntb2	-1.47542	-0.893006	5.06418	2.9949e-09	4.10396e-07
Tab1	0.628246	0.101012	6.31947	3.0949e-09	4.19681e-07
Itih5	-4.54793	-0.694334	1.18647	3.42505e-09	4.59663e-07
Rgs10	-0.793817	-0.000724153	6.58855	3.47122e-09	4.61105e-07
Pdk1	0.654073	0.156809	9.05338	3.56673e-09	4.69006e-07
Tnfsf8	-0.714479	-0.333699	6.28849	3.87239e-09	5.04107e-07
Gpr160	-3.47643	-1.41569	1.30758	4.49675e-09	5.78917e-07
Igsf23	2.15196	-0.000668906	2.4136	4.53599e-09	5.78917e-07
Nmnat2	-3.60648	-1.29936	1.93026	5.12178e-09	6.47333e-07
Tdrp	0.61445	0.185654	8.1968	5.30031e-09	6.63456e-07
Ahnak	-1.58148	-0.645687	5.61207	6.05893e-09	7.51192e-07
Ighd	-1.88979	-0.388908	3.43637	6.25799e-09	7.65447e-07
H2-Q6	-0.570601	-0.124557	9.28216	6.2915e-09	7.65447e-07
Ggt1	-0.128772	0.498892	7.34586	6.77824e-09	8.17029e-07
Selenop	0.908107	0.388861	8.19812	7.30031e-09	8.65278e-07
Plaur	0.938781	1.11566	4.04613	7.31146e-09	8.65278e-07
Socs3	0.659128	-0.145029	7.51329	7.69916e-09	9.02952e-07
Tdgf1	1.89888	0.329304	1.77424	8.25157e-09	9.59097e-07
Gadd45g	-1.36072	-0.696933	3.79963	8.53875e-09	9.83694e-07
Trpm1	-0.440217	0.576021	4.72457	8.6667e-09	9.87157e-07
Rflnb	0.523488	0.509142	8.18994	8.72047e-09	9.87157e-07
Usp28	-0.449621	0.301896	7.96005	9.33701e-09	1.04784e-06
Cd7	-0.260783	0.303539	7.33113	1.02294e-08	1.13224e-06
Slc9a7	-1.8632	-0.850026	3.04179	1.02631e-08	1.13224e-06
Etfbkmt	-0.793864	-0.119515	5.06249	1.05166e-08	1.15047e-06
Cd8a	0.391986	-0.0556038	10.4555	1.24185e-08	1.3472e-06
Il7r	-0.475645	-0.0984312	9.43316	1.28672e-08	1.38434e-06
Golm1	-0.475588	0.148802	7.70782	1.31865e-08	1.40706e-06
Endod1	-1.50635	0.0423975	2.7849	1.36892e-08	1.44882e-06
Tmem243	-0.725862	-0.359757	6.39461	1.44206e-08	1.51393e-06
Sit1	0.330237	-0.309898	7.4987	1.50974e-08	1.56902e-06
Sqrdl	1.08271	0.414443	3.48554	1.51864e-08	1.56902e-06
Eya2	0.717086	0.107332	5.8821	1.5358e-08	1.57426e-06
Gramd4	-0.2969	0.182462	8.77311	1.60278e-08	1.62594e-06
Ppp3cc	-0.500805	-0.305419	7.28418	1.6112e-08	1.62594e-06
Rgs3	-0.837375	-0.12603	5.95673	1.63817e-08	1.64044e-06
Tesc	1.07784	0.256232	4.66767	1.68505e-08	1.67451e-06
Pip4k2a	0.557331	0.287444	7.98945	1.71748e-08	1.6938e-06
Rom1	-1.02223	-0.080679	3.96137	1.74463e-08	1.70764e-06
Id3	-0.77222	-0.484815	6.39545	1.77821e-08	1.7157e-06
Ncf1	-0.501462	0.29153	5.87532	1.77922e-08	1.7157e-06
Arl5c	0.288853	-0.317373	7.00655	1.8641e-08	1.78433e-06
Fos	-0.768514	-1.04006	7.3459	1.89064e-08	1.79576e-06
Amigo2	1.0848	0.556921	5.49807	1.90363e-08	1.79576e-06
Plekho1	0.222527	0.956837	4.80966	1.97922e-08	1.85363e-06
Car2	2.15308	1.23101	3.40386	1.99499e-08	1.85506e-06
Acsbg1	-1.31022	-0.372225	5.19679	2.09605e-08	1.9352e-06
Gpr34	1.18794	0.615229	4.59111	2.14276e-08	1.96046e-06
Ggt5	1.07717	0.457352	4.79654	2.15353e-08	1.96046e-06
Qrfp	-3.69649	-1.88202	0.139699	2.25894e-08	2.04214e-06
Klhl5	-1.30047	-0.574909	4.07916	2.33749e-08	2.09442e-06
Wdr95	-3.39452	-0.293528	1.08321	2.34894e-08	2.09442e-06
Spice1	-0.657145	-0.357527	6.54966	2.68301e-08	2.37602e-06
Zyx	-0.609762	-0.294053	8.81177	2.70825e-08	2.38217e-06
Ndrg1	-0.290836	0.898121	3.7725	2.93299e-08	2.56253e-06
Tmem37	-3.17902	-1.99186	0.73047	2.99142e-08	2.58119e-06
Sft2d2	0.660345	0.577159	6.57696	2.994e-08	2.58119e-06
Cxcr6	-0.330241	0.245003	8.50344	3.09147e-08	2.64768e-06
Cd38	-2.95586	0.0910245	1.52681	3.19765e-08	2.72072e-06
Rnf138	-0.810912	-0.570185	6.60443	3.41252e-08	2.88469e-06
Cd44	-1.44986	-0.79007	2.93331	3.91482e-08	3.28794e-06
Tfdp1	-0.638747	-0.189862	5.64483	3.9426e-08	3.29005e-06
Actn2	1.09566	0.587441	5.745	4.0249e-08	3.33734e-06
Lcn4	-0.719155	-0.103648	5.59974	4.09213e-08	3.3716e-06
Tcrg-C2	-1.57191	-2.77233	1.33859	4.16379e-08	3.40907e-06
Prg4	-3.00153	-0.63573	0.794198	4.51698e-08	3.66949e-06
Cd101	-1.48604	-0.627929	4.07764	4.53824e-08	3.66949e-06
B3gnt5	-1.03521	-0.11838	4.56871	4.57568e-08	3.67693e-06
Eml3	-0.450995	0.0914142	7.00703	5.12801e-08	4.08114e-06
Slc25a53	-0.97966	-0.282318	4.54155	5.1414e-08	4.08114e-06
Id2	-0.339203	0.401695	7.41502	5.30057e-08	4.18199e-06
Pou6f1	-0.817498	-1.07291	3.99518	5.46105e-08	4.28265e-06
Adamts14	1.6946	-0.336021	1.9751	5.63014e-08	4.36996e-06
Tm6sf1	-0.791593	-0.557397	5.60508	5.65642e-08	4.36996e-06
Gab3	-0.802311	-0.388496	5.56895	5.6731e-08	4.36996e-06
Fam78a	0.564752	0.31809	7.43299	5.75181e-08	4.40453e-06
Il18r1	-0.878299	-0.773265	4.78401	5.78756e-08	4.40599e-06
Irf8	-1.38153	-0.879261	3.41735	6.02324e-08	4.55876e-06
Nkg7	-0.544008	-0.161733	10.1502	6.11175e-08	4.599e-06
Epsti1	-0.526612	-0.450742	9.0032	6.35682e-08	4.75592e-06
Rnf122	-0.818185	-0.236554	5.16104	6.56921e-08	4.88675e-06
Trim12a	-0.49749	-0.341578	6.97186	6.63766e-08	4.90961e-06
Trat1	0.955196	0.468548	4.72486	7.34489e-08	5.37566e-06
Itk	0.52025	0.291908	10.4005	7.35034e-08	5.37566e-06
Chn2	-3.6498	0.0128132	1.52402	8.02333e-08	5.83507e-06
Ptger2	-2.73855	-0.333205	2.2126	8.29487e-08	5.99903e-06
Amica1	-0.444393	-0.00465037	6.54648	8.44963e-08	6.07719e-06
Gm45055	0.696666	-0.05372	5.03765	9.29976e-08	6.65188e-06
Pmaip1	-1.54266	-0.54015	2.90865	9.86648e-08	6.97554e-06
Abhd8	0.477976	0.06779	8.02599	9.89988e-08	6.97554e-06
Gtf2ird1	1.09078	0.290334	4.22024	9.913e-08	6.97554e-06
Serpina3g	-4.16581	-2.44595	0.892185	1.01694e-07	7.11749e-06
Arsb	-0.827903	-0.0763762	4.37536	1.08818e-07	7.57537e-06
Nod1	-0.643977	-0.0795403	7.33646	1.11073e-07	7.6912e-06
Nme4	-0.756292	-0.355948	4.76352	1.13163e-07	7.79447e-06
Aqp3	-0.556112	0.133985	5.28614	1.13831e-07	7.79923e-06
Zfp1	0.722728	0.293628	5.13666	1.14979e-07	7.83661e-06
Pdlim7	-1.20856	0.0537697	3.30233	1.17776e-07	7.98542e-06
Ifngr2	0.635105	0.340403	6.22093	1.19599e-07	8.06702e-06
Idh2	0.383963	0.0225761	7.38786	1.32636e-07	8.90029e-06
Slamf7	-1.94935	-0.927111	2.15273	1.33939e-07	8.94164e-06
Ctla2b	-3.44399	-0.856256	0.590532	1.48379e-07	9.85511e-06
Rcan3	0.959285	0.64284	4.92742	1.49697e-07	9.85788e-06
Depdc1b	-0.588118	0.398476	4.0985	1.49936e-07	9.85788e-06
Car11	-2.84245	-2.00718	1.06548	1.51979e-07	9.94201e-06
Timp2	0.4307	0.28914	7.47222	1.55575e-07	1.01264e-05
Mettl9	0.711124	0.166078	6.26123	1.58316e-07	1.02535e-05
Tns1	-1.01919	0.458373	3.04988	1.59875e-07	1.03032e-05
Myb	-1.27605	-1.14609	3.67962	1.81967e-07	1.16502e-05
Nedd9	0.445358	0.353076	8.08013	1.82566e-07	1.16502e-05
Msh6	0.633355	0.15494	6.35412	1.8435e-07	1.17067e-05
Trib2	0.528532	0.542946	7.71866	1.90236e-07	1.20218e-05
Rcbtb2	0.401437	-0.0418961	6.27904	1.96983e-07	1.2388e-05
Osbpl5	-0.719353	0.0308416	6.03033	2.01702e-07	1.26238e-05
Cenpv	-1.26192	-0.456267	2.83714	2.04694e-07	1.27498e-05
Adgrg3	1.22042	0.647003	3.31568	2.06746e-07	1.28163e-05
Car12	-1.32601	-0.40351	3.1325	2.0779e-07	1.28199e-05
Trbv17	-0.524048	0.112689	5.83535	2.1198e-07	1.30168e-05
Anxa5	0.518324	0.179559	7.38678	2.28429e-07	1.3961e-05
Abhd15	1.1367	0.617393	4.47635	2.39824e-07	1.45889e-05
Angptl2	1.88227	0.161044	1.27829	2.49347e-07	1.50977e-05
Twsg1	0.659534	0.56929	5.43102	2.50929e-07	1.51231e-05
Lipa	0.414552	0.0664103	7.5749	2.55773e-07	1.5344e-05
Kif23	0.583565	-0.104234	5.68098	2.78419e-07	1.66259e-05
Impdh1	0.417343	0.0555164	8.00042	2.81287e-07	1.67205e-05
Cobll1	-3.02419	-0.846523	1.44524	2.86747e-07	1.69676e-05
Ctsa	-0.373483	-0.0634956	8.5701	2.97443e-07	1.75209e-05
Bcl11b	0.609524	0.363103	9.26591	3.0096e-07	1.76482e-05
Cyb5r4	-0.420822	-0.149605	7.14035	3.03587e-07	1.77224e-05
Jun	-0.233562	-0.751547	8.7169	3.12118e-07	1.81352e-05
Rnf125	-0.482927	-0.352821	6.59112	3.13445e-07	1.81352e-05
Ramp3	0.857526	1.18135	2.5262	3.31113e-07	1.90727e-05
Junb	-0.280437	-0.667779	9.77166	3.63007e-07	2.08177e-05
Pomgnt2	2.09345	-0.63858	1.74042	3.66096e-07	2.09028e-05
Gm590	0.820064	-0.231772	2.68283	3.67788e-07	2.09077e-05
Lrrc1	0.801962	0.415438	4.44372	3.74171e-07	2.10933e-05
Lax1	-0.416289	-0.301774	7.01354	3.74293e-07	2.10933e-05
Adora2a	-1.23199	-0.476014	4.09298	3.90745e-07	2.19255e-05
Cldnd1	-0.68032	-0.368402	5.36447	3.93432e-07	2.19815e-05
Tgfbr3	1.16601	0.934795	5.55785	4.07581e-07	2.26747e-05
Il10rb	-0.384264	-0.416436	6.53326	4.14291e-07	2.29499e-05
Dusp1	-0.244737	-0.860319	6.51388	4.20803e-07	2.31902e-05
Ighm	0.18949	-0.214475	10.417	4.22211e-07	2.31902e-05
Sept9	0.428516	0.340505	8.55307	4.23973e-07	2.31902e-05
Gm42646	2.13651	-0.427648	0.114303	4.50868e-07	2.45581e-05
Aven	-0.396567	0.0462229	6.7954	4.54968e-07	2.46782e-05
Mbtps1	0.340267	0.289172	7.98398	4.6119e-07	2.49119e-05
Paqr4	-0.842393	0.0748151	3.27866	4.70969e-07	2.5335e-05
Glipr2	-0.38976	0.16596	8.93161	4.77458e-07	2.55784e-05
Adk	-0.629955	-0.200467	5.93803	4.873e-07	2.59987e-05
H2-Q10	-1.33048	-1.03397	2.46276	4.9512e-07	2.63081e-05
Hdac7	0.511185	0.245911	7.65665	5.11778e-07	2.70826e-05
Ephb6	0.716278	0.431022	5.63103	5.31197e-07	2.79965e-05
Pde2a	-2.23401	-1.27272	1.39063	5.43303e-07	2.8519e-05
Clic4	0.630139	0.052784	5.93293	5.58333e-07	2.91903e-05
Eif4e3	0.98373	0.646867	3.74991	5.84584e-07	3.04404e-05
Igf2r	-0.607891	0.398283	5.87482	5.89537e-07	3.05187e-05
Trp53i13	0.502957	0.150064	5.95342	5.90776e-07	3.05187e-05
Tmbim1	-2.06731	-0.505867	1.33452	5.99625e-07	3.08534e-05
Ly6a	-0.580157	-0.732533	5.61006	6.34862e-07	3.24176e-05
Klhl6	-0.409715	-0.0651028	9.15873	6.35004e-07	3.24176e-05
Ier3	-1.28476	-0.588343	3.3369	6.37732e-07	3.24297e-05
Neurl3	-0.455139	-0.0420975	7.55438	6.4249e-07	3.25445e-05
Nfam1	0.838067	0.8195	4.74439	6.51928e-07	3.28946e-05
Hsdl1	0.511728	0.215437	8.40117	6.82789e-07	3.43187e-05
Bin2	-0.303592	-0.0379847	10.1079	6.89984e-07	3.4547e-05
Wbscr27	-0.687348	-0.295834	4.89349	6.98063e-07	3.4798e-05
Dap	-0.584891	-0.0827439	6.10525	7.00343e-07	3.4798e-05
Xcl1	-2.64715	-0.00312272	0.619367	7.06643e-07	3.49775e-05
Tdrd7	-1.15326	-0.515579	3.18758	7.37346e-07	3.6359e-05
Stat5b	0.374782	0.461078	8.01457	7.52743e-07	3.69782e-05
1700016L21Rik	3.16849	-0.0139446	-0.0727422	7.64846e-07	3.73542e-05
Rras2	-0.409706	0.00694559	8.04964	7.66137e-07	3.73542e-05
Rab19	-0.58277	-0.428116	5.68455	7.73789e-07	3.75865e-05
Sgk1	-0.447295	-0.0994357	7.90848	7.78287e-07	3.76645e-05
Cd40lg	-3.07965	-1.60391	0.937924	7.8822e-07	3.79315e-05
Txnip	0.42905	0.218589	8.98583	7.89632e-07	3.79315e-05
Icosl	-1.23281	-0.0106216	3.17604	7.9584e-07	3.80891e-05
Adamtsl4	-1.2683	-0.144668	2.71591	8.06157e-07	3.84416e-05
Ccdc180	-2.40815	-1.01182	1.10915	8.403e-07	3.99234e-05
Map3k14	0.33106	0.424076	6.81035	8.46289e-07	4.00618e-05
1700017B05Rik	0.596896	0.0483121	5.68628	8.56745e-07	4.04098e-05
Atp2a3	0.391982	0.565768	9.24911	9.00166e-07	4.23045e-05
Gem	-2.00962	-1.03574	1.81349	9.20711e-07	4.31145e-05
Gemin7	-0.515373	-0.419665	6.50546	9.5095e-07	4.43708e-05
Stt3b	0.572996	0.396145	8.37858	9.83236e-07	4.55715e-05
2010300C02Rik	-1.52887	-0.88549	1.56075	9.83899e-07	4.55715e-05
Ephx1	-0.207884	0.234032	7.25229	9.87183e-07	4.55715e-05
Acot7	-1.13077	-0.203081	3.94845	1.00605e-06	4.62783e-05
Ldlr	0.618742	0.434243	5.97597	1.07644e-06	4.93418e-05
Tubb2a	1.06219	0.228352	3.92945	1.10619e-06	5.05277e-05
Cd79b	-0.466169	-0.0377352	5.46537	1.12059e-06	5.09125e-05
Bcl2	-0.570035	-0.0139126	7.60419	1.12408e-06	5.09125e-05
Tec	-0.0195154	-0.518622	6.18174	1.12753e-06	5.09125e-05
Cyp2s1	1.08741	0.153708	3.8699	1.13378e-06	5.09125e-05
Cd200	-0.877656	0.29007	2.7531	1.13576e-06	5.09125e-05
Fam65a	0.655343	0.4495	5.24704	1.13808e-06	5.09125e-05
Cdk5rap3	-0.402558	-0.261834	7.32347	1.14819e-06	5.11888e-05
Ybx3	-3.10101	-1.89162	2.35778	1.15794e-06	5.14473e-05
Unc5cl	-0.512453	-0.501355	4.93326	1.17193e-06	5.18919e-05
Ints1	0.548647	0.596631	6.14253	1.183e-06	5.22046e-05
Gcat	-1.0352	-0.968656	2.54299	1.22044e-06	5.36746e-05
Slc12a7	0.50469	0.300797	9.32914	1.22967e-06	5.38984e-05
Rasl11b	1.28354	0.676039	2.79387	1.23515e-06	5.3957e-05
Aldh3b1	2.31916	0.348354	1.14074	1.2634e-06	5.49224e-05
Bcap29	-0.479602	-0.121555	7.01675	1.26569e-06	5.49224e-05
Gsg2	-1.29472	-0.727234	2.3953	1.27198e-06	5.49546e-05
Trbv19	0.441816	0.023651	6.12891	1.27487e-06	5.49546e-05
Serpini1	-0.644037	-0.121983	5.58579	1.30843e-06	5.62152e-05
Vav3	1.0251	1.08215	4.12648	1.31757e-06	5.64213e-05
Spin2c	-0.951317	-0.3976	3.45273	1.33291e-06	5.67153e-05
B430306N03Rik	-1.0559	-0.399916	3.55345	1.33314e-06	5.67153e-05
Soat2	-3.42237	-2.33447	-0.276243	1.34649e-06	5.70963e-05
Hs3st3b1	-0.995895	0.106463	4.40368	1.40041e-06	5.91899e-05
Spef2	-1.23506	-0.519497	2.91355	1.43649e-06	6.04955e-05
Gorasp1	1.65694	0.693744	3.38487	1.44059e-06	6.04955e-05
Ostf1	-0.367466	-0.198743	8.54149	1.54828e-06	6.47574e-05
Lrrc6	2.63796	1.38302	1.13717	1.55666e-06	6.47574e-05
Tacc2	-0.831044	-0.133479	3.9521	1.557e-06	6.47574e-05
Tcrg-C4	-1.90643	-2.26158	0.619894	1.56307e-06	6.48028e-05
Mapre2	-0.572837	-0.448061	5.53648	1.58784e-06	6.56208e-05
Vsir	0.329898	0.238183	9.30032	1.67289e-06	6.89167e-05
Haao	-0.577057	-0.257502	6.04043	1.68608e-06	6.9241e-05
Nrp2	-1.57645	0.307618	2.46119	1.71687e-06	7.02836e-05
Uso1	0.470721	0.379172	7.3367	1.74015e-06	7.10134e-05
Espn	-1.23601	-0.352002	2.97974	1.86967e-06	7.60606e-05
Cpm	0.460141	0.166848	6.80943	1.87695e-06	7.61188e-05
Gprasp1	0.687379	0.422659	5.25607	1.89751e-06	7.66194e-05
4930453N24Rik	-0.444159	-0.101737	6.8065	1.90106e-06	7.66194e-05
Gm13919	1.78615	-0.0264495	1.30896	1.91983e-06	7.7137e-05
Gria3	1.81025	1.10216	3.18312	1.9308e-06	7.73388e-05
Sbk1	0.0413105	0.345803	7.53948	1.93729e-06	7.7361e-05
Tsc22d3	0.314398	0.275263	9.77819	1.9575e-06	7.79289e-05
Cd320	-0.578626	0.197529	4.76858	1.97118e-06	7.82341e-05
Ampd1	-0.257674	0.316427	5.05617	1.99459e-06	7.89225e-05
Rnf216	1.5295	1.32749	2.49238	2.1133e-06	8.33666e-05
Mirt1	-0.808862	-1.05796	3.06294	2.12488e-06	8.35699e-05
Slc26a11	-0.781138	-0.246045	5.37301	2.17742e-06	8.53785e-05
Psen2	-0.578137	-0.297741	5.19825	2.21889e-06	8.67434e-05
Bbs9	-0.506769	-0.276165	5.83968	2.2544e-06	8.78678e-05
Ppp1r15a	-0.295711	-0.745053	8.08417	2.26861e-06	8.79476e-05
Cldn10	-1.24689	-0.152095	2.2743	2.26996e-06	8.79476e-05
Trgv2	-1.70749	-3.54345	0.0770735	2.27691e-06	8.79551e-05
Arhgap26	-0.790975	-0.231727	4.5208	2.30354e-06	8.87202e-05
Gm43591	-2.19171	-1.56241	0.258747	2.31491e-06	8.87925e-05
Rarg	0.578839	0.524536	5.05439	2.31905e-06	8.87925e-05
Tlr1	-0.467369	-0.110491	6.43657	2.37688e-06	9.06856e-05
Sla	-0.368013	-0.232155	8.10502	2.38243e-06	9.06856e-05
Ank	-0.643371	-0.243854	4.68575	2.54747e-06	9.6685e-05
Sipa1l1	0.597483	0.588045	6.71312	2.56587e-06	9.71004e-05
Frmd4b	0.960215	0.383247	3.54231	2.88683e-06	0.00010893
Dnajc15	-0.468131	-0.43889	8.3331	2.91186e-06	0.000109557
Cnn3	0.590209	0.527792	6.04753	2.92867e-06	0.000109872
Esyt1	0.257225	0.322798	9.72925	2.96336e-06	0.00011047
Bambi-ps1	0.201893	-0.527673	4.35869	2.96947e-06	0.00011047
Rgs1	-1.3375	-0.980496	2.59347	2.97009e-06	0.00011047
Lbp	0.996631	-0.272191	1.81186	3.07984e-06	0.000114226
Vim	-0.102296	0.292161	8.06323	3.09144e-06	0.000114331
Dusp10	0.372032	0.0407467	6.60407	3.29078e-06	0.000121229
Entpd1	-5.66912	-1.11138	-0.018079	3.2966e-06	0.000121229
H2afz	-0.481915	-0.307833	7.52432	3.32478e-06	0.000121921
Pck2	0.754854	0.554227	4.02906	3.42272e-06	0.00012516
Ptov1	0.775154	0.298502	4.44439	3.46304e-06	0.000126111
Kcnh2	1.31709	0.769007	2.06461	3.47602e-06	0.000126111
Top2a	-0.92826	0.527027	2.81319	3.47779e-06	0.000126111
Wbp1l	0.341904	0.485613	7.0396	3.4957e-06	0.000126408
Slco3a1	-0.357725	-0.255997	7.51805	3.52337e-06	0.000127056
Thtpa	-0.713005	-0.31568	4.49093	3.53379e-06	0.00012708
Rab32	-0.716006	-0.111358	4.06945	3.58861e-06	0.000128696
Cd48	-0.274964	-0.00719321	8.65728	3.62123e-06	0.000129509
Bend6	-1.46404	-0.572868	2.11855	3.6359e-06	0.000129677
Pole2	-0.509328	0.11102	4.98734	3.65065e-06	0.000129848
Sike1	-0.371395	-0.0505665	6.65985	3.68086e-06	0.000130565
Gpd2	0.459461	0.0935018	6.04296	3.72676e-06	0.000131834
Rnf144a	-0.637036	0.307513	5.5141	3.75459e-06	0.000132459
Pik3cd	0.185543	0.359102	10.5065	3.78255e-06	0.000133085
Cul7	0.728455	0.988	2.92232	3.84438e-06	0.000134895
Tnfrsf9	-0.789521	0.176885	4.16516	3.86245e-06	0.000135165
Fam126a	0.474891	0.86083	4.90033	3.88535e-06	0.000135602
Hsd11b1	-0.258375	-0.451401	8.10145	3.89696e-06	0.000135643
Cd8b1	0.320678	0.0220529	11.6577	4.01791e-06	0.00013948
Fam109b	-1.97096	-0.379175	0.82019	4.02988e-06	0.000139524
Rab37	0.354686	0.0580728	7.00544	4.04367e-06	0.00013963
Orai2	0.335489	0.190168	7.96534	4.08664e-06	0.00014074
Disc1	-2.24881	-0.735823	1.69118	4.13341e-06	0.000141896
2900026A02Rik	-3.83436	-0.248852	1.19048	4.142e-06	0.000141896
Me2	-0.416786	-0.214922	7.78342	4.22905e-06	0.000144498
AI506816	-0.563835	-0.0607019	6.00656	4.25026e-06	0.000144843
Atp1b3	-0.226054	0.0863193	10.7722	4.35011e-06	0.000147858
Vipr1	-0.329098	0.167484	6.89121	4.41868e-06	0.000149798
Snrpn	-1.11738	-1.57484	1.79798	4.46219e-06	0.00015088
Akap12	0.649615	0.1768	4.34708	4.49598e-06	0.000151479
Trdc	-0.513295	-1.01406	4.04919	4.51455e-06	0.000151479
Apobec3	-0.363712	-0.354542	7.91027	4.51844e-06	0.000151479
Plce1	-3.73258	-0.0622501	0.79914	4.52645e-06	0.000151479
Nup205	0.425354	0.63033	5.71172	4.57481e-06	0.000152705
Sorl1	-0.75517	-0.119701	7.97361	4.60007e-06	0.000153155
Tspan4	-2.19578	-0.406464	1.74727	4.62308e-06	0.000153529
Cd27	0.0548392	-0.241338	8.59237	4.8762e-06	0.000161522
Pctp	-0.996872	-0.166587	3.84568	4.89689e-06	0.000161796
Mfsd10	-0.563839	-0.32471	5.29397	4.92582e-06	0.00016234
Lmo4	0.68714	0.557917	3.97172	5.02209e-06	0.000164687
Rfx1	0.549598	0.48971	6.29594	5.02234e-06	0.000164687
Cyth3	-0.305898	0.187622	6.56016	5.08021e-06	0.000165894
Irf6	0.64722	0.574301	4.93451	5.08462e-06	0.000165894
G0s2	-0.367806	-0.797686	3.91836	5.12054e-06	0.000166648
Prex1	0.281898	0.539836	8.83907	5.13691e-06	0.000166764
Hid1	0.351768	0.0189892	7.51758	5.15972e-06	0.000167016
Plekhg3	-2.11694	-0.152661	0.703127	5.17033e-06	0.000167016
Abca3	0.56304	0.603276	5.93401	5.22466e-06	0.000168353
Siah1a	0.449926	0.141295	6.40894	5.30851e-06	0.000170633
Pcsk4	-0.912644	-0.604336	3.19716	5.52883e-06	0.000177168
Cacnb1	0.96273	0.434126	3.34738	5.53906e-06	0.000177168
Pogk	-1.98334	-1.18474	2.14536	5.68164e-06	0.000181029
Apbb1	1.54614	1.04419	3.36642	5.68758e-06	0.000181029
Ms4a4b	-0.334808	-0.139368	11.3688	5.8163e-06	0.000184675
Sell	-0.259678	0.0605688	11.431	5.83969e-06	0.000184966
Nrd1	0.35906	0.331469	7.32096	5.8727e-06	0.000185489
Map7	0.585874	0.336991	5.26966	5.88469e-06	0.000185489
Dtx1	0.135432	0.352872	9.40252	5.97375e-06	0.000187841
Trbv20	0.544438	-0.062979	4.56916	6.03683e-06	0.000189368
Abcb1b	-0.379316	0.289954	4.56947	6.1522e-06	0.000192523
Uvrag	0.383162	0.166205	6.84596	6.27246e-06	0.00019579
Bin1	-0.196987	0.10487	7.80658	6.28671e-06	0.00019579
Apol7e	-0.379241	-0.140319	6.75707	6.40214e-06	0.000198855
Sqle	0.412881	0.207682	5.80192	6.41568e-06	0.000198855
A630023P12Rik	-0.354318	-0.764365	4.72162	6.43521e-06	0.000198987
Ankfy1	0.468247	0.633858	6.68606	6.56969e-06	0.000202664
Susd1	-0.783895	-0.296148	3.42014	6.69494e-06	0.00020604
Stat4	-0.419754	-0.25113	7.31508	7.02816e-06	0.000215784
Afap1	1.07844	0.72432	4.0887	7.2002e-06	0.000220546
Ggct	-0.541954	-0.175091	4.59574	7.2394e-06	0.000221089
Gpr55	-0.0343672	1.28628	2.53345	7.25187e-06	0.000221089
Myh9	0.484271	0.796395	9.24378	7.28179e-06	0.000221482
Tsen54	-0.518557	-0.253065	5.35627	7.51702e-06	0.000228104
Dus2	-0.625347	-0.373953	4.78483	7.62127e-06	0.000230549
Hopxos	-2.16649	-0.688643	0.452444	7.63708e-06	0.000230549
Iqgap1	0.313958	0.33525	9.50867	7.66822e-06	0.000230549
Ms4a6d	-0.884382	-0.730016	3.45519	7.66844e-06	0.000230549
Tbxa2r	0.370383	-0.0860959	7.8086	7.88573e-06	0.000236185
Fam174b	-0.673212	0.0201347	4.41518	7.90128e-06	0.000236185
Cdk19	0.537319	0.46387	6.00918	7.92009e-06	0.000236185
Eps15	0.378915	0.415449	7.51442	7.95881e-06	0.000236185
Slc4a2	0.573206	0.522309	5.541	7.96078e-06	0.000236185
Fbxw8	-0.568981	0.186926	4.41257	7.96476e-06	0.000236185
Psd4	0.319179	0.296266	8.17197	8.06462e-06	0.000238603
Gm28935	-0.79914	-0.559577	3.49828	8.37504e-06	0.000247225
Xkr8	-0.965284	-0.739688	2.47169	8.40177e-06	0.000247453
Pald1	-2.42507	-1.40534	0.709785	8.46793e-06	0.000248839
Mtmr3	0.348005	0.505394	7.45746	8.55025e-06	0.000250692
Rasgrp1	0.0117901	0.368601	8.76461	8.64375e-06	0.000252864
Katnb1	-0.499114	-0.355405	5.22379	8.77568e-06	0.000255744
Mki67	-1.9443	1.65679	-0.525199	8.78149e-06	0.000255744
Atg2a	0.423128	0.629243	5.28008	8.9395e-06	0.000259764
Plcg1	0.386928	0.467075	7.96282	8.98987e-06	0.000260646
Dnaja4	-0.488469	-0.370446	4.98904	9.14258e-06	0.000264485
F2rl2	-1.25144	-1.01526	1.51663	9.17849e-06	0.000264935
Gsap	-0.605616	-0.146257	4.31278	9.25341e-06	0.000266507
Hspa1a	-0.64809	-0.994565	4.86608	9.29505e-06	0.000267115
Irf1	-0.218718	-0.347389	8.971	9.38756e-06	0.000269179
D16Ertd472e	-0.329302	-0.254013	6.70313	9.61234e-06	0.000275019
Patj	0.491626	0.473497	6.8159	9.71111e-06	0.000277235
Klhdc1	-0.412943	0.00876741	5.99364	9.82622e-06	0.000279908
Chsy1	-1.25309	-0.779771	2.7453	9.91735e-06	0.000281861
Apobec2	-2.25835	-1.43732	0.47913	9.9381e-06	0.000281861
Fam58b	-0.417501	-0.305424	5.93566	1.03159e-05	0.000291941
Npc2	0.386633	0.156338	8.87934	1.05531e-05	0.000298004
Emp3	0.37859	0.102874	8.305	1.10129e-05	0.000310315
Dpp7	-0.872332	-0.628248	4.03203	1.10825e-05	0.000311502
Kremen1	0.744559	0.469539	5.73103	1.11029e-05	0.000311502
Tdrd5	7.44314	4.4597	-0.964247	1.14087e-05	0.000319394
Serp2	-1.11402	-0.384747	2.28585	1.17005e-05	0.000326589
Cd200r1	1.45313	0.425302	2.00267	1.17159e-05	0.000326589
Ier2	-0.326106	-0.471749	8.68003	1.20312e-05	0.000334662
Gm568	1.11265	-0.241323	1.20316	1.21438e-05	0.000337075
Tnpo2	0.399396	0.399731	5.52756	1.2554e-05	0.00034772
Nfe2l1	0.431628	0.645033	6.50699	1.27148e-05	0.000351426
5930430L01Rik	5.1969	1.52903	-1.6799	1.2748e-05	0.000351595
Pik3r4	0.304272	0.43644	6.28901	1.29737e-05	0.000355886
Cd69	-0.308505	-0.47326	7.80193	1.29813e-05	0.000355886
Bcl3	-0.299995	0.079213	5.66226	1.29855e-05	0.000355886
Chil5	-1.0093	-0.659153	2.61846	1.31681e-05	0.000359821
Prkacb	0.379933	0.426524	8.63223	1.31844e-05	0.000359821
Acaa2	0.332085	0.102518	8.0117	1.34597e-05	0.000366564
Steap3	-3.14596	-1.05872	0.597208	1.35939e-05	0.000369033
Lpcat4	-0.338098	-0.0515905	7.04997	1.3607e-05	0.000369033
Fmnl3	0.048093	0.558065	5.43124	1.38438e-05	0.000374674
Ptpn22	-0.303181	-0.163049	9.06436	1.40934e-05	0.000379573
Dpp4	-0.123837	0.297001	8.45645	1.40987e-05	0.000379573
Plxna3	0.380757	1.47661	1.38341	1.41468e-05	0.000379573
Mlec	0.476502	0.560544	7.02668	1.41474e-05	0.000379573
Gypc	0.504004	0.342594	5.68852	1.41965e-05	0.000379573
Hspa1b	-0.311026	-0.726329	6.86287	1.41997e-05	0.000379573
Rhoq	-1.68996	-0.804619	1.76306	1.46906e-05	0.00039189
4933440M02Rik	-4.18344	-0.630166	0.802909	1.47242e-05	0.000391983
Ctla2a	-1.05079	-0.833627	2.6978	1.4966e-05	0.000396851
Ano10	-0.434879	0.114819	5.83604	1.4968e-05	0.000396851
Snx9	-0.585694	-0.140923	4.69417	1.52247e-05	0.000402835
Copa	0.225185	0.319725	8.97749	1.54061e-05	0.000406411
Btg2	0.149282	-0.139654	8.06219	1.54223e-05	0.000406411
Tcrg-V4	-2.94963	-3.66056	-1.39364	1.55805e-05	0.000409215
Map3k3	0.301228	0.206702	8.2382	1.56098e-05	0.000409215
Map3k8	-0.642672	-0.562685	3.52815	1.5623e-05	0.000409215
Lrig1	0.665902	0.384598	5.21052	1.59471e-05	0.000416867
Pcnx3	0.389365	0.772471	5.50721	1.59805e-05	0.000416902
Med7	-0.875756	-0.40949	2.15106	1.61283e-05	0.000419917
Stk4	0.379066	0.302554	9.20353	1.62507e-05	0.00042226
Tef	0.519483	0.208692	5.2814	1.63133e-05	0.000423041
Hp1bp3	0.256798	0.260264	8.45369	1.6357e-05	0.00042333
Kdm4b	0.333408	0.262789	7.38235	1.74461e-05	0.000450622
Pacs1	0.242559	0.32783	7.89271	1.76642e-05	0.000455351
Fgr	-0.977325	0.140807	2.55728	1.77758e-05	0.000457322
1110032F04Rik	-1.0197	0.0325547	1.92508	1.7986e-05	0.000461276
Arrdc3	0.703416	0.627633	4.65304	1.80003e-05	0.000461276
Mettl8	0.531721	0.181422	5.66928	1.81339e-05	0.000463785
Edem1	0.454795	0.181931	8.4189	1.82744e-05	0.000466462
Runx2	-2.57772	-1.98178	0.539961	1.83147e-05	0.000466578
Dctn1	0.415045	0.387376	7.63501	1.86425e-05	0.000474001
Kremen2	-1.15516	-0.555179	2.95455	1.86894e-05	0.000474266
Rexo2	-0.33368	-0.0961175	7.54699	1.88739e-05	0.000478016
Sntb1	-0.631849	-0.110188	5.07404	1.90637e-05	0.000481885
Xrn2	-0.204494	0.0596525	9.06436	1.9867e-05	0.000501219
Scmh1	0.527836	0.204268	5.06493	1.99249e-05	0.000501706
Gid4	0.230074	0.400421	6.83294	2.07662e-05	0.000521881
AI467606	0.292026	0.070651	8.9774	2.09152e-05	0.000524612
Baiap3	-0.633485	-0.382836	6.43389	2.16599e-05	0.000541331
Mgat4b	-0.679561	-0.201111	3.70124	2.16649e-05	0.000541331
Lrrc75b	0.52343	0.462594	5.01981	2.21669e-05	0.000552451
Smpdl3b	-2.14266	-1.14643	0.83507	2.21948e-05	0.000552451
Uap1l1	-0.456305	-0.00534562	4.85909	2.29057e-05	0.000568886
Scpep1	-0.671113	-0.187151	4.00179	2.29425e-05	0.000568886
Adar	0.32518	0.393327	7.51463	2.31259e-05	0.000572343
Traf1	-0.162874	-0.371452	8.11905	2.32113e-05	0.000573367
Cep170	0.566173	0.745676	4.20622	2.33783e-05	0.0005764
Nup210	0.350824	0.715268	8.95891	2.36045e-05	0.000580875
Hpcal1	0.276682	0.164071	7.79872	2.36978e-05	0.000582071
H2-Ob	-0.371395	-0.116211	6.74947	2.42481e-05	0.000594468
Fam102a	0.3446	0.28826	8.35919	2.44219e-05	0.000597602
Smyd2	-0.599123	-0.192027	3.88727	2.50829e-05	0.000612625
Man2a2	0.454498	0.692352	6.61719	2.51474e-05	0.000613051
Kif22	-0.670198	-0.0783358	3.71775	2.53815e-05	0.000617601
Emc1	0.343697	0.479863	6.7633	2.54653e-05	0.000618484
Mlkl	-2.98949	-1.26784	-0.532408	2.56016e-05	0.000620094
Angptl4	-0.652218	-0.310002	3.95025	2.56269e-05	0.000620094
Scml4	0.298567	0.295565	8.09598	2.57416e-05	0.000621715
Litaf	-0.560053	0.381849	2.70637	2.59468e-05	0.000624475
Mbp	0.334565	0.351232	7.78573	2.59518e-05	0.000624475
Sall2	2.12768	1.39498	1.03861	2.64167e-05	0.000633993
Acoxl	0.0887866	-0.568001	3.59512	2.64523e-05	0.000633993
Ripk3	-0.449869	-0.17842	6.16108	2.64935e-05	0.000633993
Dnm2	0.209373	0.218358	9.41764	2.6997e-05	0.000643897
Madd	0.230413	0.485275	8.11031	2.70063e-05	0.000643897
Atg14	-0.325027	0.0502909	5.54833	2.74181e-05	0.00065252
Gse1	0.616086	0.348324	4.2807	2.75628e-05	0.000654766
Fbln2	2.99076	0.145812	-0.518186	2.80452e-05	0.000665013
Ikzf3	-0.415114	-0.00118656	6.40241	2.83935e-05	0.000672048
Nucb2	0.67059	0.133692	4.03539	2.85107e-05	0.000673598
Gucy1b3	-0.105369	1.88867	0.0477186	2.85638e-05	0.000673628
Gtf3c1	0.493565	0.592995	5.97034	2.92378e-05	0.000688278
Cfap43	0.306761	0.214724	7.40672	2.9443e-05	0.000691857
Fasn	0.400205	0.742841	6.97682	2.95349e-05	0.000692766
Slc43a2	0.399341	0.165361	6.40489	2.96271e-05	0.000693679
Vangl2	1.479	1.24771	1.43297	2.97186e-05	0.000694573
Aebp2	0.379937	0.337369	6.68088	2.98788e-05	0.000697064
Cyth4	0.214655	0.222417	8.99673	2.99365e-05	0.000697162
Armc7	0.309807	0.0210233	7.70006	3.02393e-05	0.000702956
2810474O19Rik	-0.397374	-0.0603113	7.70322	3.03419e-05	0.000704083
Add1	-0.0871311	0.191589	9.68979	3.08531e-05	0.000713992
St8sia1	0.570417	0.223752	5.17841	3.08786e-05	0.000713992
Ifi203	-0.510492	-0.297595	6.98409	3.11093e-05	0.000718052
Cd86	-0.418342	-0.257255	5.49851	3.12671e-05	0.000719377
Gm4956	-3.87683	0.390749	-0.723622	3.12773e-05	0.000719377
9030617O03Rik	-0.38882	-0.00733076	5.33929	3.15588e-05	0.000724572
Fut7	-1.53527	-0.21525	1.42163	3.19806e-05	0.000732963
Slpi	-0.831343	0.247851	2.00927	3.25665e-05	0.00074435
Izumo1r	-0.357628	0.247091	4.88166	3.25918e-05	0.00074435
Ttc7	0.293131	0.463216	7.81189	3.27725e-05	0.000747168
Kdm5c	0.543474	0.779356	6.10552	3.31184e-05	0.000753733
Cyp2d22	0.922246	0.187144	2.64869	3.35718e-05	0.000762719
Sh3tc1	-0.98004	0.259458	2.65599	3.37775e-05	0.000765643
Myo18a	0.864709	0.599864	5.54943	3.38182e-05	0.000765643
Cad	0.286436	0.773784	6.38243	3.44577e-05	0.000777868
Chaf1a	-0.629741	0.476184	1.83961	3.44777e-05	0.000777868
Mtmr4	0.45606	0.32486	6.02126	3.48128e-05	0.000784072
Nedd4l	0.485826	0.263142	6.0952	3.51998e-05	0.000791419
Il15ra	-0.415254	-0.581797	3.77797	3.53422e-05	0.00079325
Mri1	-0.295753	-0.221669	6.94727	3.55675e-05	0.000795758
Tcrg-C1	-1.4306	-2.0019	0.517613	3.55762e-05	0.000795758
Ifit1bl1	0.236315	-0.108533	7.66453	3.57394e-05	0.000797006
Tnfrsf1a	0.472992	0.0345395	5.17094	3.57544e-05	0.000797006
Snrnp200	0.457766	0.583596	7.98967	3.58404e-05	0.000797556
Pi4ka	0.424137	0.619191	6.71917	3.65519e-05	0.000812001
Gm5511	-0.68698	-0.258904	3.20541	3.69421e-05	0.000819271
Gimap6	-0.164718	-0.242111	10.0937	3.70543e-05	0.000819335
Ccnd3	-0.277446	-0.0626255	8.43485	3.70709e-05	0.000819335
Gm1966	-0.739077	-0.395209	6.57675	3.71786e-05	0.000819839
Gbp3	-0.472366	-0.340907	5.27025	3.72374e-05	0.000819839
Grap	0.120565	-0.196958	8.39643	3.72826e-05	0.000819839
Map4	0.292894	0.420889	7.21557	3.74618e-05	0.000820532
Il17ra	0.134081	0.276192	9.21915	3.74782e-05	0.000820532
Klf10	-0.442603	0.0204114	4.87209	3.75032e-05	0.000820532
Epb41	0.401786	0.447107	7.75041	3.75992e-05	0.000821252
Clspn	1.33286	0.841995	1.29618	3.77829e-05	0.000823644
Dirc2	0.203785	-0.0766178	6.91068	3.78592e-05	0.000823644
Atg9a	0.417059	0.473871	4.69942	3.78985e-05	0.000823644
Slc27a4	0.529759	0.379303	4.64875	3.80766e-05	0.000826136
Arid1b	0.549368	0.649386	6.27752	3.87176e-05	0.000837352
Bend4	-0.506669	-0.00640918	4.45592	3.87222e-05	0.000837352
Gm26732	-2.13411	-1.27114	4.92897	3.89161e-05	0.000840149
Rhoc	-4.11392	-1.17843	-1.096	3.91118e-05	0.000842738
Rps4l	-1.31718	-1.14094	1.0293	3.91655e-05	0.000842738
Abcb1a	-0.44884	-0.459978	4.85507	3.94684e-05	0.000847854
Dnaaf5	-0.46915	-0.0329436	6.12571	3.96798e-05	0.000850991
Gpaa1	-0.404571	-0.264148	5.87763	4.01266e-05	0.000859158
Tbc1d2b	0.0115375	0.46013	6.01315	4.0347e-05	0.000862458
Ptpn6	-0.267808	-0.0745178	9.22767	4.09118e-05	0.000873097
Rhobtb2	0.417991	0.442027	6.04501	4.13431e-05	0.000880859
Nab2	0.142003	0.452138	4.98748	4.18197e-05	0.000888964
Zfp36	-0.260434	-0.481219	8.26197	4.18601e-05	0.000888964
Sbno2	0.255846	0.38575	6.67097	4.20809e-05	0.000892197
Gm11695	0.861746	0.0492857	1.86626	4.22778e-05	0.000894915
Igtp	-0.103739	-0.308999	8.58221	4.23744e-05	0.000895504
Arap1	0.237992	0.308106	6.99866	4.29927e-05	0.000907097
Btbd11	0.06147	0.410857	7.34199	4.32252e-05	0.000909842
Hoxa7	1.08278	0.304027	1.26556	4.32626e-05	0.000909842
Ccnd2	-0.216633	0.077331	9.40024	4.34395e-05	0.000912089
Arf3	0.270197	0.339158	7.98042	4.37175e-05	0.000915772
Tmem141	-0.921498	-0.075732	2.45866	4.37936e-05	0.000915772
Unc119	-0.758982	-0.419521	3.35236	4.38798e-05	0.000915772
Sesn1	0.178496	0.30209	8.0777	4.38963e-05	0.000915772
Aqr	0.342037	0.418805	7.68266	4.50196e-05	0.000937705
Dmrta1	-7.55315	-4.38041	-1.03039	4.53138e-05	0.000942324
Zfp52	-0.649382	-0.294017	4.36296	4.54485e-05	0.000943618
Hnrnpul1	0.422733	0.537869	6.85709	4.62111e-05	0.000957217
Ggta1	0.717135	0.510157	4.80104	4.62505e-05	0.000957217
Plcg2	-1.40859	-0.257126	3.06912	4.63985e-05	0.000958755
Rrad	0.379623	-0.0298867	6.06144	4.68756e-05	0.000967079
Fam129a	-0.91312	-0.101364	3.23928	4.72916e-05	0.000973611
Specc1l	0.40913	0.507939	6.7262	4.73418e-05	0.000973611
Ctsd	-0.274647	-0.263884	8.67476	4.75987e-05	0.000977349
Smpdl3a	-0.353706	-0.168559	7.28734	4.79759e-05	0.000982641
Tiparp	0.363943	-0.00513602	5.66279	4.80073e-05	0.000982641

## Sheet: FDR<0.05
Table S2. Differentially expressed genes between sorted CD5lo, CD5hi and TNR3+ naive CD8+ T cells from mouse spleen
CD5lo, CD5hi and TNR3+ CD8+ naive T cells were sorted from the spleen of WT CD57BL/6 mice (n=5) as shown in Fig. 5A
and subjected to RNAseq
genes	logFC. CD5lo vs.TNR3+	logFC. CD5hi vs.TNR3+	logCPM	PValue	FDR
Cxcr3	-8.16062	-5.06391	5.98818	4.35715e-22	5.67214e-18
Ly6c2	-5.61665	-1.7662	8.65699	2.26361e-18	1.47338e-14
Ms4a4c	-2.70963	-1.0535	7.08111	1.80085e-16	7.8145e-13
Dntt	3.63206	0.224713	4.03105	3.32238e-15	1.02001e-11
Slc6a19	2.05262	0.187991	7.54096	3.91771e-15	1.02001e-11
Zfp296	-5.63676	-2.61202	3.00355	8.65953e-15	1.87883e-11
Eomes	-2.75238	-1.12037	5.24819	1.04916e-14	1.95114e-11
Cd6	-1.06376	0.0397352	9.51309	1.43965e-14	2.34267e-11
Sidt1	-1.38715	-0.492837	9.05185	1.82241e-14	2.63602e-11
Plac8	-2.32508	-0.362955	6.3728	2.5507e-14	2.99361e-11
Itgae	2.07558	1.69668	8.18721	2.73323e-14	2.99361e-11
RP23-353K11.3	-4.83428	-2.06082	2.6919	2.75951e-14	2.99361e-11
Cd5	-1.33809	-0.00651166	7.81873	3.10732e-14	3.11163e-11
Ccl5	-5.60055	-3.66745	2.98701	4.94882e-14	4.60169e-11
Rgcc	1.54728	0.761158	7.90165	6.41444e-14	5.56687e-11
Ccr9	2.17498	1.28994	7.70748	1.21576e-13	9.89171e-11
Slc16a5	0.965538	-0.33451	7.36105	2.74771e-13	2.1041e-10
Tmie	1.39926	0.563942	6.5444	3.38881e-13	2.32339e-10
Myo1f	-1.34241	-0.558617	7.1821	3.39103e-13	2.32339e-10
Dapl1	-1.76327	-0.255762	8.70047	3.73687e-13	2.37481e-10
Pglyrp1	-2.02526	-0.700517	4.492	3.83094e-13	2.37481e-10
A430093F15Rik	-3.48383	-0.391829	3.65751	4.34517e-13	2.56731e-10
Ddc	1.85104	0.848807	4.90265	4.58596e-13	2.56731e-10
Tbx21	-5.17203	-2.18766	4.21263	4.7331e-13	2.56731e-10
Ifngr1	-1.19827	-0.616114	8.58169	1.35199e-12	7.04008e-10
Reck	-1.83329	-0.299764	5.09568	1.53191e-12	7.67014e-10
Nt5e	-0.999779	0.137835	6.60119	2.50836e-12	1.20029e-09
Hopx	-1.93516	-0.720254	5.38535	2.58166e-12	1.20029e-09
Klhdc2	-1.02409	0.12796	7.23212	2.81054e-12	1.26164e-09
Igfbp4	-0.0522075	0.839976	8.99042	4.05573e-12	1.75992e-09
Pltp	-2.75839	-0.932639	3.36734	4.49152e-12	1.88615e-09
Ctsw	-1.19976	-0.557363	9.31567	7.18783e-12	2.9241e-09
Bbc3	-1.66257	-0.79945	4.89566	1.3683e-11	5.39774e-09
Lysmd2	-1.81426	-0.562469	4.31813	1.57717e-11	6.03871e-09
Xdh	-1.39618	-0.199837	5.82469	1.79713e-11	6.68429e-09
Pim2	-0.792276	-0.12241	8.3785	1.87752e-11	6.78933e-09
Zcchc18	-2.15785	-0.63486	4.04488	1.96746e-11	6.92228e-09
Hip1r	-1.31171	0.250586	5.58311	2.11502e-11	7.24562e-09
Gpr83	0.715129	1.72072	4.41278	2.54779e-11	8.50439e-09
Gpr15	-7.03532	-2.64968	0.924608	3.20983e-11	1.04464e-08
Il18rap	-5.48492	-2.62726	3.53675	3.82774e-11	1.21536e-08
Pear1	-1.72308	-0.484764	4.46334	5.10667e-11	1.58282e-08
Fgf13	-1.08904	-0.5998	6.47095	5.844e-11	1.76924e-08
Aim1	-1.58608	-0.333606	6.21879	6.16809e-11	1.82491e-08
Gm43769	2.12194	0.522626	2.82881	6.4532e-11	1.84464e-08
Ppm1j	-4.11851	-2.00066	3.1977	6.51815e-11	1.84464e-08
Ramp1	0.990771	0.420894	6.82206	6.99282e-11	1.93686e-08
Pdlim4	3.39157	0.416925	3.14459	7.55554e-11	2.04913e-08
Acvrl1	1.64242	1.07957	4.2055	8.30777e-11	2.20715e-08
Pcsk1	3.15682	0.172902	2.94933	1.02572e-10	2.67056e-08
Il2rb	-0.837619	-0.122382	8.33305	1.30297e-10	3.3259e-08
Tmem154	1.0634	0.129165	5.34329	1.33039e-10	3.33059e-08
Il10ra	-1.35307	-0.168142	5.21818	1.41527e-10	3.47623e-08
Ifitm10	-1.05662	-1.33713	5.58091	1.54362e-10	3.72127e-08
Tnfrsf25	-1.5222	-0.56832	4.9295	1.61211e-10	3.81571e-08
A530021J07Rik	-1.62784	0.468009	3.29015	1.65022e-10	3.83618e-08
Als2cl	0.922601	0.437049	8.50632	1.92262e-10	4.391e-08
Gm14085	0.135454	-1.02623	7.10383	2.06161e-10	4.62724e-08
Nacc2	-1.67308	-0.884584	3.28132	2.10017e-10	4.63389e-08
Anxa2	-1.61444	0.135971	3.83624	2.14122e-10	4.64572e-08
Gramd3	-0.609592	-0.652107	8.78083	2.44299e-10	5.21357e-08
Racgap1	-0.931806	-0.0379287	7.90674	3.00241e-10	6.30409e-08
Coro2a	-1.21836	0.861187	4.58585	3.08209e-10	6.36868e-08
Syt6	-0.226697	1.89253	3.21522	3.26366e-10	6.63849e-08
Tspan32	0.736485	-0.0850457	7.55111	3.37245e-10	6.75424e-08
Cxcr5	-2.51044	-2.22995	3.44902	3.45269e-10	6.81016e-08
Art4	0.90985	-0.0248739	5.26942	3.68401e-10	7.15797e-08
Gna15	-1.1591	0.0659944	4.39622	3.75084e-10	7.18064e-08
Ubash3b	-1.20509	-0.159132	5.64013	3.80608e-10	7.1808e-08
Gm19585	-1.03441	-0.263304	5.78295	3.92553e-10	7.30036e-08
Spsb1	1.48153	0.385391	4.05642	4.86791e-10	8.92542e-08
Samhd1	-0.642115	-0.112794	8.5506	5.05028e-10	9.13119e-08
Gpr68	0.760304	0.801496	7.06283	6.25963e-10	1.11627e-07
Ppic	-0.799107	-0.0337495	6.08905	6.59866e-10	1.16083e-07
Ptpn4	-1.6206	-0.755312	3.97448	7.35512e-10	1.27665e-07
Gsto1	-1.27365	-0.200249	4.56469	7.76567e-10	1.31561e-07
Rhoh	0.495495	0.0519174	8.98139	7.78166e-10	1.31561e-07
Fam234a	-0.765115	-0.313392	6.55933	8.03642e-10	1.34126e-07
Cd81	2.60059	0.945555	1.88507	9.32176e-10	1.53609e-07
Samd3	-6.289	-3.20772	1.06577	1.28105e-09	2.05009e-07
Gimap4	-0.484201	-0.405396	9.92554	1.2861e-09	2.05009e-07
Trp53i11	0.771297	0.0320179	6.92356	1.30487e-09	2.05009e-07
Prr13	-0.899726	-0.317556	6.75034	1.3071e-09	2.05009e-07
Kcnh3	1.38928	0.142864	3.54908	1.40868e-09	2.18311e-07
F2rl1	-1.53631	-0.282997	5.17366	1.85534e-09	2.8415e-07
Gsn	0.736741	0.616429	6.6374	1.93474e-09	2.92866e-07
Ldhb	1.23466	0.723388	4.86899	1.96746e-09	2.94395e-07
Cdc25b	-0.723925	0.0719349	6.25406	2.22815e-09	3.27464e-07
Grm6	1.77958	0.336406	2.71615	2.23877e-09	3.27464e-07
Ssbp2	0.544709	-0.0547692	6.50928	2.39566e-09	3.46518e-07
St3gal6	-0.997835	-0.534709	5.42468	2.48273e-09	3.5346e-07
D8Ertd82e	-0.846372	0.0760073	5.97691	2.49795e-09	3.5346e-07
Olfml3	-0.624651	1.26016	2.98434	2.53484e-09	3.54822e-07
Prss12	-1.35353	-1.08045	4.41254	2.77032e-09	3.83659e-07
Sntb2	-1.47542	-0.893006	5.06418	2.9949e-09	4.10396e-07
Tab1	0.628246	0.101012	6.31947	3.0949e-09	4.19681e-07
Itih5	-4.54793	-0.694334	1.18647	3.42505e-09	4.59663e-07
Rgs10	-0.793817	-0.000724153	6.58855	3.47122e-09	4.61105e-07
Pdk1	0.654073	0.156809	9.05338	3.56673e-09	4.69006e-07
Tnfsf8	-0.714479	-0.333699	6.28849	3.87239e-09	5.04107e-07
Gpr160	-3.47643	-1.41569	1.30758	4.49675e-09	5.78917e-07
Igsf23	2.15196	-0.000668906	2.4136	4.53599e-09	5.78917e-07
Nmnat2	-3.60648	-1.29936	1.93026	5.12178e-09	6.47333e-07
Tdrp	0.61445	0.185654	8.1968	5.30031e-09	6.63456e-07
Ahnak	-1.58148	-0.645687	5.61207	6.05893e-09	7.51192e-07
Ighd	-1.88979	-0.388908	3.43637	6.25799e-09	7.65447e-07
H2-Q6	-0.570601	-0.124557	9.28216	6.2915e-09	7.65447e-07
Ggt1	-0.128772	0.498892	7.34586	6.77824e-09	8.17029e-07
Selenop	0.908107	0.388861	8.19812	7.30031e-09	8.65278e-07
Plaur	0.938781	1.11566	4.04613	7.31146e-09	8.65278e-07
Socs3	0.659128	-0.145029	7.51329	7.69916e-09	9.02952e-07
Tdgf1	1.89888	0.329304	1.77424	8.25157e-09	9.59097e-07
Gadd45g	-1.36072	-0.696933	3.79963	8.53875e-09	9.83694e-07
Trpm1	-0.440217	0.576021	4.72457	8.6667e-09	9.87157e-07
Rflnb	0.523488	0.509142	8.18994	8.72047e-09	9.87157e-07
Usp28	-0.449621	0.301896	7.96005	9.33701e-09	1.04784e-06
Cd7	-0.260783	0.303539	7.33113	1.02294e-08	1.13224e-06
Slc9a7	-1.8632	-0.850026	3.04179	1.02631e-08	1.13224e-06
Etfbkmt	-0.793864	-0.119515	5.06249	1.05166e-08	1.15047e-06
Cd8a	0.391986	-0.0556038	10.4555	1.24185e-08	1.3472e-06
Il7r	-0.475645	-0.0984312	9.43316	1.28672e-08	1.38434e-06
Golm1	-0.475588	0.148802	7.70782	1.31865e-08	1.40706e-06
Endod1	-1.50635	0.0423975	2.7849	1.36892e-08	1.44882e-06
Tmem243	-0.725862	-0.359757	6.39461	1.44206e-08	1.51393e-06
Sit1	0.330237	-0.309898	7.4987	1.50974e-08	1.56902e-06
Sqrdl	1.08271	0.414443	3.48554	1.51864e-08	1.56902e-06
Eya2	0.717086	0.107332	5.8821	1.5358e-08	1.57426e-06
Gramd4	-0.2969	0.182462	8.77311	1.60278e-08	1.62594e-06
Ppp3cc	-0.500805	-0.305419	7.28418	1.6112e-08	1.62594e-06
Rgs3	-0.837375	-0.12603	5.95673	1.63817e-08	1.64044e-06
Tesc	1.07784	0.256232	4.66767	1.68505e-08	1.67451e-06
Pip4k2a	0.557331	0.287444	7.98945	1.71748e-08	1.6938e-06
Rom1	-1.02223	-0.080679	3.96137	1.74463e-08	1.70764e-06
Id3	-0.77222	-0.484815	6.39545	1.77821e-08	1.7157e-06
Ncf1	-0.501462	0.29153	5.87532	1.77922e-08	1.7157e-06
Arl5c	0.288853	-0.317373	7.00655	1.8641e-08	1.78433e-06
Fos	-0.768514	-1.04006	7.3459	1.89064e-08	1.79576e-06
Amigo2	1.0848	0.556921	5.49807	1.90363e-08	1.79576e-06
Plekho1	0.222527	0.956837	4.80966	1.97922e-08	1.85363e-06
Car2	2.15308	1.23101	3.40386	1.99499e-08	1.85506e-06
Acsbg1	-1.31022	-0.372225	5.19679	2.09605e-08	1.9352e-06
Gpr34	1.18794	0.615229	4.59111	2.14276e-08	1.96046e-06
Ggt5	1.07717	0.457352	4.79654	2.15353e-08	1.96046e-06
Qrfp	-3.69649	-1.88202	0.139699	2.25894e-08	2.04214e-06
Klhl5	-1.30047	-0.574909	4.07916	2.33749e-08	2.09442e-06
Wdr95	-3.39452	-0.293528	1.08321	2.34894e-08	2.09442e-06
Spice1	-0.657145	-0.357527	6.54966	2.68301e-08	2.37602e-06
Zyx	-0.609762	-0.294053	8.81177	2.70825e-08	2.38217e-06
Ndrg1	-0.290836	0.898121	3.7725	2.93299e-08	2.56253e-06
Tmem37	-3.17902	-1.99186	0.73047	2.99142e-08	2.58119e-06
Sft2d2	0.660345	0.577159	6.57696	2.994e-08	2.58119e-06
Cxcr6	-0.330241	0.245003	8.50344	3.09147e-08	2.64768e-06
Cd38	-2.95586	0.0910245	1.52681	3.19765e-08	2.72072e-06
Rnf138	-0.810912	-0.570185	6.60443	3.41252e-08	2.88469e-06
Cd44	-1.44986	-0.79007	2.93331	3.91482e-08	3.28794e-06
Tfdp1	-0.638747	-0.189862	5.64483	3.9426e-08	3.29005e-06
Actn2	1.09566	0.587441	5.745	4.0249e-08	3.33734e-06
Lcn4	-0.719155	-0.103648	5.59974	4.09213e-08	3.3716e-06
Tcrg-C2	-1.57191	-2.77233	1.33859	4.16379e-08	3.40907e-06
Prg4	-3.00153	-0.63573	0.794198	4.51698e-08	3.66949e-06
Cd101	-1.48604	-0.627929	4.07764	4.53824e-08	3.66949e-06
B3gnt5	-1.03521	-0.11838	4.56871	4.57568e-08	3.67693e-06
Eml3	-0.450995	0.0914142	7.00703	5.12801e-08	4.08114e-06
Slc25a53	-0.97966	-0.282318	4.54155	5.1414e-08	4.08114e-06
Id2	-0.339203	0.401695	7.41502	5.30057e-08	4.18199e-06
Pou6f1	-0.817498	-1.07291	3.99518	5.46105e-08	4.28265e-06
Adamts14	1.6946	-0.336021	1.9751	5.63014e-08	4.36996e-06
Tm6sf1	-0.791593	-0.557397	5.60508	5.65642e-08	4.36996e-06
Gab3	-0.802311	-0.388496	5.56895	5.6731e-08	4.36996e-06
Fam78a	0.564752	0.31809	7.43299	5.75181e-08	4.40453e-06
Il18r1	-0.878299	-0.773265	4.78401	5.78756e-08	4.40599e-06
Irf8	-1.38153	-0.879261	3.41735	6.02324e-08	4.55876e-06
Nkg7	-0.544008	-0.161733	10.1502	6.11175e-08	4.599e-06
Epsti1	-0.526612	-0.450742	9.0032	6.35682e-08	4.75592e-06
Rnf122	-0.818185	-0.236554	5.16104	6.56921e-08	4.88675e-06
Trim12a	-0.49749	-0.341578	6.97186	6.63766e-08	4.90961e-06
Trat1	0.955196	0.468548	4.72486	7.34489e-08	5.37566e-06
Itk	0.52025	0.291908	10.4005	7.35034e-08	5.37566e-06
Chn2	-3.6498	0.0128132	1.52402	8.02333e-08	5.83507e-06
Ptger2	-2.73855	-0.333205	2.2126	8.29487e-08	5.99903e-06
Amica1	-0.444393	-0.00465037	6.54648	8.44963e-08	6.07719e-06
Gm45055	0.696666	-0.05372	5.03765	9.29976e-08	6.65188e-06
Pmaip1	-1.54266	-0.54015	2.90865	9.86648e-08	6.97554e-06
Abhd8	0.477976	0.06779	8.02599	9.89988e-08	6.97554e-06
Gtf2ird1	1.09078	0.290334	4.22024	9.913e-08	6.97554e-06
Serpina3g	-4.16581	-2.44595	0.892185	1.01694e-07	7.11749e-06
Arsb	-0.827903	-0.0763762	4.37536	1.08818e-07	7.57537e-06
Nod1	-0.643977	-0.0795403	7.33646	1.11073e-07	7.6912e-06
Nme4	-0.756292	-0.355948	4.76352	1.13163e-07	7.79447e-06
Aqp3	-0.556112	0.133985	5.28614	1.13831e-07	7.79923e-06
Zfp1	0.722728	0.293628	5.13666	1.14979e-07	7.83661e-06
Pdlim7	-1.20856	0.0537697	3.30233	1.17776e-07	7.98542e-06
Ifngr2	0.635105	0.340403	6.22093	1.19599e-07	8.06702e-06
Idh2	0.383963	0.0225761	7.38786	1.32636e-07	8.90029e-06
Slamf7	-1.94935	-0.927111	2.15273	1.33939e-07	8.94164e-06
Ctla2b	-3.44399	-0.856256	0.590532	1.48379e-07	9.85511e-06
Rcan3	0.959285	0.64284	4.92742	1.49697e-07	9.85788e-06
Depdc1b	-0.588118	0.398476	4.0985	1.49936e-07	9.85788e-06
Car11	-2.84245	-2.00718	1.06548	1.51979e-07	9.94201e-06
Timp2	0.4307	0.28914	7.47222	1.55575e-07	1.01264e-05
Mettl9	0.711124	0.166078	6.26123	1.58316e-07	1.02535e-05
Tns1	-1.01919	0.458373	3.04988	1.59875e-07	1.03032e-05
Myb	-1.27605	-1.14609	3.67962	1.81967e-07	1.16502e-05
Nedd9	0.445358	0.353076	8.08013	1.82566e-07	1.16502e-05
Msh6	0.633355	0.15494	6.35412	1.8435e-07	1.17067e-05
Trib2	0.528532	0.542946	7.71866	1.90236e-07	1.20218e-05
Rcbtb2	0.401437	-0.0418961	6.27904	1.96983e-07	1.2388e-05
Osbpl5	-0.719353	0.0308416	6.03033	2.01702e-07	1.26238e-05
Cenpv	-1.26192	-0.456267	2.83714	2.04694e-07	1.27498e-05
Adgrg3	1.22042	0.647003	3.31568	2.06746e-07	1.28163e-05
Car12	-1.32601	-0.40351	3.1325	2.0779e-07	1.28199e-05
Trbv17	-0.524048	0.112689	5.83535	2.1198e-07	1.30168e-05
Anxa5	0.518324	0.179559	7.38678	2.28429e-07	1.3961e-05
Abhd15	1.1367	0.617393	4.47635	2.39824e-07	1.45889e-05
Angptl2	1.88227	0.161044	1.27829	2.49347e-07	1.50977e-05
Twsg1	0.659534	0.56929	5.43102	2.50929e-07	1.51231e-05
Lipa	0.414552	0.0664103	7.5749	2.55773e-07	1.5344e-05
Kif23	0.583565	-0.104234	5.68098	2.78419e-07	1.66259e-05
Impdh1	0.417343	0.0555164	8.00042	2.81287e-07	1.67205e-05
Cobll1	-3.02419	-0.846523	1.44524	2.86747e-07	1.69676e-05
Ctsa	-0.373483	-0.0634956	8.5701	2.97443e-07	1.75209e-05
Bcl11b	0.609524	0.363103	9.26591	3.0096e-07	1.76482e-05
Cyb5r4	-0.420822	-0.149605	7.14035	3.03587e-07	1.77224e-05
Jun	-0.233562	-0.751547	8.7169	3.12118e-07	1.81352e-05
Rnf125	-0.482927	-0.352821	6.59112	3.13445e-07	1.81352e-05
Ramp3	0.857526	1.18135	2.5262	3.31113e-07	1.90727e-05
Junb	-0.280437	-0.667779	9.77166	3.63007e-07	2.08177e-05
Pomgnt2	2.09345	-0.63858	1.74042	3.66096e-07	2.09028e-05
Gm590	0.820064	-0.231772	2.68283	3.67788e-07	2.09077e-05
Lrrc1	0.801962	0.415438	4.44372	3.74171e-07	2.10933e-05
Lax1	-0.416289	-0.301774	7.01354	3.74293e-07	2.10933e-05
Adora2a	-1.23199	-0.476014	4.09298	3.90745e-07	2.19255e-05
Cldnd1	-0.68032	-0.368402	5.36447	3.93432e-07	2.19815e-05
Tgfbr3	1.16601	0.934795	5.55785	4.07581e-07	2.26747e-05
Il10rb	-0.384264	-0.416436	6.53326	4.14291e-07	2.29499e-05
Dusp1	-0.244737	-0.860319	6.51388	4.20803e-07	2.31902e-05
Ighm	0.18949	-0.214475	10.417	4.22211e-07	2.31902e-05
Sept9	0.428516	0.340505	8.55307	4.23973e-07	2.31902e-05
Gm42646	2.13651	-0.427648	0.114303	4.50868e-07	2.45581e-05
Aven	-0.396567	0.0462229	6.7954	4.54968e-07	2.46782e-05
Mbtps1	0.340267	0.289172	7.98398	4.6119e-07	2.49119e-05
Paqr4	-0.842393	0.0748151	3.27866	4.70969e-07	2.5335e-05
Glipr2	-0.38976	0.16596	8.93161	4.77458e-07	2.55784e-05
Adk	-0.629955	-0.200467	5.93803	4.873e-07	2.59987e-05
H2-Q10	-1.33048	-1.03397	2.46276	4.9512e-07	2.63081e-05
Hdac7	0.511185	0.245911	7.65665	5.11778e-07	2.70826e-05
Ephb6	0.716278	0.431022	5.63103	5.31197e-07	2.79965e-05
Pde2a	-2.23401	-1.27272	1.39063	5.43303e-07	2.8519e-05
Clic4	0.630139	0.052784	5.93293	5.58333e-07	2.91903e-05
Eif4e3	0.98373	0.646867	3.74991	5.84584e-07	3.04404e-05
Igf2r	-0.607891	0.398283	5.87482	5.89537e-07	3.05187e-05
Trp53i13	0.502957	0.150064	5.95342	5.90776e-07	3.05187e-05
Tmbim1	-2.06731	-0.505867	1.33452	5.99625e-07	3.08534e-05
Ly6a	-0.580157	-0.732533	5.61006	6.34862e-07	3.24176e-05
Klhl6	-0.409715	-0.0651028	9.15873	6.35004e-07	3.24176e-05
Ier3	-1.28476	-0.588343	3.3369	6.37732e-07	3.24297e-05
Neurl3	-0.455139	-0.0420975	7.55438	6.4249e-07	3.25445e-05
Nfam1	0.838067	0.8195	4.74439	6.51928e-07	3.28946e-05
Hsdl1	0.511728	0.215437	8.40117	6.82789e-07	3.43187e-05
Bin2	-0.303592	-0.0379847	10.1079	6.89984e-07	3.4547e-05
Wbscr27	-0.687348	-0.295834	4.89349	6.98063e-07	3.4798e-05
Dap	-0.584891	-0.0827439	6.10525	7.00343e-07	3.4798e-05
Xcl1	-2.64715	-0.00312272	0.619367	7.06643e-07	3.49775e-05
Tdrd7	-1.15326	-0.515579	3.18758	7.37346e-07	3.6359e-05
Stat5b	0.374782	0.461078	8.01457	7.52743e-07	3.69782e-05
1700016L21Rik	3.16849	-0.0139446	-0.0727422	7.64846e-07	3.73542e-05
Rras2	-0.409706	0.00694559	8.04964	7.66137e-07	3.73542e-05
Rab19	-0.58277	-0.428116	5.68455	7.73789e-07	3.75865e-05
Sgk1	-0.447295	-0.0994357	7.90848	7.78287e-07	3.76645e-05
Cd40lg	-3.07965	-1.60391	0.937924	7.8822e-07	3.79315e-05
Txnip	0.42905	0.218589	8.98583	7.89632e-07	3.79315e-05
Icosl	-1.23281	-0.0106216	3.17604	7.9584e-07	3.80891e-05
Adamtsl4	-1.2683	-0.144668	2.71591	8.06157e-07	3.84416e-05
Ccdc180	-2.40815	-1.01182	1.10915	8.403e-07	3.99234e-05
Map3k14	0.33106	0.424076	6.81035	8.46289e-07	4.00618e-05
1700017B05Rik	0.596896	0.0483121	5.68628	8.56745e-07	4.04098e-05
Atp2a3	0.391982	0.565768	9.24911	9.00166e-07	4.23045e-05
Gem	-2.00962	-1.03574	1.81349	9.20711e-07	4.31145e-05
Gemin7	-0.515373	-0.419665	6.50546	9.5095e-07	4.43708e-05
Stt3b	0.572996	0.396145	8.37858	9.83236e-07	4.55715e-05
2010300C02Rik	-1.52887	-0.88549	1.56075	9.83899e-07	4.55715e-05
Ephx1	-0.207884	0.234032	7.25229	9.87183e-07	4.55715e-05
Acot7	-1.13077	-0.203081	3.94845	1.00605e-06	4.62783e-05
Ldlr	0.618742	0.434243	5.97597	1.07644e-06	4.93418e-05
Tubb2a	1.06219	0.228352	3.92945	1.10619e-06	5.05277e-05
Cd79b	-0.466169	-0.0377352	5.46537	1.12059e-06	5.09125e-05
Bcl2	-0.570035	-0.0139126	7.60419	1.12408e-06	5.09125e-05
Tec	-0.0195154	-0.518622	6.18174	1.12753e-06	5.09125e-05
Cyp2s1	1.08741	0.153708	3.8699	1.13378e-06	5.09125e-05
Cd200	-0.877656	0.29007	2.7531	1.13576e-06	5.09125e-05
Fam65a	0.655343	0.4495	5.24704	1.13808e-06	5.09125e-05
Cdk5rap3	-0.402558	-0.261834	7.32347	1.14819e-06	5.11888e-05
Ybx3	-3.10101	-1.89162	2.35778	1.15794e-06	5.14473e-05
Unc5cl	-0.512453	-0.501355	4.93326	1.17193e-06	5.18919e-05
Ints1	0.548647	0.596631	6.14253	1.183e-06	5.22046e-05
Gcat	-1.0352	-0.968656	2.54299	1.22044e-06	5.36746e-05
Slc12a7	0.50469	0.300797	9.32914	1.22967e-06	5.38984e-05
Rasl11b	1.28354	0.676039	2.79387	1.23515e-06	5.3957e-05
Aldh3b1	2.31916	0.348354	1.14074	1.2634e-06	5.49224e-05
Bcap29	-0.479602	-0.121555	7.01675	1.26569e-06	5.49224e-05
Gsg2	-1.29472	-0.727234	2.3953	1.27198e-06	5.49546e-05
Trbv19	0.441816	0.023651	6.12891	1.27487e-06	5.49546e-05
Serpini1	-0.644037	-0.121983	5.58579	1.30843e-06	5.62152e-05
Vav3	1.0251	1.08215	4.12648	1.31757e-06	5.64213e-05
Spin2c	-0.951317	-0.3976	3.45273	1.33291e-06	5.67153e-05
B430306N03Rik	-1.0559	-0.399916	3.55345	1.33314e-06	5.67153e-05
Soat2	-3.42237	-2.33447	-0.276243	1.34649e-06	5.70963e-05
Hs3st3b1	-0.995895	0.106463	4.40368	1.40041e-06	5.91899e-05
Spef2	-1.23506	-0.519497	2.91355	1.43649e-06	6.04955e-05
Gorasp1	1.65694	0.693744	3.38487	1.44059e-06	6.04955e-05
Ostf1	-0.367466	-0.198743	8.54149	1.54828e-06	6.47574e-05
Lrrc6	2.63796	1.38302	1.13717	1.55666e-06	6.47574e-05
Tacc2	-0.831044	-0.133479	3.9521	1.557e-06	6.47574e-05
Tcrg-C4	-1.90643	-2.26158	0.619894	1.56307e-06	6.48028e-05
Mapre2	-0.572837	-0.448061	5.53648	1.58784e-06	6.56208e-05
Vsir	0.329898	0.238183	9.30032	1.67289e-06	6.89167e-05
Haao	-0.577057	-0.257502	6.04043	1.68608e-06	6.9241e-05
Nrp2	-1.57645	0.307618	2.46119	1.71687e-06	7.02836e-05
Uso1	0.470721	0.379172	7.3367	1.74015e-06	7.10134e-05
Espn	-1.23601	-0.352002	2.97974	1.86967e-06	7.60606e-05
Cpm	0.460141	0.166848	6.80943	1.87695e-06	7.61188e-05
Gprasp1	0.687379	0.422659	5.25607	1.89751e-06	7.66194e-05
4930453N24Rik	-0.444159	-0.101737	6.8065	1.90106e-06	7.66194e-05
Gm13919	1.78615	-0.0264495	1.30896	1.91983e-06	7.7137e-05
Gria3	1.81025	1.10216	3.18312	1.9308e-06	7.73388e-05
Sbk1	0.0413105	0.345803	7.53948	1.93729e-06	7.7361e-05
Tsc22d3	0.314398	0.275263	9.77819	1.9575e-06	7.79289e-05
Cd320	-0.578626	0.197529	4.76858	1.97118e-06	7.82341e-05
Ampd1	-0.257674	0.316427	5.05617	1.99459e-06	7.89225e-05
Rnf216	1.5295	1.32749	2.49238	2.1133e-06	8.33666e-05
Mirt1	-0.808862	-1.05796	3.06294	2.12488e-06	8.35699e-05
Slc26a11	-0.781138	-0.246045	5.37301	2.17742e-06	8.53785e-05
Psen2	-0.578137	-0.297741	5.19825	2.21889e-06	8.67434e-05
Bbs9	-0.506769	-0.276165	5.83968	2.2544e-06	8.78678e-05
Ppp1r15a	-0.295711	-0.745053	8.08417	2.26861e-06	8.79476e-05
Cldn10	-1.24689	-0.152095	2.2743	2.26996e-06	8.79476e-05
Trgv2	-1.70749	-3.54345	0.0770735	2.27691e-06	8.79551e-05
Arhgap26	-0.790975	-0.231727	4.5208	2.30354e-06	8.87202e-05
Gm43591	-2.19171	-1.56241	0.258747	2.31491e-06	8.87925e-05
Rarg	0.578839	0.524536	5.05439	2.31905e-06	8.87925e-05
Tlr1	-0.467369	-0.110491	6.43657	2.37688e-06	9.06856e-05
Sla	-0.368013	-0.232155	8.10502	2.38243e-06	9.06856e-05
Ank	-0.643371	-0.243854	4.68575	2.54747e-06	9.6685e-05
Sipa1l1	0.597483	0.588045	6.71312	2.56587e-06	9.71004e-05
Frmd4b	0.960215	0.383247	3.54231	2.88683e-06	0.00010893
Dnajc15	-0.468131	-0.43889	8.3331	2.91186e-06	0.000109557
Cnn3	0.590209	0.527792	6.04753	2.92867e-06	0.000109872
Esyt1	0.257225	0.322798	9.72925	2.96336e-06	0.00011047
Bambi-ps1	0.201893	-0.527673	4.35869	2.96947e-06	0.00011047
Rgs1	-1.3375	-0.980496	2.59347	2.97009e-06	0.00011047
Lbp	0.996631	-0.272191	1.81186	3.07984e-06	0.000114226
Vim	-0.102296	0.292161	8.06323	3.09144e-06	0.000114331
Dusp10	0.372032	0.0407467	6.60407	3.29078e-06	0.000121229
Entpd1	-5.66912	-1.11138	-0.018079	3.2966e-06	0.000121229
H2afz	-0.481915	-0.307833	7.52432	3.32478e-06	0.000121921
Pck2	0.754854	0.554227	4.02906	3.42272e-06	0.00012516
Ptov1	0.775154	0.298502	4.44439	3.46304e-06	0.000126111
Kcnh2	1.31709	0.769007	2.06461	3.47602e-06	0.000126111
Top2a	-0.92826	0.527027	2.81319	3.47779e-06	0.000126111
Wbp1l	0.341904	0.485613	7.0396	3.4957e-06	0.000126408
Slco3a1	-0.357725	-0.255997	7.51805	3.52337e-06	0.000127056
Thtpa	-0.713005	-0.31568	4.49093	3.53379e-06	0.00012708
Rab32	-0.716006	-0.111358	4.06945	3.58861e-06	0.000128696
Cd48	-0.274964	-0.00719321	8.65728	3.62123e-06	0.000129509
Bend6	-1.46404	-0.572868	2.11855	3.6359e-06	0.000129677
Pole2	-0.509328	0.11102	4.98734	3.65065e-06	0.000129848
Sike1	-0.371395	-0.0505665	6.65985	3.68086e-06	0.000130565
Gpd2	0.459461	0.0935018	6.04296	3.72676e-06	0.000131834
Rnf144a	-0.637036	0.307513	5.5141	3.75459e-06	0.000132459
Pik3cd	0.185543	0.359102	10.5065	3.78255e-06	0.000133085
Cul7	0.728455	0.988	2.92232	3.84438e-06	0.000134895
Tnfrsf9	-0.789521	0.176885	4.16516	3.86245e-06	0.000135165
Fam126a	0.474891	0.86083	4.90033	3.88535e-06	0.000135602
Hsd11b1	-0.258375	-0.451401	8.10145	3.89696e-06	0.000135643
Cd8b1	0.320678	0.0220529	11.6577	4.01791e-06	0.00013948
Fam109b	-1.97096	-0.379175	0.82019	4.02988e-06	0.000139524
Rab37	0.354686	0.0580728	7.00544	4.04367e-06	0.00013963
Orai2	0.335489	0.190168	7.96534	4.08664e-06	0.00014074
Disc1	-2.24881	-0.735823	1.69118	4.13341e-06	0.000141896
2900026A02Rik	-3.83436	-0.248852	1.19048	4.142e-06	0.000141896
Me2	-0.416786	-0.214922	7.78342	4.22905e-06	0.000144498
AI506816	-0.563835	-0.0607019	6.00656	4.25026e-06	0.000144843
Atp1b3	-0.226054	0.0863193	10.7722	4.35011e-06	0.000147858
Vipr1	-0.329098	0.167484	6.89121	4.41868e-06	0.000149798
Snrpn	-1.11738	-1.57484	1.79798	4.46219e-06	0.00015088
Akap12	0.649615	0.1768	4.34708	4.49598e-06	0.000151479
Trdc	-0.513295	-1.01406	4.04919	4.51455e-06	0.000151479
Apobec3	-0.363712	-0.354542	7.91027	4.51844e-06	0.000151479
Plce1	-3.73258	-0.0622501	0.79914	4.52645e-06	0.000151479
Nup205	0.425354	0.63033	5.71172	4.57481e-06	0.000152705
Sorl1	-0.75517	-0.119701	7.97361	4.60007e-06	0.000153155
Tspan4	-2.19578	-0.406464	1.74727	4.62308e-06	0.000153529
Cd27	0.0548392	-0.241338	8.59237	4.8762e-06	0.000161522
Pctp	-0.996872	-0.166587	3.84568	4.89689e-06	0.000161796
Mfsd10	-0.563839	-0.32471	5.29397	4.92582e-06	0.00016234
Lmo4	0.68714	0.557917	3.97172	5.02209e-06	0.000164687
Rfx1	0.549598	0.48971	6.29594	5.02234e-06	0.000164687
Cyth3	-0.305898	0.187622	6.56016	5.08021e-06	0.000165894
Irf6	0.64722	0.574301	4.93451	5.08462e-06	0.000165894
G0s2	-0.367806	-0.797686	3.91836	5.12054e-06	0.000166648
Prex1	0.281898	0.539836	8.83907	5.13691e-06	0.000166764
Hid1	0.351768	0.0189892	7.51758	5.15972e-06	0.000167016
Plekhg3	-2.11694	-0.152661	0.703127	5.17033e-06	0.000167016
Abca3	0.56304	0.603276	5.93401	5.22466e-06	0.000168353
Siah1a	0.449926	0.141295	6.40894	5.30851e-06	0.000170633
Pcsk4	-0.912644	-0.604336	3.19716	5.52883e-06	0.000177168
Cacnb1	0.96273	0.434126	3.34738	5.53906e-06	0.000177168
Pogk	-1.98334	-1.18474	2.14536	5.68164e-06	0.000181029
Apbb1	1.54614	1.04419	3.36642	5.68758e-06	0.000181029
Ms4a4b	-0.334808	-0.139368	11.3688	5.8163e-06	0.000184675
Sell	-0.259678	0.0605688	11.431	5.83969e-06	0.000184966
Nrd1	0.35906	0.331469	7.32096	5.8727e-06	0.000185489
Map7	0.585874	0.336991	5.26966	5.88469e-06	0.000185489
Dtx1	0.135432	0.352872	9.40252	5.97375e-06	0.000187841
Trbv20	0.544438	-0.062979	4.56916	6.03683e-06	0.000189368
Abcb1b	-0.379316	0.289954	4.56947	6.1522e-06	0.000192523
Uvrag	0.383162	0.166205	6.84596	6.27246e-06	0.00019579
Bin1	-0.196987	0.10487	7.80658	6.28671e-06	0.00019579
Apol7e	-0.379241	-0.140319	6.75707	6.40214e-06	0.000198855
Sqle	0.412881	0.207682	5.80192	6.41568e-06	0.000198855
A630023P12Rik	-0.354318	-0.764365	4.72162	6.43521e-06	0.000198987
Ankfy1	0.468247	0.633858	6.68606	6.56969e-06	0.000202664
Susd1	-0.783895	-0.296148	3.42014	6.69494e-06	0.00020604
Stat4	-0.419754	-0.25113	7.31508	7.02816e-06	0.000215784
Afap1	1.07844	0.72432	4.0887	7.2002e-06	0.000220546
Ggct	-0.541954	-0.175091	4.59574	7.2394e-06	0.000221089
Gpr55	-0.0343672	1.28628	2.53345	7.25187e-06	0.000221089
Myh9	0.484271	0.796395	9.24378	7.28179e-06	0.000221482
Tsen54	-0.518557	-0.253065	5.35627	7.51702e-06	0.000228104
Dus2	-0.625347	-0.373953	4.78483	7.62127e-06	0.000230549
Hopxos	-2.16649	-0.688643	0.452444	7.63708e-06	0.000230549
Iqgap1	0.313958	0.33525	9.50867	7.66822e-06	0.000230549
Ms4a6d	-0.884382	-0.730016	3.45519	7.66844e-06	0.000230549
Tbxa2r	0.370383	-0.0860959	7.8086	7.88573e-06	0.000236185
Fam174b	-0.673212	0.0201347	4.41518	7.90128e-06	0.000236185
Cdk19	0.537319	0.46387	6.00918	7.92009e-06	0.000236185
Eps15	0.378915	0.415449	7.51442	7.95881e-06	0.000236185
Slc4a2	0.573206	0.522309	5.541	7.96078e-06	0.000236185
Fbxw8	-0.568981	0.186926	4.41257	7.96476e-06	0.000236185
Psd4	0.319179	0.296266	8.17197	8.06462e-06	0.000238603
Gm28935	-0.79914	-0.559577	3.49828	8.37504e-06	0.000247225
Xkr8	-0.965284	-0.739688	2.47169	8.40177e-06	0.000247453
Pald1	-2.42507	-1.40534	0.709785	8.46793e-06	0.000248839
Mtmr3	0.348005	0.505394	7.45746	8.55025e-06	0.000250692
Rasgrp1	0.0117901	0.368601	8.76461	8.64375e-06	0.000252864
Katnb1	-0.499114	-0.355405	5.22379	8.77568e-06	0.000255744
Mki67	-1.9443	1.65679	-0.525199	8.78149e-06	0.000255744
Atg2a	0.423128	0.629243	5.28008	8.9395e-06	0.000259764
Plcg1	0.386928	0.467075	7.96282	8.98987e-06	0.000260646
Dnaja4	-0.488469	-0.370446	4.98904	9.14258e-06	0.000264485
F2rl2	-1.25144	-1.01526	1.51663	9.17849e-06	0.000264935
Gsap	-0.605616	-0.146257	4.31278	9.25341e-06	0.000266507
Hspa1a	-0.64809	-0.994565	4.86608	9.29505e-06	0.000267115
Irf1	-0.218718	-0.347389	8.971	9.38756e-06	0.000269179
D16Ertd472e	-0.329302	-0.254013	6.70313	9.61234e-06	0.000275019
Patj	0.491626	0.473497	6.8159	9.71111e-06	0.000277235
Klhdc1	-0.412943	0.00876741	5.99364	9.82622e-06	0.000279908
Chsy1	-1.25309	-0.779771	2.7453	9.91735e-06	0.000281861
Apobec2	-2.25835	-1.43732	0.47913	9.9381e-06	0.000281861
Fam58b	-0.417501	-0.305424	5.93566	1.03159e-05	0.000291941
Npc2	0.386633	0.156338	8.87934	1.05531e-05	0.000298004
Emp3	0.37859	0.102874	8.305	1.10129e-05	0.000310315
Dpp7	-0.872332	-0.628248	4.03203	1.10825e-05	0.000311502
Kremen1	0.744559	0.469539	5.73103	1.11029e-05	0.000311502
Tdrd5	7.44314	4.4597	-0.964247	1.14087e-05	0.000319394
Serp2	-1.11402	-0.384747	2.28585	1.17005e-05	0.000326589
Cd200r1	1.45313	0.425302	2.00267	1.17159e-05	0.000326589
Ier2	-0.326106	-0.471749	8.68003	1.20312e-05	0.000334662
Gm568	1.11265	-0.241323	1.20316	1.21438e-05	0.000337075
Tnpo2	0.399396	0.399731	5.52756	1.2554e-05	0.00034772
Nfe2l1	0.431628	0.645033	6.50699	1.27148e-05	0.000351426
5930430L01Rik	5.1969	1.52903	-1.6799	1.2748e-05	0.000351595
Pik3r4	0.304272	0.43644	6.28901	1.29737e-05	0.000355886
Cd69	-0.308505	-0.47326	7.80193	1.29813e-05	0.000355886
Bcl3	-0.299995	0.079213	5.66226	1.29855e-05	0.000355886
Chil5	-1.0093	-0.659153	2.61846	1.31681e-05	0.000359821
Prkacb	0.379933	0.426524	8.63223	1.31844e-05	0.000359821
Acaa2	0.332085	0.102518	8.0117	1.34597e-05	0.000366564
Steap3	-3.14596	-1.05872	0.597208	1.35939e-05	0.000369033
Lpcat4	-0.338098	-0.0515905	7.04997	1.3607e-05	0.000369033
Fmnl3	0.048093	0.558065	5.43124	1.38438e-05	0.000374674
Ptpn22	-0.303181	-0.163049	9.06436	1.40934e-05	0.000379573
Dpp4	-0.123837	0.297001	8.45645	1.40987e-05	0.000379573
Plxna3	0.380757	1.47661	1.38341	1.41468e-05	0.000379573
Mlec	0.476502	0.560544	7.02668	1.41474e-05	0.000379573
Gypc	0.504004	0.342594	5.68852	1.41965e-05	0.000379573
Hspa1b	-0.311026	-0.726329	6.86287	1.41997e-05	0.000379573
Rhoq	-1.68996	-0.804619	1.76306	1.46906e-05	0.00039189
4933440M02Rik	-4.18344	-0.630166	0.802909	1.47242e-05	0.000391983
Ctla2a	-1.05079	-0.833627	2.6978	1.4966e-05	0.000396851
Ano10	-0.434879	0.114819	5.83604	1.4968e-05	0.000396851
Snx9	-0.585694	-0.140923	4.69417	1.52247e-05	0.000402835
Copa	0.225185	0.319725	8.97749	1.54061e-05	0.000406411
Btg2	0.149282	-0.139654	8.06219	1.54223e-05	0.000406411
Tcrg-V4	-2.94963	-3.66056	-1.39364	1.55805e-05	0.000409215
Map3k3	0.301228	0.206702	8.2382	1.56098e-05	0.000409215
Map3k8	-0.642672	-0.562685	3.52815	1.5623e-05	0.000409215
Lrig1	0.665902	0.384598	5.21052	1.59471e-05	0.000416867
Pcnx3	0.389365	0.772471	5.50721	1.59805e-05	0.000416902
Med7	-0.875756	-0.40949	2.15106	1.61283e-05	0.000419917
Stk4	0.379066	0.302554	9.20353	1.62507e-05	0.00042226
Tef	0.519483	0.208692	5.2814	1.63133e-05	0.000423041
Hp1bp3	0.256798	0.260264	8.45369	1.6357e-05	0.00042333
Kdm4b	0.333408	0.262789	7.38235	1.74461e-05	0.000450622
Pacs1	0.242559	0.32783	7.89271	1.76642e-05	0.000455351
Fgr	-0.977325	0.140807	2.55728	1.77758e-05	0.000457322
1110032F04Rik	-1.0197	0.0325547	1.92508	1.7986e-05	0.000461276
Arrdc3	0.703416	0.627633	4.65304	1.80003e-05	0.000461276
Mettl8	0.531721	0.181422	5.66928	1.81339e-05	0.000463785
Edem1	0.454795	0.181931	8.4189	1.82744e-05	0.000466462
Runx2	-2.57772	-1.98178	0.539961	1.83147e-05	0.000466578
Dctn1	0.415045	0.387376	7.63501	1.86425e-05	0.000474001
Kremen2	-1.15516	-0.555179	2.95455	1.86894e-05	0.000474266
Rexo2	-0.33368	-0.0961175	7.54699	1.88739e-05	0.000478016
Sntb1	-0.631849	-0.110188	5.07404	1.90637e-05	0.000481885
Xrn2	-0.204494	0.0596525	9.06436	1.9867e-05	0.000501219
Scmh1	0.527836	0.204268	5.06493	1.99249e-05	0.000501706
Gid4	0.230074	0.400421	6.83294	2.07662e-05	0.000521881
AI467606	0.292026	0.070651	8.9774	2.09152e-05	0.000524612
Baiap3	-0.633485	-0.382836	6.43389	2.16599e-05	0.000541331
Mgat4b	-0.679561	-0.201111	3.70124	2.16649e-05	0.000541331
Lrrc75b	0.52343	0.462594	5.01981	2.21669e-05	0.000552451
Smpdl3b	-2.14266	-1.14643	0.83507	2.21948e-05	0.000552451
Uap1l1	-0.456305	-0.00534562	4.85909	2.29057e-05	0.000568886
Scpep1	-0.671113	-0.187151	4.00179	2.29425e-05	0.000568886
Adar	0.32518	0.393327	7.51463	2.31259e-05	0.000572343
Traf1	-0.162874	-0.371452	8.11905	2.32113e-05	0.000573367
Cep170	0.566173	0.745676	4.20622	2.33783e-05	0.0005764
Nup210	0.350824	0.715268	8.95891	2.36045e-05	0.000580875
Hpcal1	0.276682	0.164071	7.79872	2.36978e-05	0.000582071
H2-Ob	-0.371395	-0.116211	6.74947	2.42481e-05	0.000594468
Fam102a	0.3446	0.28826	8.35919	2.44219e-05	0.000597602
Smyd2	-0.599123	-0.192027	3.88727	2.50829e-05	0.000612625
Man2a2	0.454498	0.692352	6.61719	2.51474e-05	0.000613051
Kif22	-0.670198	-0.0783358	3.71775	2.53815e-05	0.000617601
Emc1	0.343697	0.479863	6.7633	2.54653e-05	0.000618484
Mlkl	-2.98949	-1.26784	-0.532408	2.56016e-05	0.000620094
Angptl4	-0.652218	-0.310002	3.95025	2.56269e-05	0.000620094
Scml4	0.298567	0.295565	8.09598	2.57416e-05	0.000621715
Litaf	-0.560053	0.381849	2.70637	2.59468e-05	0.000624475
Mbp	0.334565	0.351232	7.78573	2.59518e-05	0.000624475
Sall2	2.12768	1.39498	1.03861	2.64167e-05	0.000633993
Acoxl	0.0887866	-0.568001	3.59512	2.64523e-05	0.000633993
Ripk3	-0.449869	-0.17842	6.16108	2.64935e-05	0.000633993
Dnm2	0.209373	0.218358	9.41764	2.6997e-05	0.000643897
Madd	0.230413	0.485275	8.11031	2.70063e-05	0.000643897
Atg14	-0.325027	0.0502909	5.54833	2.74181e-05	0.00065252
Gse1	0.616086	0.348324	4.2807	2.75628e-05	0.000654766
Fbln2	2.99076	0.145812	-0.518186	2.80452e-05	0.000665013
Ikzf3	-0.415114	-0.00118656	6.40241	2.83935e-05	0.000672048
Nucb2	0.67059	0.133692	4.03539	2.85107e-05	0.000673598
Gucy1b3	-0.105369	1.88867	0.0477186	2.85638e-05	0.000673628
Gtf3c1	0.493565	0.592995	5.97034	2.92378e-05	0.000688278
Cfap43	0.306761	0.214724	7.40672	2.9443e-05	0.000691857
Fasn	0.400205	0.742841	6.97682	2.95349e-05	0.000692766
Slc43a2	0.399341	0.165361	6.40489	2.96271e-05	0.000693679
Vangl2	1.479	1.24771	1.43297	2.97186e-05	0.000694573
Aebp2	0.379937	0.337369	6.68088	2.98788e-05	0.000697064
Cyth4	0.214655	0.222417	8.99673	2.99365e-05	0.000697162
Armc7	0.309807	0.0210233	7.70006	3.02393e-05	0.000702956
2810474O19Rik	-0.397374	-0.0603113	7.70322	3.03419e-05	0.000704083
Add1	-0.0871311	0.191589	9.68979	3.08531e-05	0.000713992
St8sia1	0.570417	0.223752	5.17841	3.08786e-05	0.000713992
Ifi203	-0.510492	-0.297595	6.98409	3.11093e-05	0.000718052
Cd86	-0.418342	-0.257255	5.49851	3.12671e-05	0.000719377
Gm4956	-3.87683	0.390749	-0.723622	3.12773e-05	0.000719377
9030617O03Rik	-0.38882	-0.00733076	5.33929	3.15588e-05	0.000724572
Fut7	-1.53527	-0.21525	1.42163	3.19806e-05	0.000732963
Slpi	-0.831343	0.247851	2.00927	3.25665e-05	0.00074435
Izumo1r	-0.357628	0.247091	4.88166	3.25918e-05	0.00074435
Ttc7	0.293131	0.463216	7.81189	3.27725e-05	0.000747168
Kdm5c	0.543474	0.779356	6.10552	3.31184e-05	0.000753733
Cyp2d22	0.922246	0.187144	2.64869	3.35718e-05	0.000762719
Sh3tc1	-0.98004	0.259458	2.65599	3.37775e-05	0.000765643
Myo18a	0.864709	0.599864	5.54943	3.38182e-05	0.000765643
Cad	0.286436	0.773784	6.38243	3.44577e-05	0.000777868
Chaf1a	-0.629741	0.476184	1.83961	3.44777e-05	0.000777868
Mtmr4	0.45606	0.32486	6.02126	3.48128e-05	0.000784072
Nedd4l	0.485826	0.263142	6.0952	3.51998e-05	0.000791419
Il15ra	-0.415254	-0.581797	3.77797	3.53422e-05	0.00079325
Mri1	-0.295753	-0.221669	6.94727	3.55675e-05	0.000795758
Tcrg-C1	-1.4306	-2.0019	0.517613	3.55762e-05	0.000795758
Ifit1bl1	0.236315	-0.108533	7.66453	3.57394e-05	0.000797006
Tnfrsf1a	0.472992	0.0345395	5.17094	3.57544e-05	0.000797006
Snrnp200	0.457766	0.583596	7.98967	3.58404e-05	0.000797556
Pi4ka	0.424137	0.619191	6.71917	3.65519e-05	0.000812001
Gm5511	-0.68698	-0.258904	3.20541	3.69421e-05	0.000819271
Gimap6	-0.164718	-0.242111	10.0937	3.70543e-05	0.000819335
Ccnd3	-0.277446	-0.0626255	8.43485	3.70709e-05	0.000819335
Gm1966	-0.739077	-0.395209	6.57675	3.71786e-05	0.000819839
Gbp3	-0.472366	-0.340907	5.27025	3.72374e-05	0.000819839
Grap	0.120565	-0.196958	8.39643	3.72826e-05	0.000819839
Map4	0.292894	0.420889	7.21557	3.74618e-05	0.000820532
Il17ra	0.134081	0.276192	9.21915	3.74782e-05	0.000820532
Klf10	-0.442603	0.0204114	4.87209	3.75032e-05	0.000820532
Epb41	0.401786	0.447107	7.75041	3.75992e-05	0.000821252
Clspn	1.33286	0.841995	1.29618	3.77829e-05	0.000823644
Dirc2	0.203785	-0.0766178	6.91068	3.78592e-05	0.000823644
Atg9a	0.417059	0.473871	4.69942	3.78985e-05	0.000823644
Slc27a4	0.529759	0.379303	4.64875	3.80766e-05	0.000826136
Arid1b	0.549368	0.649386	6.27752	3.87176e-05	0.000837352
Bend4	-0.506669	-0.00640918	4.45592	3.87222e-05	0.000837352
Gm26732	-2.13411	-1.27114	4.92897	3.89161e-05	0.000840149
Rhoc	-4.11392	-1.17843	-1.096	3.91118e-05	0.000842738
Rps4l	-1.31718	-1.14094	1.0293	3.91655e-05	0.000842738
Abcb1a	-0.44884	-0.459978	4.85507	3.94684e-05	0.000847854
Dnaaf5	-0.46915	-0.0329436	6.12571	3.96798e-05	0.000850991
Gpaa1	-0.404571	-0.264148	5.87763	4.01266e-05	0.000859158
Tbc1d2b	0.0115375	0.46013	6.01315	4.0347e-05	0.000862458
Ptpn6	-0.267808	-0.0745178	9.22767	4.09118e-05	0.000873097
Rhobtb2	0.417991	0.442027	6.04501	4.13431e-05	0.000880859
Nab2	0.142003	0.452138	4.98748	4.18197e-05	0.000888964
Zfp36	-0.260434	-0.481219	8.26197	4.18601e-05	0.000888964
Sbno2	0.255846	0.38575	6.67097	4.20809e-05	0.000892197
Gm11695	0.861746	0.0492857	1.86626	4.22778e-05	0.000894915
Igtp	-0.103739	-0.308999	8.58221	4.23744e-05	0.000895504
Arap1	0.237992	0.308106	6.99866	4.29927e-05	0.000907097
Btbd11	0.06147	0.410857	7.34199	4.32252e-05	0.000909842
Hoxa7	1.08278	0.304027	1.26556	4.32626e-05	0.000909842
Ccnd2	-0.216633	0.077331	9.40024	4.34395e-05	0.000912089
Arf3	0.270197	0.339158	7.98042	4.37175e-05	0.000915772
Tmem141	-0.921498	-0.075732	2.45866	4.37936e-05	0.000915772
Unc119	-0.758982	-0.419521	3.35236	4.38798e-05	0.000915772
Sesn1	0.178496	0.30209	8.0777	4.38963e-05	0.000915772
Aqr	0.342037	0.418805	7.68266	4.50196e-05	0.000937705
Dmrta1	-7.55315	-4.38041	-1.03039	4.53138e-05	0.000942324
Zfp52	-0.649382	-0.294017	4.36296	4.54485e-05	0.000943618
Hnrnpul1	0.422733	0.537869	6.85709	4.62111e-05	0.000957217
Ggta1	0.717135	0.510157	4.80104	4.62505e-05	0.000957217
Plcg2	-1.40859	-0.257126	3.06912	4.63985e-05	0.000958755
Rrad	0.379623	-0.0298867	6.06144	4.68756e-05	0.000967079
Fam129a	-0.91312	-0.101364	3.23928	4.72916e-05	0.000973611
Specc1l	0.40913	0.507939	6.7262	4.73418e-05	0.000973611
Ctsd	-0.274647	-0.263884	8.67476	4.75987e-05	0.000977349
Smpdl3a	-0.353706	-0.168559	7.28734	4.79759e-05	0.000982641
Tiparp	0.363943	-0.00513602	5.66279	4.80073e-05	0.000982641
Nebl	-4.57674	-0.345478	-0.444549	4.90983e-05	0.00100339
Ppa1	-0.356365	-0.127732	6.14785	4.94041e-05	0.00100806
Rasl11a	-4.18927	-3.62498	-1.9071	4.99099e-05	0.00101679
Arhgef11	0.988737	0.808942	3.9115	5.00244e-05	0.00101753
Top2b	0.410515	0.459913	9.16968	5.0136e-05	0.00101821
Pten	0.182606	0.34396	7.15213	5.05998e-05	0.00102602
Pdgfb	-3.83905	-0.447499	-0.180405	5.11117e-05	0.00103479
Slc50a1	-0.3048	-0.371316	7.39556	5.14488e-05	0.00104
Cdc42ep3	-0.480537	-0.277207	5.52321	5.18014e-05	0.0010455
Hnrnpl	0.226512	0.314555	8.01005	5.20221e-05	0.00104823
Emid1	0.839521	0.458551	3.74576	5.20976e-05	0.00104823
Lasp1	0.288055	0.283968	7.72781	5.41034e-05	0.00108691
Wdr81	0.661958	0.820505	4.51641	5.42288e-05	0.00108775
F2r	-0.359792	-0.339262	6.25948	5.43822e-05	0.00108915
Cd55	-0.359924	-0.193238	6.93231	5.46536e-05	0.0010929
Ncoa3	0.396307	0.440278	6.70003	5.49422e-05	0.00109699
Gcn1l1	0.468272	0.624308	7.04587	5.50659e-05	0.00109778
Dennd4c	-0.834853	0.0952264	4.87263	5.5253e-05	0.00109982
Ehd1	-0.208557	0.270334	4.64303	5.5436e-05	0.00110161
Zkscan3	-0.330718	-0.288475	6.38268	5.5512e-05	0.00110161
Dnmt1	0.408299	0.441691	7.43753	5.56101e-05	0.00110188
Nacc1	0.338476	0.593088	4.07817	5.57956e-05	0.00110387
Abca2	0.107173	0.765875	6.99688	5.5986e-05	0.00110506
Psip1	0.28935	0.207495	7.78002	5.60254e-05	0.00110506
Wnt5b	0.674964	0.266331	3.90117	5.61357e-05	0.00110556
Cdca7l	-0.474754	-0.0519456	5.76047	5.64077e-05	0.00110924
Elovl6	0.00641825	0.477884	4.17992	5.67244e-05	0.00111378
Numa1	0.379472	0.541594	7.97762	5.75909e-05	0.00112909
Dkc1	-0.267923	-0.0922268	7.80208	5.83167e-05	0.0011416
Slamf6	-0.248735	-0.0206095	8.22563	5.88983e-05	0.00115126
Ier5	-0.121336	-0.279752	7.89578	5.90784e-05	0.00115305
Sbf1	0.34461	0.410485	8.01312	5.9746e-05	0.0011632
Anapc11	0.225883	-0.147422	6.39542	5.97773e-05	0.0011632
Gpr174	-0.445606	-0.372109	5.76208	6.01599e-05	0.0011689
Tpi1	-0.32209	0.058684	6.479	6.04108e-05	0.00117202
Nup153	0.0486033	0.467829	7.61579	6.05977e-05	0.0011739
Ppp1r3b	1.66316	0.939981	2.48478	6.12435e-05	0.00118348
Sfxn1	-0.429479	-0.118476	6.69936	6.12739e-05	0.00118348
Ezr	0.247206	0.0972803	10.0869	6.18952e-05	0.00119371
Gm28942	-1.21846	-0.563167	1.80584	6.21932e-05	0.00119737
Cnst	0.632378	0.495225	5.73163	6.22689e-05	0.00119737
Ccdc50	-0.803336	-0.204613	3.35318	6.26379e-05	0.00120268
Grasp	-0.70664	-0.0923656	3.23714	6.2843e-05	0.00120485
Iigp1	0.0910965	-0.422519	4.75468	6.38073e-05	0.00122154
Tagln2	0.268005	0.08384	9.47659	6.58276e-05	0.00125836
Tnrc18	0.338434	0.554484	5.38868	6.61906e-05	0.00126344
Rras	-0.467763	-0.288718	4.37173	6.72385e-05	0.00128157
Cebpb	-2.15177	-2.05705	3.8999	6.77292e-05	0.00128903
Atp10a	0.25809	0.464539	5.51683	7.02861e-05	0.00133574
Zfp180	0.402987	0.283742	6.42591	7.04292e-05	0.00133651
Flot1	-0.216806	-0.00327361	7.25969	7.0686e-05	0.00133943
Jak3	-0.103107	0.19807	8.40493	7.09965e-05	0.00134336
Tmem164	0.358794	0.578186	5.91851	7.19688e-05	0.00135826
Spn	0.126428	0.362138	6.62063	7.21302e-05	0.00135826
Pla2g16	-0.440183	-0.262849	6.34774	7.21914e-05	0.00135826
Mfhas1	-0.23047	0.0617482	6.36958	7.2201e-05	0.00135826
Ugcg	-0.816253	-0.488707	7.97903	7.36087e-05	0.00138144
Snx4	-0.224938	0.0486363	8.37859	7.36458e-05	0.00138144
Il6st	0.0713513	0.402615	8.25383	7.46242e-05	0.00139778
Pycr1	1.5718	0.603963	1.24848	7.49582e-05	0.00139954
Ly6e	-0.0724638	-0.299806	10.4563	7.50475e-05	0.00139954
Mcur1	0.367991	0.285908	6.17687	7.51079e-05	0.00139954
Ecm1	-0.60209	0.219685	2.85787	7.5148e-05	0.00139954
Cbx4	0.277651	-0.0850557	7.04926	7.54935e-05	0.00140396
Fuca1	-0.297741	-0.222474	6.6711	7.58439e-05	0.00140847
Tmem120b	0.686821	0.158833	3.33098	7.60857e-05	0.00141082
Ifit2	0.429759	0.110622	5.37158	7.61875e-05	0.00141082
Nefh	-0.476151	0.0461427	4.85316	7.67942e-05	0.00142004
Pepd	-0.283324	0.0533241	7.52756	7.69165e-05	0.00142028
Ccdc82	0.390109	0.204679	6.16633	7.75384e-05	0.00142791
H6pd	0.560595	0.495902	5.41042	7.75488e-05	0.00142791
Abca7	0.523509	0.672299	7.10206	7.79023e-05	0.00143239
Ddx3x	0.228962	0.256372	7.77364	7.87801e-05	0.00144649
Tnks1bp1	0.593605	0.858467	3.07265	7.99563e-05	0.00146602
Grap2	0.382837	0.100416	6.54722	8.00719e-05	0.00146607
Atp6ap2	0.260473	0.0373501	7.18979	8.08684e-05	0.00147667
Ly75	-0.0776228	0.461865	6.7095	8.08777e-05	0.00147667
Plod3	-0.601063	-0.491627	3.55549	8.17379e-05	0.00149029
Mroh1	0.334845	0.380323	6.10169	8.21231e-05	0.00149521
2810001G20Rik	-0.524644	-0.00682813	4.55887	8.30494e-05	0.00150997
Zdhhc20	-0.222237	0.0135018	8.1766	8.36427e-05	0.00151863
Cabin1	0.31324	0.440888	6.59038	8.38827e-05	0.00152087
Fbln1	1.01214	1.70747	1.41316	8.45897e-05	0.00153156
Slc9a6	0.168975	0.516433	4.66156	8.5026e-05	0.00153546
Fhl2	-1.52488	-0.441718	1.98305	8.50411e-05	0.00153546
Tapt1	0.300939	0.0321168	7.50701	8.55121e-05	0.00154182
Dock11	0.281084	0.676948	7.95912	8.72094e-05	0.00157025
Trbv12-2	-0.323	-0.129636	6.77852	8.73772e-05	0.0015711
Pidd1	-0.526756	-0.184273	3.98394	8.8239e-05	0.00158441
Nup160	0.312087	0.366922	6.35741	8.87657e-05	0.00159167
Ubc	-0.236415	-0.236711	8.16969	9.03632e-05	0.00161809
Rasd1	-1.10976	-1.62396	0.6858	9.06906e-05	0.00162172
Rbsn	0.452309	0.370348	5.62453	9.0987e-05	0.00162347
Srebf1	0.239537	0.270329	7.9356	9.1038e-05	0.00162347
Sept11	-0.184006	0.270972	6.5977	9.29311e-05	0.00165496
Fuca2	-0.144784	0.231325	5.87187	9.35988e-05	0.00166242
Man1c1	-0.306877	0.50926	3.29095	9.36053e-05	0.00166242
Rgs11	-0.888065	-0.708919	5.53066	9.42663e-05	0.00167188
Rnf43	-1.14121	-0.873676	2.48916	9.45599e-05	0.00167329
Rassf2	0.249959	0.350997	7.97688	9.46031e-05	0.00167329
Pmepa1	0.943817	0.425059	1.98595	9.49112e-05	0.00167488
Tmem238	-0.794562	-0.315887	3.43303	9.49885e-05	0.00167488
Anp32e	0.26446	0.341366	7.98713	9.5079e-05	0.00167488
Csrnp1	0.590488	0.389546	5.52826	9.58674e-05	0.00168649
Ezh1	0.253703	0.272498	7.52127	9.61481e-05	0.00168914
Ap5b1	0.557085	0.257574	4.5236	9.65586e-05	0.00169407
Cdca5	-1.4445	-0.0456147	0.807502	9.76327e-05	0.00171061
Kcnn4	0.19556	-0.0195112	9.06812	9.80006e-05	0.00171475
Tnfrsf18	-0.307885	-0.0850527	6.44566	9.85926e-05	0.00172279
Tle3	0.320994	0.504483	6.22455	9.91641e-05	0.00173045
Atf6	-0.982654	-0.109963	2.57792	0.000100567	0.00175259
Aacs	0.227491	0.239647	6.48737	0.000100732	0.00175311
Arl4a	-0.229142	-0.341069	5.74618	0.000101014	0.00175476
Cercam	0.0237287	0.662071	3.20976	0.000101096	0.00175476
Sptbn1	0.334193	0.659807	8.1982	0.000102165	0.00176873
Khsrp	0.2758	0.496312	6.30743	0.000102173	0.00176873
AI854703	-0.565537	-0.572443	3.59688	0.000102451	0.00177119
Vwa5a	-0.405248	-0.0338737	5.63988	0.000104299	0.00180055
Mknk2	0.06405	0.330689	8.37818	0.000104426	0.00180055
Cyp51	0.325059	0.396834	6.03491	0.000104689	0.00180269
Ntrk3	0.543785	0.293677	5.30088	0.000105173	0.00180865
Pipox	3.31239	0.145636	-1.08707	0.000105376	0.00180975
Arhgdig	-3.28179	-1.39952	-0.760681	0.000106919	0.00183382
Prkd2	0.22491	0.107787	8.9139	0.000108176	0.00185294
Ptpn2	-0.262349	-0.197094	6.83774	0.000108436	0.00185466
Phrf1	0.356811	0.416897	7.34941	0.000108561	0.00185466
Cd163l1	-2.13886	-5.72261	-0.582004	0.000108887	0.00185778
Mir6236	0.798783	1.26949	5.88101	0.000109446	0.00186489
Pmm2	-0.286644	-0.24998	6.65563	0.00010967	0.00186626
Slc25a23	0.581936	0.421094	3.91159	0.000109949	0.00186857
Reep5	0.0806062	0.338485	6.29682	0.000110361	0.00187311
Tmem126a	-0.422797	-0.226358	5.27507	0.000111688	0.00189317
Ifit1	0.284194	-0.0709763	6.308	0.000112567	0.00190505
Med12	0.19183	0.629766	6.29646	0.000112963	0.00190505
Tspan14	0.316126	0.132163	7.73817	0.000112971	0.00190505
Galnt10	0.295607	0.249573	8.42093	0.000112974	0.00190505
Synj1	0.39245	0.521532	5.27892	0.00011402	0.0019161
Aplp2	0.384632	0.254502	6.76108	0.000114061	0.0019161
Polg	0.25238	0.0100165	7.04027	0.000114071	0.0019161
Xkrx	0.580283	0.71152	5.11408	0.000114775	0.00192544
Zfp467	1.27092	0.40784	2.30751	0.000116211	0.00194702
Lrmp	-0.350851	-0.153594	7.15377	0.000116894	0.00195595
Ndst1	0.486479	0.770928	4.65089	0.000117176	0.0019564
Dbf4	-0.515401	-0.209121	4.933	0.000117222	0.0019564
Pde4d	0.401591	0.223403	4.64696	0.000117682	0.00195999
Calcrl	0.667216	0.491312	5.51861	0.000117738	0.00195999
Cltc	0.303924	0.528328	7.64156	0.000118617	0.0019721
Ly6d	2.56148	1.06094	0.0482887	0.000118936	0.00197488
Faah	-0.212433	0.0776623	7.92669	0.000119477	0.00198133
Fcgrt	-0.250946	-0.274588	6.63267	0.000122169	0.00202341
Phf11b	-0.224087	-0.3079	6.44488	0.000123037	0.00203519
Zfp740	0.38993	0.337808	7.71103	0.00012336	0.00203795
Dnajb1	0.134917	-0.110507	7.64518	0.000123807	0.00204274
Med30	0.28543	-0.0205509	6.55621	0.000125808	0.00207312
Card6	0.356039	0.311859	5.4481	0.000126217	0.00207704
Ccdc148	-2.14866	-0.0243014	0.282292	0.000126365	0.00207704
Larp4b	0.244582	0.378922	7.07285	0.00012789	0.00209946
Lactb	-0.15557	0.34	5.17146	0.000129062	0.00211603
5730508B09Rik	0.277483	0.058426	6.77733	0.000129412	0.00211909
Capn1	0.145869	0.421408	7.02195	0.000129989	0.00212587
Gm15133	-1.34534	-0.802506	1.68772	0.000132491	0.00216408
Atg2b	0.31402	0.562568	5.45632	0.000132941	0.0021687
Tcf7l2	3.11264	1.95579	0.745696	0.000133279	0.0021715
Malt1	-0.38902	0.0334723	6.49302	0.000134452	0.00218787
Rnf157	-1.86776	-0.929381	3.15242	0.000136412	0.00221699
Cnot1	0.424806	0.74119	6.89091	0.000139546	0.00226511
Dennd2d	-0.376801	-0.205772	8.16624	0.000140032	0.00227015
Zfp511	-0.320524	-0.333837	5.01295	0.000140286	0.00227144
Ets1	0.157813	0.3878	10.6321	0.000140943	0.00227805
Ndufaf4	-0.374299	-0.279991	5.35043	0.000141044	0.00227805
Nfkbiz	-0.6038	-0.360424	5.0113	0.000141697	0.00228577
Ltb	0.162526	-0.110056	10.6667	0.000142003	0.00228787
Ttc39b	-0.543927	-0.268178	4.80565	0.000142221	0.00228854
Itga7	-0.933675	0.176656	1.25616	0.000142863	0.00229604
Ehd3	-0.187094	-0.222862	8.05763	0.000143821	0.00230858
Gigyf1	0.331188	0.432827	5.47297	0.000144256	0.00231272
Ralb	0.555666	0.586789	4.67999	0.000146083	0.00233913
Chd7	-0.618253	-0.465048	6.89692	0.000148151	0.00236933
Dennd4b	0.331513	0.440619	6.50916	0.000148549	0.00237277
Krtcap3	-0.475263	-0.527311	3.87867	0.000149232	0.00238077
Abcg2	0.5271	0.225151	3.85994	0.000149577	0.00238335
Cyth1	0.28076	0.203669	9.12284	0.000150072	0.00238831
Fam65b	0.120888	0.276149	9.86036	0.000150585	0.00239356
Smurf1	0.285611	0.340987	6.43494	0.000151701	0.00240834
Vprbp	0.43288	0.625442	6.12064	0.000152	0.00241015
Galnt6	0.190073	0.210358	8.7529	0.000152858	0.00241932
Brd2	0.258996	0.265867	8.45693	0.00015295	0.00241932
Lat	0.193175	-0.119452	9.48194	0.000154031	0.00243346
Rrbp1	-0.475801	-0.209309	5.29453	0.000154951	0.00244504
Khdrbs1	0.253531	0.182423	7.94205	0.000155175	0.0024456
Ccnb2	-2.283	0.0732081	0.125995	0.000157366	0.00247713
Ing5	0.331022	0.391439	6.03126	0.000160018	0.00251584
Znrf1	0.241025	-0.0255615	7.30317	0.000160385	0.00251857
Mcoln3	0.726543	0.517008	3.72907	0.000161098	0.0025239
Them6	0.720138	0.571191	4.28302	0.000161113	0.0025239
Snx10	-0.800098	-0.421354	4.11284	0.000161409	0.00252551
Atp8b2	0.112514	0.417045	7.52255	0.000161753	0.00252786
Mcoln2	-0.412028	-0.254474	5.18803	0.000162183	0.00253153
Osbpl11	0.355371	0.281778	6.23533	0.00016266	0.00253594
Gm17018	-0.378205	-0.241911	5.12855	0.000163027	0.00253602
Ptp4a3	-0.300445	-0.0660574	7.609	0.000163055	0.00253602
Il4ra	-0.242971	-0.104295	8.60788	0.000163604	0.00254024
Fam69a	-0.260342	-0.156715	6.90721	0.000163875	0.00254024
Ap1g2	-0.303629	-0.180331	7.48222	0.000163989	0.00254024
Nfrkb	0.328892	0.309742	6.92219	0.000164107	0.00254024
Kcnj8	-4.65776	-1.14895	-0.910591	0.000164723	0.00254675
Gale	-0.654161	-0.364975	3.50216	0.000165443	0.00255485
Flot2	0.39314	0.267882	6.48136	0.00016576	0.0025567
Dhx8	0.2919	0.251933	7.28838	0.000166942	0.00257189
Rundc3a	-0.871057	-0.556977	2.91825	0.000170386	0.00262185
5430427O19Rik	-2.4347	-2.01173	0.753457	0.000171723	0.00263931
Lef1	0.0976949	0.219218	10.135	0.000173916	0.00266578
Tmem127	0.278902	0.400973	6.75555	0.000173983	0.00266578
Mast3	0.428455	0.431317	5.984	0.00017406	0.00266578
Islr	2.93842	-0.0873014	0.0969025	0.000174624	0.00267127
Stk10	0.253658	0.387486	9.3323	0.000175225	0.00267525
Ulk2	0.365545	0.44823	6.14581	0.000175295	0.00267525
Pde3b	0.259305	0.324865	8.38174	0.000175846	0.00267822
Fbxl12	0.137518	-0.215299	5.90665	0.000175901	0.00267822
Jmy	-0.401122	-0.457204	4.27547	0.000176171	0.0026792
Ttpal	0.138091	0.394586	6.38115	0.000176926	0.00268754
Sh2d3c	-0.251377	-0.0525264	7.80669	0.000177413	0.00269179
Slc27a6	1.1958	1.07765	2.06658	0.000178328	0.00270253
Nmrk1	-0.586203	-0.431799	4.24245	0.000178794	0.00270644
AW112010	-0.327156	-0.282105	8.93506	0.000179025	0.00270678
Kcna2	1.04422	0.469952	3.793	0.00017984	0.0027135
Gm24949	0.278977	-0.763543	3.82913	0.000179886	0.0027135
Aqp9	-1.09962	-0.941625	1.59334	0.000181428	0.00273241
Vav2	-0.821666	0.711048	1.57629	0.000181559	0.00273241
Paqr7	0.292422	0.263727	6.25968	0.000184485	0.00277325
Tusc2	-0.0864847	-0.279687	6.07832	0.000185097	0.00277923
Map3k4	0.278286	0.412515	5.83589	0.000187441	0.00281118
Rabep2	-0.441725	-0.224188	6.22758	0.000188337	0.00282137
Tln1	0.31741	0.552215	9.1682	0.000189504	0.00283559
Actn1	0.498194	0.50647	7.34045	0.000190502	0.00284725
Tspan31	-0.192576	-0.364171	5.57091	0.000191123	0.00285242
Sytl2	-0.642882	-0.236714	4.38891	0.000191286	0.00285242
Kansl3	0.215217	0.295545	6.58014	0.00019201	0.00285994
Tex2	0.296254	0.400465	5.25411	0.000192855	0.00286783
Tubb3	-0.563294	0.500024	1.91914	0.00019298	0.00286783
Gyg	-0.28384	-0.0147286	5.51916	0.000194429	0.00288397
Gm12250	-0.313438	-0.427498	5.34084	0.00019451	0.00288397
Sgk3	0.397186	0.127315	6.44988	0.000195381	0.00289354
Snx25	-1.87911	-1.63246	3.35073	0.000195709	0.00289354
Upf1	0.279231	0.352129	7.68356	0.000195822	0.00289354
Osbpl6	-1.14819	-0.0477305	2.21826	0.000197295	0.00291201
Tlr12	0.430963	0.0810643	5.71356	0.000198884	0.00293214
Frrs1	-0.384929	-0.228055	5.55015	0.000199901	0.00294088
5830411N06Rik	-0.180299	-2.43748	-0.192249	0.000200035	0.00294088
Mief1	0.318384	0.407285	5.32616	0.000200155	0.00294088
Dvl2	0.37981	0.214465	6.20222	0.000201498	0.00295727
Esrp2	-2.3078	0.43428	0.359082	0.000202095	0.0029627
Msmo1	0.289174	0.124445	6.28501	0.000203146	0.00297476
Sfpq	0.318666	0.324673	6.2985	0.000203656	0.00297887
Slc39a10	0.236617	0.412917	4.87025	0.000204559	0.00298663
Abl1	0.498368	0.622485	5.32706	0.000204645	0.00298663
Ppcdc	-0.678462	-0.814796	7.01757	0.000205922	0.0030019
Lad1	-0.980168	0.339161	2.18743	0.000207108	0.0030158
Ctsf	-2.17916	-0.944	-0.0880038	0.000208415	0.00303144
Abcb9	-0.206813	-0.397085	5.91073	0.000208907	0.00303521
Spin1	0.240018	0.345791	6.34071	0.000209441	0.00303959
Aff1	0.508703	0.320048	5.38844	0.000210993	0.0030587
Wls	0.192362	0.394083	6.08024	0.0002114	0.00306118
Pced1b	0.35351	0.234143	5.96795	0.000212365	0.00307174
4931406P16Rik	0.325155	0.322097	4.87679	0.000213163	0.00307986
Abhd11	-0.398209	-0.380882	5.67213	0.000214149	0.00309068
Gpc1	-0.495724	0.0215578	4.48801	0.000215415	0.00310387
Filip1l	-0.361587	-0.125042	5.88297	0.000215695	0.00310387
Gm12185	-0.498707	-0.27285	5.02308	0.000215778	0.00310387
Abcc1	0.348874	0.265167	5.62112	0.000216211	0.00310566
Ppp6r3	0.395551	0.391041	6.63073	0.00021638	0.00310566
Cep19	0.0273276	-0.30118	5.3345	0.000217106	0.00311265
Tspan3	0.362041	0.0731741	5.91349	0.00021735	0.00311272
Ambra1	0.337355	0.485063	6.03332	0.00021801	0.00311874
Nfkbid	-0.502801	-0.534171	5.51055	0.000218878	0.00312772
Tmem167b	0.395549	0.347664	5.72372	0.000219837	0.00313799
Slfn2	0.254227	0.0172673	9.49011	0.000220929	0.00315011
Cep68	0.250386	0.353961	6.00559	0.000223141	0.00317715
Satb1	0.188682	0.0858715	10.0429	0.000223313	0.00317715
Gtpbp1	0.252313	0.352448	7.65666	0.000225066	0.00319711
Cmya5	-1.43341	-0.909236	1.22398	0.000225208	0.00319711
Slc6a19os	1.21199	0.174223	0.414679	0.000227542	0.00322673
Arhgap10	0.777518	0.164463	2.76387	0.0002285	0.00323679
Sars2	-0.298598	-0.182046	5.54451	0.000229032	0.00324081
Slfn5	0.484838	0.22934	5.29115	0.000230208	0.0032539
Phf11a	-0.794341	-0.807469	2.9035	0.00023197	0.00327525
Itgb7	0.219416	0.196873	10.9768	0.000233145	0.00328438
Itgb3	1.04463	0.557282	3.96095	0.000233313	0.00328438
Exosc8	-0.252549	-0.210764	6.89897	0.000233373	0.00328438
Arel1	0.185478	0.469746	5.81862	0.000233969	0.00328921
Csrnp2	0.509321	0.403341	4.44667	0.000234398	0.00329169
Evi2a	-0.403002	-0.299167	4.74039	0.000237817	0.0033361
Ppp6r1	0.181992	0.248122	9.38302	0.000238143	0.00333708
Zfp106	0.140424	0.427038	6.07036	0.000238684	0.00334106
St6galnac3	-0.815335	-0.822764	1.53832	0.000240376	0.00336114
Cdk17	-0.123242	0.217165	7.78231	0.000240895	0.00336478
Arhgap33	1.6985	1.79726	0.131334	0.000243059	0.00339136
Themis	0.350881	0.111235	7.97564	0.000243533	0.00339434
Mndal	-0.274478	-0.099194	7.47666	0.000246637	0.00343392
Foxj2	0.357812	0.331903	5.79131	0.000248412	0.00345494
Decr1	-0.467613	-0.0207792	3.7943	0.000249962	0.0034728
Itgb2	-0.223312	-0.0213757	9.79908	0.000251119	0.00348168
Zcchc24	1.79217	1.16394	1.03243	0.000251137	0.00348168
Fgfr1op	-0.510933	-0.176354	4.95764	0.000251701	0.00348579
Sptan1	0.372246	0.646453	7.26184	0.000254588	0.00352202
Gm43703	0.949205	0.105102	1.32939	0.00025829	0.00356945
Nab1	-0.809871	-0.258878	6.95138	0.000260567	0.0035971
Tmem237	-0.5557	0.106908	3.15814	0.00026194	0.00361075
Rlf	0.374787	0.300142	6.16294	0.000262111	0.00361075
Med1	0.265666	0.306182	6.17996	0.000264807	0.00364404
Stag2	0.462669	0.485368	7.22238	0.000266103	0.00365801
Hmha1	0.199588	0.179265	11.2353	0.000267904	0.00367828
Cd72	-0.312806	-0.0374724	6.86577	0.000268143	0.00367828
Gbp10	-0.572842	-0.588882	3.63566	0.000268921	0.00368507
Thap3	-0.393806	-0.395283	5.79492	0.000270192	0.00369859
Pgs1	0.0497897	-0.190472	6.51012	0.000271377	0.00370365
Ppm1h	0.285847	0.00224211	6.77366	0.000271407	0.00370365
Flna	0.360716	0.684207	9.65349	0.000271465	0.00370365
Ppan	-0.330908	-0.362763	6.79982	0.0002717	0.00370365
Afdn	-1.60623	-0.778165	1.88314	0.000272362	0.0037088
Rora	0.635214	0.236631	3.8776	0.000272962	0.00371308
Ttc3	0.251454	0.268947	7.50752	0.000273657	0.0037183
Atmin	0.324295	0.43697	5.84185	0.000274158	0.0037183
Cep120	0.29085	0.267967	7.11612	0.000274202	0.0037183
Ddx43	-1.29312	-0.652388	1.53116	0.000277842	0.00376076
Pecr	-0.602436	-0.342457	3.55115	0.000278099	0.00376076
9930012K11Rik	0.329484	-0.214807	4.08972	0.000278523	0.00376076
Insig1	0.462426	0.4625	4.4663	0.000278712	0.00376076
Mdm1	-0.532065	0.0484362	3.85524	0.000278778	0.00376076
Sos2	-1.47995	-0.741701	3.15886	0.000279311	0.00376405
Stx2	0.240713	0.217942	7.37523	0.000279976	0.00376733
Gm16602	-2.33512	-1.96024	-0.935201	0.000280133	0.00376733
Hnrnpll	0.432365	0.185806	5.47966	0.000281793	0.00378574
Poldip3	0.231711	0.234228	7.76339	0.000282443	0.00379056
Sorcs2	0.195662	0.528697	4.13489	0.000285425	0.00382663
Focad	0.315265	0.448937	6.09113	0.000286911	0.0038426
Qsox1	0.285866	0.276326	5.8352	0.000287257	0.00384328
A630001G21Rik	-0.493541	-0.291715	4.76095	0.000288625	0.00385761
Ly6k	0.791238	0.331058	2.1839	0.000289786	0.00386641
Kctd10	-0.232749	0.068752	6.81691	0.000290131	0.00386641
4930581F22Rik	-0.741526	-0.803394	3.45305	0.000290253	0.00386641
Stap1	-0.323501	-0.252295	5.28558	0.000290471	0.00386641
Scg5	0.623665	0.438934	2.9025	0.000291294	0.00387341
Susd4	-1.19009	-0.507031	1.8303	0.000292984	0.0038919
Scrib	0.303062	0.594429	4.23847	0.000293581	0.00389585
Scd2	0.298909	0.556727	5.79805	0.00029865	0.00395908
Taf1a	-0.249309	-0.350819	5.14521	0.000299371	0.00396461
Nusap1	-0.0640666	1.83929	-0.167789	0.00030068	0.00397571
Commd4	-0.27816	-0.233426	7.00159	0.00030082	0.00397571
Rnf103	0.362479	0.26964	5.94234	0.000301495	0.0039806
Gimap9	-0.0134109	-0.252449	7.33554	0.000301923	0.0039822
Dhrs13	0.692993	0.16651	2.01596	0.000307146	0.00404699
Lcp2	0.185246	0.0524486	8.85375	0.00030843	0.00405979
Txndc5	-0.290276	-0.135197	7.1977	0.000309955	0.00407575
Il16	0.217175	0.0300503	8.72411	0.000311872	0.00409682
Golim4	-0.448893	-0.0257241	4.94228	0.00031313	0.00410768
Dstn	-0.510777	-0.365202	4.23968	0.00031333	0.00410768
Gucy1a3	1.14696	2.05414	0.912634	0.000313763	0.00410922
Prkar2a	-0.415365	-0.0961657	5.13588	0.000314785	0.00411846
Slc8b1	-0.41489	-0.00172836	4.03613	0.000315635	0.00412247
Abhd4	-0.744797	-0.499124	3.09447	0.000315725	0.00412247
Cd99l2	0.550995	0.373698	3.52029	0.000319555	0.00416831
Ydjc	-0.643263	-0.388665	2.89931	0.000320778	0.0041767
Alkbh4	0.246406	-0.0516342	6.94808	0.00032084	0.0041767
Zp3r	2.07751	-0.171633	-0.316083	0.000321531	0.0041815
Pecam1	0.224866	0.29261	7.81203	0.000325177	0.00422282
Slc25a33	-0.627892	-0.263685	3.64254	0.000325356	0.00422282
Serpinb1a	1.53349	0.893374	1.58594	0.000325955	0.00422638
Birc5	-2.2882	0.171874	0.13282	0.000326559	0.00423
Adam10	0.208903	0.44164	7.54712	0.000329177	0.00425967
mt-Rnr1	-0.402798	-0.726538	6.15421	0.00033035	0.0042706
A930002I21Rik	0.276408	-0.164121	4.91575	0.000331053	0.00427544
Klf13	0.256266	-0.00891826	8.6173	0.000332251	0.0042816
Tle1	0.375318	0.167033	5.73679	0.000332433	0.0042816
BC043934	0.303023	0.130971	5.77622	0.000332517	0.0042816
Dock10	0.207639	0.440752	8.69889	0.000334012	0.00429661
Canx	0.170205	0.375554	8.36753	0.000334589	0.00429979
Nr4a2	-1.68184	-0.34411	0.33484	0.000336385	0.0043186
Arhgap18	-0.33727	0.192062	4.85383	0.000337757	0.00433194
Trbv13-3	0.151913	-0.146497	6.19874	0.00033822	0.0043336
Kdm1b	0.265568	0.198985	6.26256	0.000338933	0.00433848
Kmt5b	0.316462	0.322412	6.83952	0.000340715	0.004357
Mtss1	0.110891	0.590562	3.74196	0.000341476	0.00436245
Phf1	0.194188	-0.0536201	6.80785	0.000343519	0.00438425
Kcnb1	-1.5324	-0.764799	0.136083	0.000346654	0.00441714
Hmgcr	0.308535	0.414136	6.81634	0.000347168	0.00441714
mt-Nd2	-0.499916	-0.583618	7.68874	0.000347211	0.00441714
Snx19	0.18915	0.414506	6.2731	0.000347453	0.00441714
Hook1	0.47709	0.470948	5.24607	0.000349072	0.00443339
B4galt5	-1.27571	-0.654048	3.95927	0.000349817	0.00443852
Plat	-1.22503	-1.14077	1.27493	0.000351201	0.00445174
Sh3bp5	0.173363	0.205273	8.27952	0.000354486	0.004489
Osgin1	1.94744	0.934266	0.841552	0.000355456	0.00449692
Capn3	0.481119	-0.255614	2.12239	0.000357423	0.00451742
Ankrd13c	0.418967	0.369561	6.19307	0.000357876	0.00451875
Emilin1	0.354865	0.322133	5.4105	0.000358518	0.00452246
Zscan12	-0.496159	-0.42426	3.70564	0.000360983	0.00454916
Lpxn	-0.228858	-0.267362	7.31018	0.000363379	0.00457493
Adgrb2	-0.363334	0.211319	4.03666	0.000363921	0.00457732
Fam178a	0.315116	0.442548	6.05539	0.000365992	0.00459893
Usp20	-0.464668	-0.0685238	6.05978	0.000366698	0.00460335
G6pc3	-0.369438	-0.0786619	5.14839	0.000370098	0.00464156
Cxxc5	-0.0868221	0.28001	5.96475	0.000370516	0.00464233
Mob3b	0.612416	0.324445	3.0651	0.000371063	0.00464363
Dtl	-0.845492	-0.581103	3.39955	0.000371334	0.00464363
Ptpn7	-0.239277	-0.0791498	7.60273	0.00037292	0.004659
Jak2	-0.229437	0.10757	7.21948	0.000373826	0.00466344
Sirt7	-0.186902	-0.350298	8.36459	0.000373992	0.00466344
Trappc6a	-0.258768	-0.324496	5.96148	0.000374452	0.0046647
1700061G19Rik	-0.714624	0.0446003	1.67685	0.000375437	0.0046696
Fanci	0.681095	0.507189	3.07905	0.000375893	0.0046696
Dgkd	0.223691	0.343119	7.39334	0.000375921	0.0046696
Gatad1	0.582104	0.60703	3.89722	0.000377266	0.00468175
Fam3c	0.348296	0.202782	7.17384	0.000377618	0.00468175
Cd9	-0.248715	0.0942126	5.71598	0.000378386	0.00468664
Susd6	0.285685	0.386728	7.1209	0.000378733	0.00468664
Fnbp1	0.0299263	0.239502	7.47201	0.000382188	0.0047215
Lamc1	3.46316	3.13814	-0.838765	0.000382276	0.0047215
Ptch1	0.547079	0.672454	4.5467	0.000383091	0.00472709
Ankrd13b	-1.33267	-0.339462	1.73205	0.000384413	0.00473891
Pcif1	0.216621	0.116342	7.94763	0.000387535	0.00477288
Lfng	-0.03597	0.437031	8.1546	0.000389938	0.00479793
Serinc5	0.350198	0.837137	3.67756	0.000394303	0.00484706
Epb41l5	-1.5044	-0.683327	0.639541	0.000395858	0.00486159
Clcn6	0.890451	0.79386	4.06794	0.000402588	0.00493957
Sun1	0.252508	0.317687	6.83684	0.000403621	0.00494737
Rab3gap1	0.22988	0.296424	7.14134	0.000403983	0.00494737
Hivep3	0.36056	0.60037	3.48809	0.000405953	0.00496682
Bcl2l11	-0.175273	0.224701	5.32745	0.000407787	0.00498458
Dtx3	-0.719422	-0.518697	5.32098	0.000409608	0.00500213
Zfyve19	-0.336433	-0.281158	5.81412	0.000410237	0.00500512
Tgfbr2	0.1999	0.303295	8.82538	0.000411631	0.00501566
Hipk2	-1.03561	-0.30076	3.1551	0.000412253	0.00501566
Zfp354c	0.578654	0.30289	4.11925	0.000412256	0.00501566
Golga3	0.298995	0.370223	5.93651	0.000413094	0.00502115
Stmn1	-0.612471	0.0487505	2.8315	0.000414109	0.00502879
Dctd	-0.761009	-0.165194	3.14009	0.000415598	0.00504218
Itgb1	-0.308804	-0.0108705	6.93368	0.000416339	0.00504385
Hdlbp	0.168846	0.336314	7.01171	0.000416511	0.00504385
Cep250	-0.169912	0.18246	5.91336	0.00041703	0.00504545
Tapbpl	0.123225	-0.103919	8.25475	0.00041904	0.00506418
Rabggta	-0.186532	-0.300551	6.94139	0.000419914	0.00506418
Txndc15	0.254291	0.233189	7.14069	0.000420298	0.00506418
Myc	-0.216203	-0.0968339	7.91956	0.00042036	0.00506418
Kansl1	0.30313	0.296086	7.37095	0.000420523	0.00506418
Prkd3	0.169221	0.350201	6.89586	0.000422503	0.00508331
Ldoc1l	0.295384	0.330623	4.7769	0.00042534	0.00511049
Svil	0.329941	0.422922	6.19087	0.000425662	0.00511049
Fkbp15	0.224542	0.19685	6.69982	0.000425939	0.00511049
Slain2	-0.00321073	0.210192	6.69995	0.000426825	0.0051164
Rabl2	-1.39301	-0.0878614	0.527012	0.000427345	0.00511792
Gfi1	0.429222	0.134867	5.16155	0.000427763	0.00511822
Ube4b	0.272043	0.427978	6.07538	0.000428561	0.00512306
Arrb1	0.448603	0.55991	4.17939	0.000429094	0.00512472
Mical1	-0.244935	0.0664318	8.15696	0.000429668	0.00512687
Dnajc6	3.17787	2.04989	0.0186684	0.000430609	0.00512935
Ubqln2	0.494902	0.2244	4.08057	0.000430664	0.00512935
Gm45552	0.190348	0.0124601	8.07699	0.000431449	0.005134
Ttc7b	-1.6108	-1.2032	3.96768	0.000438246	0.00521013
Prps2	0.334013	0.354405	7.00045	0.000441648	0.00524291
Usp3	0.185879	-0.0519813	7.18998	0.000441809	0.00524291
Ppil1	-0.35871	-0.21784	5.76824	0.000443928	0.00526326
Fam234b	0.34198	0.255332	6.02411	0.000444386	0.0052639
Zmym4	0.275271	0.463699	5.03733	0.000444889	0.00526506
Mfsd3	-0.397851	-0.289513	4.17087	0.000446468	0.00527895
Pde8a	-1.00972	-0.64804	3.15114	0.000447433	0.00528556
Gm12216	-0.427144	-0.680904	4.20211	0.000449286	0.00530264
Cpt1a	-0.0816985	0.294426	6.53913	0.000451206	0.00531692
Slc25a45	-0.33452	-0.0573453	5.72439	0.000451508	0.00531692
Rabgap1l	-0.00556109	-0.259385	5.98976	0.000451722	0.00531692
Ehmt1	0.204159	0.240342	6.86672	0.000452361	0.00531964
Med22	0.361964	0.410858	6.0762	0.000454813	0.00534217
Tcof1	0.256509	0.203322	8.68959	0.000455098	0.00534217
Plcl2	0.00339878	0.249463	7.22072	0.000456522	0.00535406
Gnb4	0.530304	0.628182	3.25875	0.000457219	0.00535741
Irgm1	-0.104889	-0.241587	7.90904	0.000457661	0.00535776
Zhx2	0.228548	0.448726	4.40795	0.00045954	0.00537492
Safb	0.200604	0.241713	7.12237	0.00046021	0.00537793
Wdtc1	0.594961	0.894441	2.8908	0.000461626	0.00538807
B3gnt9	0.783788	0.214071	2.63809	0.000461906	0.00538807
Cdk6	-0.398229	0.254166	3.41598	0.000462493	0.0053901
Flnb	0.722505	0.824125	4.69501	0.000463128	0.00539266
Clip1	0.208282	0.0140461	8.21354	0.000468764	0.00545342
Gapvd1	0.210295	0.278925	7.69529	0.000471154	0.00547632
Mtmr6	0.142019	0.221283	7.31608	0.00047188	0.00547987
Mif4gd	0.175173	-0.0867503	5.95953	0.0004725	0.00548218
Tmem9	0.362747	0.18444	5.84426	0.000476737	0.00552642
Elmo1	-0.253307	-0.00166173	8.32041	0.000477723	0.00553292
Tex9	-0.722983	-0.578635	3.11524	0.000478168	0.00553315
Mcm3	-0.194544	0.0668977	7.09279	0.000478677	0.00553412
Ptprs	0.184607	0.73792	3.657	0.000479309	0.00553651
Rasa3	-0.0475188	0.150692	9.88469	0.000479956	0.00553907
Bag6	0.38985	0.393287	6.17916	0.000480936	0.00554546
Myo6	-0.458599	-0.926281	2.27646	0.00048277	0.00556168
Dpysl2	0.680873	0.890389	5.03825	0.000483484	0.00556498
Pak1	0.690916	0.496195	3.49469	0.000485121	0.00557433
Icam1	-0.252257	-0.0798249	7.27248	0.000485564	0.00557433
Ccr5	-2.96919	-1.05399	-0.178107	0.000485581	0.00557433
Dhx57	0.360473	0.444386	5.61065	0.000489022	0.00560408
2810417H13Rik	-2.03559	0.659175	-0.44519	0.000489178	0.00560408
Fndc10	-1.98129	-1.79571	2.88355	0.00049009	0.00560408
Atxn7l3	0.15878	0.380444	5.66908	0.000490321	0.00560408
Kif16b	0.318059	0.330187	5.99045	0.000490325	0.00560408
Ass1	0.466302	0.0340121	4.02505	0.000491307	0.00560604
Cysltr2	-1.33307	-0.415261	1.33724	0.000491493	0.00560604
Hmgcs1	0.30799	0.390919	6.57628	0.000492414	0.00560604
Nucb1	-0.225106	-0.0583662	7.93809	0.00049256	0.00560604
Prkar2b	1.00152	0.729893	2.90338	0.000492649	0.00560604
Eif4g1	0.166585	0.314668	7.95631	0.000494547	0.00562272
Acap2	0.371683	0.496158	5.79865	0.000497966	0.00565665
Add3	0.0416097	0.277198	9.66033	0.000500466	0.00567951
Larp1b	-1.04454	-0.584179	3.35139	0.000500851	0.00567951
Tnf	-0.0738806	-0.667129	3.49358	0.000501296	0.00567961
Pdcd4	-0.212681	0.145904	7.53157	0.000502188	0.00568051
Atp2b1	-0.407521	-0.198182	6.78941	0.000502248	0.00568051
Ctcf	0.178187	-0.0276118	7.66827	0.000503646	0.00569138
Nop56	-0.233489	-0.229977	8.38194	0.000507057	0.00572495
Sdcbp2	-0.733634	-0.306092	2.76442	0.000512635	0.00578291
Uros	-0.201925	-0.43608	5.34898	0.000514586	0.0057968
Srebf2	0.363546	0.372704	8.22886	0.000514757	0.0057968
1810059H22Rik	2.52222	-0.631176	-1.27826	0.000517495	0.0058226
Gmppa	-0.251947	-0.224199	6.20729	0.00052008	0.00584663
Pdlim5	0.323976	0.208266	6.18118	0.000522462	0.00586834
B3gat3	-0.307009	-0.00161187	6.04157	0.000523852	0.0058769
Pdxk	0.42345	0.0657667	4.6831	0.000524127	0.0058769
Mcm3ap	0.440877	0.563542	6.52166	0.000524612	0.00587728
Tnk2	-0.713211	-0.166986	3.20746	0.000526579	0.00589425
Irf7	-0.13807	-0.30855	7.31397	0.000527297	0.00589721
Enpp5	0.761755	0.360741	3.31058	0.000529392	0.00591556
4833407H14Rik	-0.996425	-1.20477	2.42808	0.000530232	0.00591986
Rln3	-1.18237	-0.900295	0.691193	0.000531607	0.00592821
Itgal	0.198209	0.323863	9.34616	0.00053189	0.00592821
Arnt	0.362168	0.303465	6.35971	0.000533358	0.00593949
Anapc1	0.327819	0.476095	7.43219	0.000534846	0.00595097
Cdk2	0.342232	0.278168	5.10369	0.000537621	0.00597673
2310015A10Rik	-0.467219	0.126107	2.5558	0.000540922	0.00600829
AC149090.1	-0.624177	-0.417531	6.60483	0.000543008	0.00602632
Gvin1	-1.49809	-0.811149	0.396124	0.000544629	0.00603916
H2-Q5	-0.441487	-0.266496	6.16371	0.000545523	0.00604393
Gtf2a1	0.361784	0.668115	4.65719	0.000553183	0.00612025
Dennd1a	0.395132	0.469822	5.00404	0.000553793	0.00612025
Rnf19b	-0.247663	0.129681	4.93354	0.000553822	0.00612025
Akt2	0.180528	0.232373	7.23276	0.000555493	0.00613351
Pelp1	0.297748	0.361641	4.63335	0.000556731	0.00614197
Mthfd1l	0.116538	0.30678	7.01782	0.000558625	0.00615764
Tmem94	0.297015	0.407654	5.74077	0.000559721	0.00616451
Dcp1a	0.417279	0.502724	5.98168	0.000562018	0.00617807
A630033H20Rik	-0.52945	-0.418892	3.28675	0.000562292	0.00617807
Smarcc2	0.305997	0.367306	7.10961	0.000562377	0.00617807
Saraf	0.215054	0.0753366	10.4019	0.000565643	0.00620871
Slc12a6	0.449918	0.604129	4.57129	0.000566443	0.00621226
Sil1	-0.275582	-0.176486	5.7028	0.000567584	0.00621954
Jup	0.655794	1.37644	1.81379	0.000569089	0.00623078
Arfgef2	0.614116	0.665848	5.3792	0.000572273	0.00626038
Clybl	-0.307179	-0.290622	5.29294	0.000576235	0.00629843
Il21r	0.156893	-0.0261116	8.90033	0.000576856	0.00629992
Casp1	-0.962261	-0.513677	1.64977	0.000579252	0.00631022
Fancm	0.570884	0.437878	3.47175	0.000579287	0.00631022
Nr4a1	-0.464244	-0.166956	4.27412	0.000579466	0.00631022
Acly	0.23919	0.281449	8.81858	0.000579738	0.00631022
Pls3	3.17838	2.82613	-0.634753	0.000582373	0.00633361
Frmd6	0.471821	0.339822	4.38121	0.000589033	0.00639732
AI413582	-0.151993	-0.297622	6.44285	0.000589214	0.00639732
Ccna2	-1.13981	1.04353	-0.408762	0.00059211	0.00642341
Kdm4a	0.308103	0.471544	5.01864	0.000593816	0.00643655
Mpp1	0.162871	-0.111158	6.63038	0.000595803	0.00645272
Prdx6	0.206352	0.176536	8.47797	0.000596424	0.00645407
Casc3	0.151856	0.257492	7.09663	0.000601178	0.00650012
Zfp365	-0.505044	-0.493943	3.7576	0.000602503	0.00650435
Cyb5a	0.24415	-0.0129235	7.06925	0.000602569	0.00650435
Sp3	0.284115	0.173985	7.72219	0.000609811	0.00657275
S1pr1	0.150535	0.166798	10.0959	0.000609936	0.00657275
Rab11fip2	-0.157549	-0.752839	3.02839	0.00061042	0.00657275
Gm5547	-0.402449	-0.472935	4.63996	0.000616203	0.00662953
Kdm5b	0.211717	0.301207	6.98531	0.000616764	0.00663008
Dag1	0.144779	0.335509	6.06637	0.000618271	0.00664081
Gm19705	-0.225146	-0.550571	3.793	0.000620194	0.0066455
Klf6	0.0516083	-0.200519	8.11495	0.000620422	0.0066455
Bag2	-0.614039	0.0788874	2.74912	0.0006205	0.0066455
Rnf113a2	-0.14283	-0.330443	5.03961	0.000621016	0.0066455
C2cd3	0.287053	0.493519	5.88956	0.000621261	0.0066455
Cd83	-0.790894	0.017377	2.9121	0.000622201	0.0066501
0610037L13Rik	-0.279751	-0.306736	5.974	0.000625557	0.00668048
Kcnip2	-1.50648	-0.979171	0.846005	0.000626657	0.00668674
9630010A21Rik	-2.10167	-0.45352	-0.211542	0.000627185	0.00668689
Ccne1	-0.465564	-0.175415	5.03325	0.000630907	0.00671701
Parg	0.302821	0.559016	6.75662	0.000631363	0.00671701
Slc1a5	-0.399426	-0.259582	8.6235	0.000632043	0.00671701
Sorbs1	-0.392829	-0.30667	4.31533	0.000632074	0.00671701
Atp2a2	0.0123661	0.247883	6.99046	0.000633624	0.00672799
Usp25	0.184579	0.258198	8.46251	0.0006368	0.0067562
Larp1	-1.58233	-1.33345	6.3715	0.000639351	0.00677775
Cyhr1	-1.08833	-1.04075	5.20905	0.000642289	0.00680335
Pea15a	0.0438537	0.228195	6.75307	0.000645841	0.00683523
Gimap3	-0.108936	-0.16345	10.7248	0.000646534	0.00683523
Mtx2	-0.280814	-0.23436	5.34213	0.000646874	0.00683523
Gm8369	-0.219633	-0.265959	7.27577	0.000648052	0.00684212
Dph5	-0.291698	-0.176644	7.16258	0.000652788	0.00688654
Prkcb	0.191841	0.0811508	8.53313	0.000656911	0.00692442
Abi3	0.576476	0.237211	4.25486	0.000659464	0.00694572
Rara	0.271114	0.22971	6.26472	0.000660205	0.0069479
E130012A19Rik	-0.343203	0.0268618	5.11433	0.000667589	0.00701993
Themis2	-0.781853	-0.0905433	3.02129	0.000671432	0.00705465
Jtb	-0.16336	-0.228507	7.03739	0.000676315	0.00710022
Shisa2	-2.90795	-0.200184	-0.611959	0.000678686	0.00711937
Eno3	-0.395977	-0.205057	4.40851	0.000680881	0.00713664
Mppe1	-0.212454	-0.124015	7.35899	0.00068208	0.00714346
Med14	0.241925	0.461275	5.98668	0.000686238	0.00718123
Ibtk	0.183423	0.417157	6.55855	0.000687457	0.00718821
Slc1a4	1.3828	0.908594	1.5565	0.000692006	0.0072259
Commd3	-0.23375	-0.162826	6.74857	0.000692172	0.0072259
RP24-257F22.3	-3.78379	-2.54027	-1.74092	0.000693526	0.00723423
Hrh2	-0.425344	-0.170912	3.89585	0.000698445	0.0072797
Zdhhc5	0.244517	0.337831	6.71296	0.00069976	0.00728758
Hspb11	0.398933	0.0824748	3.68711	0.000700473	0.00728917
Pgghg	0.411497	0.0840861	5.24707	0.000704256	0.00731469
mt-Rnr2	-0.410281	-0.69515	10.4261	0.000704526	0.00731469
Alpk1	0.162543	2.59468	-1.50925	0.000704611	0.00731469
Luzp1	-1.37493	-0.499408	1.90951	0.000707491	0.00733874
Sipa1	-0.207756	-0.0874613	8.67244	0.000710441	0.0073612
Abr	0.278201	0.201264	6.86875	0.000710788	0.0073612
Sympk	0.425821	0.476151	5.68958	0.000712125	0.00736919
Fignl1	-1.13177	0.0295298	1.68822	0.000715408	0.00739518
Fxyd7	1.28417	0.684153	0.544636	0.000715772	0.00739518
Hipk3	0.272131	0.476779	6.21515	0.000716958	0.00740155
Cep72	0.646756	0.636373	3.26618	0.000717761	0.00740397
Kdm4d	-1.80738	-2.04618	-0.379199	0.000718331	0.00740398
Gprin3	0.609369	-0.00787179	4.92263	0.000721679	0.00743261
Shprh	0.318104	0.403874	5.59368	0.000733869	0.00755218
Ppm1k	0.473474	0.227973	4.24453	0.000738941	0.00759837
Fndc3b	-2.09656	-0.179841	0.276038	0.000740894	0.00761244
Jrk	0.476269	0.0114127	3.54311	0.000743871	0.007637
mt-Nd5	-0.616462	-0.56636	8.92833	0.000746776	0.00766051
Dhrs11	-0.496758	-0.33204	3.91628	0.000747339	0.00766051
Prf1	-0.032911	-0.264972	7.53989	0.000750695	0.00768887
Zfp110	0.232052	0.147882	6.97483	0.00075166	0.00769269
Tuba1a	0.15031	0.209457	7.46243	0.000754331	0.00770765
Lgalsl	-1.33966	-0.562092	0.983396	0.000754429	0.00770765
Kdm3a	0.196966	0.270171	7.54387	0.000754897	0.00770765
Ighj1	-0.243485	-0.859419	1.68205	0.00076352	0.00778958
D3Ertd751e	-0.493487	-0.558245	3.42785	0.000767772	0.00782358
Arih1	0.110665	0.402108	6.78149	0.000768055	0.00782358
Gsk3a	0.263594	0.244057	6.40908	0.000772242	0.00786008
Pacsin2	-0.386479	-0.0569439	5.43555	0.000774855	0.00788052
Acadl	-0.0479833	0.168724	6.38404	0.000775937	0.00788536
Gon4l	0.326898	0.558027	3.99389	0.000779741	0.00791784
Isca2	-0.255453	-0.333027	5.94635	0.000780907	0.0079235
Ankrd55	-0.193532	0.572444	1.99779	0.000790803	0.00801766
Calr	0.0466499	0.19904	8.9123	0.000794782	0.00804978
Gstm1	1.35484	0.938609	1.8382	0.000795208	0.00804978
Arrdc1	-0.2722	-0.323281	7.73379	0.000797685	0.00806859
Rad21	0.425436	0.49109	6.11226	0.000800613	0.00809191
Tfpi	-0.468202	-0.47574	3.0654	0.000801985	0.0080978
Numb	0.284172	0.0794452	6.2467	0.00080244	0.0080978
Surf4	0.310226	0.221428	8.38261	0.000804889	0.00811622
Acp2	0.448187	0.39703	3.57371	0.000806329	0.00812445
Acsl3	0.564105	0.275454	4.06584	0.000807058	0.00812551
Eml4	0.20262	0.283551	6.89949	0.000808626	0.008135
Banp	0.276115	-0.00105832	5.85968	0.000810702	0.0081421
Inppl1	-1.95915	-1.30581	-0.665268	0.000811003	0.0081421
Secisbp2	-0.186536	-0.273396	5.81452	0.000811208	0.0081421
Rhbdd3	-0.461521	0.00832475	3.57851	0.000812417	0.00814796
1810006J02Rik	-0.653402	-0.197717	3.42072	0.000813884	0.00815638
Tsc2	0.257997	0.33583	6.3117	0.000817557	0.00818182
Mtmr2	0.307958	0.358221	5.93887	0.000817679	0.00818182
Rab11fip4	0.559232	0.463877	5.08028	0.000819235	0.00818759
Jmjd4	0.340945	0.0608924	4.25967	0.000819514	0.00818759
Swap70	-0.374123	0.789098	1.47473	0.000820674	0.0081929
Mtmr10	0.300736	0.474502	4.11853	0.00082329	0.00821271
Cdc42se2	0.219892	0.167663	9.29858	0.000827117	0.00824218
Rpusd4	0.0105212	-0.206332	5.81148	0.000827511	0.00824218
Cand2	0.455113	0.322455	4.35725	0.000833107	0.00829158
Cd2	-0.228554	-0.131762	9.4729	0.00083764	0.00833033
Smad4	-1.92047	-1.51341	6.067	0.000841184	0.00835704
Grk6	-0.29597	-0.0960124	9.69147	0.00084161	0.00835704
Galnt4	0.485436	0.468729	3.60323	0.000843074	0.00836519
Ikbkb	-0.219547	-0.0415245	8.97795	0.000844073	0.00836873
Wdr12	-0.035439	-0.249099	6.05889	0.000845326	0.00837478
Xk	-1.22802	-0.573353	0.793786	0.000846992	0.0083849
Pde4dip	0.169918	0.395085	5.82334	0.000850219	0.00841045
Slk	-1.35468	-1.35994	5.0818	0.000860042	0.00850116
Cited2	-0.155591	-0.266355	6.19861	0.000865345	0.00854709
Prelid2	0.486807	0.586384	2.33584	0.000867146	0.00855838
Tbc1d14	0.324534	0.236379	6.36442	0.000869587	0.00857597
Clec2i	-0.374011	-0.204164	5.60863	0.000871085	0.00857973
Batf	-0.30299	-0.181247	5.67832	0.000871286	0.00857973
Qpct	-0.386973	0.0628501	4.46273	0.000875023	0.00861001
Irak2	-0.267945	0.162028	4.15977	0.000876004	0.00861316
Hyou1	0.242799	0.421255	5.14915	0.000885448	0.00869735
Scaf1	0.219846	0.374097	5.7314	0.000885903	0.00869735
Bms1	0.20774	0.239505	6.8491	0.000889098	0.00871578
Rbm7	-0.185938	-0.180954	7.42005	0.000889119	0.00871578
Tanc1	0.446994	0.487024	6.25619	0.000890866	0.00872633
H3f3b	0.106758	-0.118908	9.7315	0.000893995	0.00875039
Rapgef4	-0.202124	0.062617	5.86876	0.000896196	0.0087598
Rcn1	-0.270333	-0.0767371	6.35511	0.000896775	0.0087598
Zc3h18	0.196907	0.292082	6.0711	0.000896974	0.0087598
Eid2	-1.72373	-0.995006	3.23891	0.000907944	0.00886028
Tagap	-0.0781456	0.137835	6.67023	0.000911473	0.00888309
Bicd2	0.207712	0.357039	6.00798	0.000911646	0.00888309
Grk2	-0.736854	-0.572118	8.3872	0.000915813	0.00891702
Hif1an	0.421584	0.673751	5.16777	0.000917403	0.00892582
Dyrk2	0.301171	0.294611	5.66606	0.000919099	0.00893565
Slfn8	0.322314	0.192765	7.10157	0.000921158	0.00894898
Nipal1	0.35198	0.317549	4.91145	0.000923458	0.00896464
4930431P03Rik	-3.57128	-0.757066	-0.604597	0.000925245	0.00897529
Tspyl1	0.399435	0.328408	6.74816	0.00092776	0.0089812
Dcaf7	0.26714	0.364392	7.47309	0.00092785	0.0089812
Brpf1	0.274597	0.233197	6.95028	0.000928404	0.0089812
Gm15326	-1.48474	-0.855003	0.201291	0.000928614	0.0089812
Jade1	0.2739	0.287317	5.91	0.000932897	0.00901592
Txlna	0.188279	0.23089	7.38635	0.000934092	0.00901604
Abcg1	0.269138	0.38232	5.58011	0.000934294	0.00901604
Rftn1	0.213071	0.196917	7.76411	0.000939274	0.00905223
mt-Nd4	-0.509508	-0.633145	7.87617	0.000939589	0.00905223
Sertad1	0.214028	-0.0236148	6.09778	0.000940454	0.00905223
Arhgef18	0.0694101	0.298872	7.7371	0.000940826	0.00905223
Pxn	0.263804	0.24461	6.79411	0.000942928	0.00906576
Phf8	0.356821	0.36388	6.15925	0.000944071	0.00906949
1110008L16Rik	-0.4815	-0.203912	4.31929	0.000945054	0.00906949
Cbx6	0.348068	0.161287	4.38843	0.000945407	0.00906949
Usp47	0.18741	0.286919	7.62355	0.000953616	0.00914151
Gm4070	-2.23535	-1.23359	-0.35629	0.00095532	0.0091511
Kptn	-0.303617	-0.208132	5.18328	0.00095608	0.00915166
Mapkapk2	-0.137386	0.107899	6.7716	0.000956857	0.00915236
Frmd8	0.157081	0.223912	9.43619	0.000960365	0.00917251
Nup188	0.355596	0.506514	5.73191	0.000960373	0.00917251
Gna12	-1.87951	-1.71387	2.86893	0.000970238	0.00925503
Tspan13	0.285227	0.122543	8.12586	0.000970435	0.00925503
Neurl2	-1.38286	-0.512504	0.238754	0.000973295	0.00927551
Tdrkh	0.478867	0.0739401	3.30394	0.000977566	0.0093094
RP24-282C4.3	-0.492896	-2.11836	0.135603	0.000978887	0.00931517
Thy1	0.187568	-0.209639	6.27931	0.000985746	0.00937359
Arhgap29	1.04779	0.633771	2.64182	0.000989719	0.00940222
Tmem176a	1.01187	0.78652	0.930399	0.000990201	0.00940222
Chpf2	0.296753	0.395588	5.28259	0.000994643	0.00943297
Akt1	-2.14878	-1.69126	6.0368	0.000994889	0.00943297
Rfwd3	0.309776	0.402501	5.07923	0.00099767	0.00945245
D930016D06Rik	-0.872867	-0.686964	1.48021	0.000999303	0.00945428
Foxk2	-1.61082	-1.21493	2.86796	0.00099985	0.00945428
Slfn1	0.175646	-0.0364462	8.11523	0.00100128	0.00945428
Zcchc3	-0.737874	-0.259083	2.28874	0.00100164	0.00945428
Csrp2bp	0.41404	0.337961	5.95167	0.00100216	0.00945428
Slc25a12	0.221906	0.176123	6.98297	0.00100224	0.00945428
Pum1	0.204938	0.159095	7.26063	0.00100295	0.00945428
Rtp4	-0.200989	-0.237898	6.38402	0.00100479	0.00946479
Fam46a	-0.133618	-0.228801	7.15334	0.00100979	0.00950503
Rnf32	-0.475737	-0.94878	2.62187	0.00101094	0.00950893
Foxo1	0.164307	-0.00936011	8.72072	0.00101175	0.0095097
Prpf18	0.206709	0.21379	6.87253	0.00101694	0.00955085
Ccr7	0.184004	0.170457	10.5912	0.00101759	0.00955085
Zfp473	-1.24213	-1.41875	0.151916	0.0010278	0.0096397
Arf5	0.269881	0.087116	8.164	0.00103046	0.00965767
Cenpa	-0.341903	0.00219017	4.88441	0.00103422	0.00968029
Slx4ip	-0.481395	-0.312212	3.17803	0.00103436	0.00968029
Ube3b	0.278545	0.297903	7.45361	0.00103614	0.00969003
Dhx33	0.127378	0.352873	5.71634	0.00104156	0.00973366
Pgam1	-0.324174	-0.0402584	4.51653	0.00104391	0.00974867
Cd247	0.193885	0.0689313	8.92889	0.00104771	0.00977709
Sec16a	0.397657	0.596524	5.94734	0.00105358	0.00981858
Pak4	0.614322	0.154343	3.27596	0.00105366	0.00981858
1810026J23Rik	0.279147	0.2266	6.22833	0.00105486	0.00982269
Zfp526	0.69701	0.561359	2.12474	0.00105714	0.0098369
Spats2l	1.04264	-0.188633	1.06858	0.00105927	0.00984967
Art2b	-0.217297	-0.00920177	7.10307	0.00106385	0.00988523
Tram2	0.630044	1.18281	1.83936	0.00106619	0.00989987
Dzip1	0.387579	0.102825	5.46039	0.00106944	0.00992303
Mxi1	0.400626	0.214659	5.20147	0.00107554	0.00997253
Strn	0.317847	0.484272	4.64896	0.00108003	0.0100035
Polr2a	0.491892	0.582532	6.58617	0.00108042	0.0100035
Scaf8	0.233106	0.303152	6.76899	0.00108209	0.0100039
Dgka	0.132825	-0.0379838	10.5985	0.00108249	0.0100039
Rnf167	0.183746	0.00310581	9.05953	0.0010831	0.0100039
Trim34a	-0.39729	-0.259327	4.93879	0.00108353	0.0100039
Socs1	0.0295802	-0.301122	5.87479	0.00108577	0.0100076
Myo5b	1.43591	0.122277	0.923313	0.001086	0.0100076
Tspyl4	0.42779	0.0971251	4.37464	0.00108625	0.0100076
Fcgr3	-1.47106	-0.847147	0.594345	0.00108901	0.010026
Cluh	0.220939	0.431812	6.29637	0.0010902	0.0100286
Kmt5a	-1.29084	-1.02516	4.46549	0.00109084	0.0100286
Smcr8	0.761032	0.66381	3.61305	0.00109839	0.010086
Adrb2	0.0485116	-0.339058	5.72321	0.00109863	0.010086
Atl2	0.348249	0.28844	5.42055	0.00109958	0.0100876
Fam214b	-0.543747	0.182101	2.64244	0.001103	0.0101119
Ppp2cb	-1.28695	-1.08019	3.57086	0.00110698	0.0101412
Pld3	0.184154	0.166038	8.83382	0.00111084	0.0101694
Ube2h	0.130086	0.343238	7.2428	0.00111183	0.0101714
Camk4	0.237906	0.109327	6.32838	0.00111417	0.0101856
Ift172	0.248161	0.43749	3.68905	0.00111798	0.0102132
Stub1	-0.0951734	-0.240563	6.22942	0.0011242	0.0102472
Cables2	-0.458973	-0.128045	6.4316	0.0011242	0.0102472
Gdpd5	-0.51758	-0.341987	3.41027	0.00112454	0.0102472
Tbkbp1	-2.66818	-1.59014	-1.01416	0.00112485	0.0102472
Tcea2	-0.446143	-0.53277	3.75446	0.00113083	0.0102945
Prkaca	0.126522	0.298619	5.73323	0.00113502	0.0103184
Acadsb	0.372848	0.335313	4.91608	0.00113504	0.0103184
Ube2q2	-0.212584	0.138995	5.81531	0.00113911	0.0103441
Cd3e	0.208263	0.121072	10.0707	0.00113946	0.0103441
Msn	0.119247	0.276886	11.2802	0.00114934	0.0104266
Zscan20	0.528663	0.306675	3.7238	0.00115215	0.0104447
Bahd1	0.220197	0.418982	4.97584	0.00116617	0.0105645
Ddx6	-0.166925	-0.370217	7.34656	0.00116995	0.0105914
Acadvl	0.211102	0.0504688	6.81431	0.00117221	0.0106045
Gpd1l	0.0729905	0.354245	7.38773	0.00117967	0.0106646
Zcchc6	0.181773	0.288104	7.33636	0.00118564	0.0107111
Hmgb2	-0.362569	-0.198393	6.34126	0.00119023	0.0107451
Ddi2	0.299223	0.35436	5.04553	0.00119182	0.010752
Sppl3	-1.86356	-1.56656	4.07232	0.00119317	0.0107523
Dhx15	0.211166	0.18464	8.10148	0.00119392	0.0107523
Ap1g1	0.226102	0.435228	6.1303	0.00119433	0.0107523
Bhlhb9	0.298188	0.261304	5.23056	0.00119801	0.0107779
Tollip	0.265101	0.164182	6.97098	0.00119964	0.0107852
Taf9b	0.339918	0.117217	5.59442	0.00120869	0.010859
Itga6	0.198146	0.283393	7.20616	0.00121149	0.0108708
Wdr33	0.203114	0.186663	7.43746	0.00121167	0.0108708
Mfge8	0.142839	0.396025	5.50228	0.00121461	0.0108897
Gtpbp10	-0.454066	-0.096018	3.37986	0.00121766	0.0109095
Gramd1b	-0.41737	-0.187266	4.63259	0.00121961	0.0109127
Als2	0.257501	0.563018	4.01419	0.0012197	0.0109127
Tmem131	0.322998	0.652753	5.68416	0.00122096	0.0109165
Dgkz	0.0500472	0.201337	9.02998	0.00122299	0.0109272
Trav7-5	0.311343	-0.182262	3.31725	0.00123407	0.0110186
Elf1	0.0621963	0.187615	8.79043	0.00123503	0.0110196
Hddc2	-0.265211	-0.194556	5.51883	0.00123735	0.0110328
Kidins220	0.468069	0.468101	5.75254	0.00124085	0.0110506
Exoc6b	0.224381	0.466974	4.66092	0.00124104	0.0110506
Fmnl1	0.213655	0.283077	8.26475	0.00124215	0.0110529
Uhrf1	-0.454459	0.169902	3.74079	0.00124645	0.0110836
Pcnx	0.57193	0.79366	3.74715	0.00125515	0.0111533
Supt7l	-0.289557	0.00378379	4.97777	0.00125766	0.0111648
Parp1	0.087726	0.273068	7.57325	0.00125891	0.0111648
Arid2	0.435428	0.373722	5.91364	0.00126016	0.0111648
Mtmr1	0.0435339	0.343687	6.8568	0.00126065	0.0111648
Gm5533	0.26111	-0.969757	0.500489	0.00126074	0.0111648
B4galt7	-0.218357	-0.0547506	6.81028	0.00126946	0.0112344
Polr1c	-0.268353	-0.242867	5.44762	0.00127212	0.0112503
S100pbp	0.38908	0.390204	3.9551	0.00127435	0.0112597
Gm42890	-1.06179	-1.13846	0.893611	0.00127491	0.0112597
Plscr1	-1.53124	0.0255009	-0.189038	0.00128213	0.0113157
Trim14	-0.129012	0.12953	5.6331	0.00128379	0.0113227
Zfp68	0.227885	0.0355702	6.49638	0.00128563	0.0113313
Mkl1	-0.00746363	0.270812	7.80408	0.00129762	0.0114292
Lrrc42	0.311093	0.143771	5.16044	0.00129891	0.0114329
Ccnjl	0.813547	0.21084	1.58164	0.00130172	0.0114499
Trp53bp1	0.250426	0.421812	5.68717	0.00130499	0.0114709
Cnot6l	-0.283698	-0.0992751	6.97322	0.00130711	0.011475
D10Wsu102e	0.308794	0.352074	5.56182	0.00130722	0.011475
Man1b1	0.287727	0.314158	5.29912	0.0013089	0.011482
Pde7a	-1.27434	-0.789436	5.97443	0.00131364	0.0115158
RP23-181A8.7	0.76732	-0.179566	1.42044	0.00131572	0.0115262
Map3k11	0.22019	0.175349	7.06794	0.00132165	0.0115704
Exoc2	0.188352	0.303807	7.4628	0.00132814	0.0116195
Cebpz	0.236646	0.17562	6.96282	0.00133128	0.0116391
Uckl1	-0.274424	-0.295138	7.04704	0.00133449	0.0116593
Dhx29	0.23225	0.350464	5.93217	0.00134459	0.0117397
Ccni	0.257967	0.29608	7.02661	0.00134766	0.0117586
Gm15708	-0.298521	-0.574343	2.74929	0.00135271	0.0117914
Flii	0.230513	0.200563	8.03479	0.00135323	0.0117914
Ap1b1	-0.0836075	0.129139	8.40786	0.00136416	0.0118786
Gm38248	-1.43431	-0.910372	1.04181	0.00136732	0.0118945
Slamf1	0.510965	0.240227	4.07613	0.0013678	0.0118945
Nr2f6	-0.617109	0.0536385	1.92403	0.00137182	0.0119214
Cln3	-0.324637	-0.346745	5.89591	0.00137317	0.0119253
Psma3	-0.156858	-0.195033	6.98487	0.00138107	0.0119859
Tubgcp6	0.496458	0.611096	5.07277	0.00138388	0.0119976
S100a6	-1.17799	-1.42223	-0.291548	0.00138462	0.0119976
Iws1	0.211429	-0.00209414	6.35435	0.0013859	0.0119976
Clec12a	3.17762	-0.127526	-1.17399	0.00138694	0.0119976
Txk	-0.0340658	-0.172643	8.61273	0.00138726	0.0119976
Tusc3	-0.0635223	0.17513	5.96853	0.00138795	0.0119976
Clstn1	-1.71225	-0.558584	4.07729	0.00139254	0.0120293
Yars	0.224977	0.0888941	6.56314	0.00139576	0.012049
Ccdc92	0.0326745	-0.250788	5.54218	0.00139676	0.0120497
Dlg3	0.479783	0.417339	3.91892	0.00139928	0.0120634
Tpst2	-0.188256	-0.188369	8.98612	0.00140625	0.0121089
Fam196b	-0.987349	-1.50644	0.733467	0.00140641	0.0121089
Pfkp	-0.204886	-0.0961452	8.34221	0.00141274	0.0121554
2610507B11Rik	0.281827	0.485071	7.51143	0.00141841	0.0121961
RP23-417K23.1	-5.89564	-2.09814	-1.89271	0.00143697	0.0123475
Rab6b	0.386839	0.165383	4.6233	0.00143914	0.012358
Kif5c	-0.892909	-0.234084	2.02992	0.00144271	0.0123762
Ssbp3	0.274986	0.272671	6.13451	0.00144356	0.0123762
Ubxn11	-0.356371	-0.429359	6.21975	0.00144411	0.0123762
Sec14l1	0.372647	0.469596	5.05829	0.00145207	0.0124362
Tnfrsf26	-0.0843214	0.141961	6.52158	0.00145429	0.012443
Fam92a	-0.392178	-0.0811905	4.55859	0.00145478	0.012443
Dalrd3	-0.423764	-0.558011	5.59143	0.00145934	0.0124718
Uba1	0.163263	0.209412	8.99293	0.00146006	0.0124718
Lyst	0.174162	-0.334684	5.11149	0.00146612	0.0125153
Rapgef2	0.381816	0.596317	4.95448	0.00146844	0.012527
BE692007	-0.264171	-0.549088	5.13073	0.00147451	0.0125681
Tsc22d1	-0.212512	0.338199	3.30378	0.0014752	0.0125681
Palld	1.72775	1.12374	-0.411081	0.00149184	0.0127016
mt-Nd1	-0.522085	-0.577304	9.7037	0.00149917	0.0127477
Tgfb1	0.211767	0.339522	6.15901	0.00149921	0.0127477
Edem3	0.364381	0.423816	4.99927	0.00150186	0.0127618
Xpnpep3	0.43173	0.187408	4.30601	0.0015052	0.0127819
Fmo5	0.306222	0.303566	4.47188	0.00151389	0.0128473
Pex7	-0.329296	-0.248591	4.88271	0.00151816	0.0128645
B4galnt4	1.3336	0.981574	0.0358935	0.00151846	0.0128645
Irf2bpl	0.298013	0.200715	7.78241	0.00151902	0.0128645
Arhgap30	0.223195	0.283474	8.87607	0.00151987	0.0128645
Sox5os3	2.59463	2.14445	-1.10259	0.00152921	0.0129352
Kifap3	0.644031	0.30235	2.55672	0.00153629	0.0129867
Zmiz1	-0.390608	0.0500032	5.29035	0.00153768	0.0129899
Lbr	0.233159	0.168324	9.44246	0.00154021	0.0130029
Gmnn	-0.489102	-0.325327	3.65613	0.0015502	0.0130787
Tmub1	0.138694	-0.157464	5.46206	0.00155147	0.013081
Acss1	0.258745	0.184201	7.95296	0.00155261	0.0130821
Ppp2r5c	0.161692	0.1933	8.04118	0.00156356	0.0131659
Nus1	0.139067	0.359458	5.4517	0.00156849	0.0131908
Nploc4	0.220205	0.238451	7.10016	0.00156855	0.0131908
Wdr6	0.251575	0.288433	6.93564	0.00157119	0.0132044
Cks2	-0.864455	-0.404166	1.55892	0.00157448	0.0132236
Fbxo38	0.211129	0.279051	7.30253	0.00157781	0.013243
Zfp64	0.281719	0.052602	5.78357	0.00158552	0.013293
Tbl2	0.216287	0.333684	5.01789	0.00158581	0.013293
Stim1	0.209924	0.201165	7.62401	0.00159468	0.0133588
Zfp251	0.348615	0.350097	5.41628	0.00159739	0.0133729
Cd28	-0.313772	-0.283936	4.39333	0.00159997	0.0133858
Mcm10	-1.32314	1.38941	-1.09829	0.0016042	0.0133984
Akr1c12	-1.2877	-0.916067	0.479039	0.00160439	0.0133984
Orai3	-0.302681	0.0133771	5.36371	0.00160577	0.0133984
Cdca7	-0.237858	0.341025	4.47211	0.00160643	0.0133984
Vps33a	0.152971	0.251929	6.7113	0.00160662	0.0133984
Gprasp2	1.75084	0.937411	1.12083	0.00161434	0.0134542
Ablim1	0.0780768	0.202936	10.7241	0.00161542	0.0134546
Zzz3	0.240552	0.221806	6.53812	0.00161664	0.0134562
Polr3c	-0.190403	0.00457524	7.03585	0.0016209	0.013483
Elf4	0.244818	0.46124	6.9751	0.00162387	0.0134941
Ppp1r10	0.240614	0.2802	5.91096	0.0016243	0.0134941
Tcn2	-0.329955	0.0170959	4.48713	0.00162978	0.0135309
Lrig2	0.333856	0.398685	5.29866	0.00163792	0.0135851
Lrrc23	0.710055	0.245121	2.01264	0.0016384	0.0135851
Raver2	-0.374207	0.0764425	4.6004	0.00164563	0.0136353
Snrnp35	0.625405	0.372798	2.28155	0.00164655	0.0136353
G430095P16Rik	0.464447	0.190838	3.37815	0.00164764	0.0136357
Pip5k1c	0.203798	0.115738	7.71516	0.00165461	0.0136847
Cpox	-0.289797	-0.151845	5.41635	0.00166614	0.0137713
Wdfy2	1.17361	1.37947	0.760577	0.00167364	0.0138245
Parp10	-0.0603837	-0.228512	7.1382	0.0016764	0.0138334
Far1	-0.0811247	0.18365	6.53865	0.00167684	0.0138334
Gm24265	0.313064	-0.567537	3.56636	0.00168048	0.0138348
Taf1	0.328769	0.36689	5.48527	0.0016816	0.0138348
Rhob	-0.729606	-0.483676	1.85582	0.00168216	0.0138348
Extl3	0.423214	0.438362	5.30771	0.00168222	0.0138348
Mfn1	0.180162	0.28008	5.01257	0.00168272	0.0138348
Synrg	0.19648	0.18131	6.3857	0.00168403	0.0138348
Dhx38	0.269632	0.211319	6.43556	0.00168445	0.0138348
Gmfb	0.270974	0.26872	6.76786	0.00168821	0.0138516
Csgalnact2	0.40005	0.155027	5.3157	0.00168976	0.0138516
Ildr1	-0.429932	-0.212035	4.24618	0.00168985	0.0138516
BC030867	-1.99244	3.80226	-2.19517	0.00169075	0.0138516
Meis3	-0.162295	-0.351566	5.72785	0.00169809	0.0139029
Sf3b3	0.114321	0.20735	8.75046	0.00170005	0.0139102
Klhl2	-0.876683	-0.387572	4.02252	0.00170333	0.0139284
Drc1	-0.2885	-0.499655	3.30476	0.00170492	0.0139326
Rpp38	-0.356463	-0.338188	4.09813	0.00171496	0.0140058
Hk1	0.17837	0.192737	8.29097	0.00171658	0.0140103
Il3ra	-0.870914	-0.246765	1.25185	0.00171779	0.0140114
Lilrb4a	-3.12057	-1.26989	-1.2772	0.0017189	0.0140117
Rnf130	-0.322216	-0.0493589	5.60652	0.00172144	0.0140236
Cd163	2.66742	1.12204	-0.843442	0.00172502	0.014044
Arpp21	2.73227	0.14479	-1.21836	0.00174117	0.0141666
Rilpl2	-0.24971	-0.0459757	5.3438	0.00174504	0.0141892
Ube2z	0.259821	0.305517	6.07071	0.00175812	0.0142867
Hspa5	-0.197408	-0.0507759	9.72212	0.00175965	0.0142901
Hmgxb3	0.189116	0.286031	6.35756	0.00176481	0.0143162
Lgals3bp	-0.200879	-0.0614049	8.01558	0.00176505	0.0143162
Arhgap39	-0.310686	0.112117	4.60883	0.00177283	0.0143703
Snhg20	-0.543451	-0.874265	4.73681	0.00178071	0.0144226
Zc3h8	-0.36271	-0.321432	3.66329	0.0017815	0.0144226
Ets2	0.338217	0.211719	6.10115	0.00179136	0.0144935
Slc35c1	0.0589588	0.182452	7.22087	0.00179291	0.0144969
Adcy6	1.25788	0.615239	1.82798	0.00179457	0.0145014
Pik3cg	0.320744	0.310732	6.11112	0.00180398	0.0145627
Zc3h12d	-0.337542	-0.216616	5.43616	0.00180439	0.0145627
Kcnab2	0.0748481	0.248896	8.08406	0.00181584	0.014646
Capns1	0.198505	0.445676	5.75553	0.00181713	0.0146473
Abi2	0.22448	0.75535	2.43579	0.00181859	0.0146479
Tnfsf14	-1.4336	-0.399098	0.619441	0.00181945	0.0146479
Wdr7	0.372374	0.53983	4.74478	0.00182211	0.0146548
Pdcd11	0.25644	0.378949	5.60266	0.00182257	0.0146548
Igsf3	-0.484119	0.46171	1.87168	0.0018253	0.0146645
Bax	-0.313845	-0.209114	6.76403	0.00182602	0.0146645
Por	0.225477	0.112223	7.09793	0.00183047	0.0146912
Slc41a1	0.117198	0.304447	5.50902	0.00183723	0.0147363
Fbf1	0.399662	0.461987	4.31491	0.00184005	0.0147499
Armc3	-0.496042	-0.573472	2.38475	0.00184362	0.0147672
Smap2	0.176624	0.0972914	8.39072	0.00184449	0.0147672
Ms4a6b	-0.166038	-0.110803	10.4153	0.00184659	0.014775
Tbcd	0.227263	0.246865	6.54078	0.00184913	0.0147862
H2-DMa	0.238053	0.104307	6.98336	0.00185294	0.0148032
Ip6k1	0.182715	0.19695	7.75426	0.00185352	0.0148032
Pcmtd1	0.24411	0.221334	6.48626	0.00185794	0.0148294
Ube3a	0.126634	0.197528	6.79179	0.00187287	0.0149311
Dtx3l	0.310315	0.31957	6.90567	0.00187298	0.0149311
Snrk	0.163582	0.207127	7.72861	0.00187506	0.0149386
Gm42672	-1.66914	-1.40517	-0.815187	0.00187788	0.0149518
Cbr1	0.262613	0.0255617	6.50776	0.00188237	0.0149784
Tk2	0.0279763	-0.167713	6.96536	0.00188485	0.014989
Elovl5	-0.0165732	0.155883	8.15097	0.00188632	0.0149915
Cep97	0.272939	0.253821	6.04445	0.00188792	0.0149951
Rab24	-0.13944	-0.34323	6.63826	0.00189363	0.0150313
Tbc1d15	0.140572	0.257281	7.48413	0.00189748	0.0150527
Zfp646	0.394219	0.447303	5.81374	0.00194065	0.0153857
Naga	-0.292422	-0.0484511	5.16614	0.00194652	0.0154229
Pknox1	0.148542	0.225827	7.6049	0.00194855	0.0154296
Smpd5	-0.367076	-0.325902	5.07179	0.00194977	0.0154299
Cops7a	-0.188681	-0.197187	6.53128	0.00195394	0.015446
Brms1	-0.148211	-0.19543	6.53464	0.00195419	0.015446
Inpp5d	0.199545	0.288984	7.67826	0.00195951	0.0154787
Gga2	0.288227	0.400241	4.86163	0.00196461	0.0155096
Nup93	-0.206549	0.00136132	6.51062	0.00197472	0.01558
Nudt7	-0.400046	-0.0946191	3.83827	0.00197612	0.0155815
Lyrm9	-0.498388	-0.228336	3.69228	0.00199103	0.0156896
Rcn3	-0.111921	0.107281	7.12861	0.00199236	0.0156906
Ubash3a	0.195605	0.0660095	7.75022	0.00199761	0.0157224
Plgrkt	-0.397991	-0.465012	6.37367	0.00200121	0.0157413
Dpy19l1	-1.45677	-0.864346	5.76603	0.00200304	0.0157462
Ppm1m	-0.220476	-0.201398	5.99022	0.00200817	0.015777
Hk3	-1.04493	-0.678086	1.01147	0.0020158	0.0158273
Ncoa2	0.3778	0.392862	5.85738	0.00201927	0.01583
Stat3	-0.0253458	0.15364	8.93132	0.00202009	0.01583
Rad51b	-2.20746	-0.321058	-0.913233	0.00202068	0.01583
Cep104	0.393689	0.286629	5.25387	0.002021	0.01583
Myo7a	-0.660613	0.197164	2.61469	0.00202308	0.0158367
Bcl2a1d	-1.34735	-0.482943	-0.309168	0.00202764	0.0158629
Psme3	-0.0949228	0.0751586	7.97675	0.00203388	0.0158929
Glud1	0.196779	0.212422	8.09522	0.00203405	0.0158929
Atg16l2	-0.232095	-0.253189	6.21051	0.00203514	0.0158929
C1galt1	-0.927824	-0.885302	4.36336	0.00204447	0.0159561
Dbp	0.307016	0.03644	4.2907	0.00204785	0.0159635
Il2ra	1.48188	0.111503	-0.703141	0.00204786	0.0159635
Mcm7	0.139823	0.169477	7.0327	0.00205722	0.0160268
Fkbp4	0.158402	0.172467	8.2818	0.00205898	0.016031
Zfp931	0.427153	-0.155582	2.18917	0.00206075	0.0160352
Lrrfip1	0.167881	0.123177	8.53114	0.00206598	0.0160663
Sox4	0.25032	0.381471	4.18306	0.00207339	0.0161017
St6galnac4	-0.313136	-0.124147	6.07703	0.00207365	0.0161017
Carm1	-0.818477	-0.395972	5.39144	0.00207424	0.0161017
St6gal1	0.321492	0.277179	7.20659	0.00209449	0.0162491
Tulp2	-0.253997	-0.888388	2.90438	0.00210623	0.0163305
Lats2	-0.264231	0.074993	6.57089	0.00210865	0.0163396
Gm26888	-0.362387	-0.82603	1.70758	0.00214255	0.0165923
Ikzf2	-1.16	-0.1046	1.14792	0.00215	0.016637
Ppp1r21	0.369106	0.289222	4.75317	0.00215088	0.016637
Samd14	2.77796	2.72095	-1.27501	0.00215559	0.0166636
Stat5a	0.191471	0.17046	6.82359	0.00216382	0.0167135
Pvr	0.562496	-0.256816	3.06811	0.00216462	0.0167135
Hpgds	1.50363	0.957319	0.758644	0.00217236	0.0167634
Stat6	0.131705	0.180235	9.10147	0.00217959	0.0168036
Ssbp1	-0.248541	-0.333698	6.0369	0.00218015	0.0168036
Slc38a1	-0.187889	-0.0105852	7.40447	0.0021846	0.0168279
Aldh9a1	0.266311	0.162581	6.93253	0.00219136	0.01687
Parp2	-0.267899	-0.199975	6.30738	0.0021932	0.0168742
Plpp5	-1.0713	-0.477411	1.05147	0.00219572	0.0168824
Arhgap25	0.164391	0.00648559	7.23636	0.00219687	0.0168824
Fabp5	-0.443706	0.246283	2.0265	0.0022013	0.0169065
Pole	0.0121162	0.657693	3.21976	0.00220375	0.0169154
Fam49a	-0.230766	-0.00725864	6.42982	0.00220916	0.0169469
Rfxank	0.280817	0.0899297	4.88422	0.00221684	0.016989
Cnr2	0.189047	0.254654	6.79717	0.00221726	0.016989
Xpo6	0.0624816	0.217071	8.40785	0.00222028	0.0170021
Ankrd50	0.524102	0.300818	4.73369	0.00223164	0.0170791
Ublcp1	-0.314984	-0.0555414	5.13529	0.00223312	0.0170803
Sart3	0.186756	0.159188	7.05673	0.00224301	0.0171459
Ppp5c	-0.200037	-0.228038	6.86606	0.00224641	0.0171618
Tmem176b	0.859881	0.589814	1.75028	0.0022528	0.017198
Ifi35	-0.124068	-0.18692	6.81487	0.00225378	0.017198
Lins1	0.325418	0.160714	4.48317	0.00225923	0.0172031
Gm26740	-0.850851	-0.657971	5.27735	0.00225947	0.0172031
Arhgap1	0.194048	0.0393624	8.61808	0.0022597	0.0172031
Antxr2	0.2774	-0.000140964	6.05786	0.00225974	0.0172031
Mrpl2	-0.23047	-0.225783	5.90716	0.0022781	0.0173328
Atp10d	-0.307399	0.0904868	6.41685	0.0022829	0.0173591
Ern1	0.599645	0.634805	1.94091	0.00228568	0.0173595
Mettl1	-0.306969	-0.396449	5.15033	0.00228674	0.0173595
Hectd2	1.17125	1.15062	1.556	0.00228695	0.0173595
Myo1g	-0.108924	0.0747571	8.68167	0.00228984	0.0173678
Rbbp8	-0.249654	0.0781779	4.78361	0.00229072	0.0173678
Idh3b	-0.184342	-0.16763	7.26626	0.00229227	0.0173695
Gpr146	-0.299809	0.00302986	5.97224	0.00229991	0.0174172
Recql4	-0.975624	-0.158985	1.19511	0.00230192	0.0174223
Gnptg	-0.212369	-0.210559	7.14856	0.00230538	0.0174384
Oasl2	-0.174152	-0.457481	4.82019	0.00230821	0.0174442
Pak2	0.156219	0.325385	7.70503	0.00231013	0.0174442
Mdn1	-0.583919	-0.516991	5.06022	0.00231016	0.0174442
Rab21	-1.61789	-1.29421	4.38584	0.00231545	0.017474
Phf2	0.400488	0.371118	3.69137	0.00231717	0.0174768
Upf2	0.386943	0.412032	5.40112	0.00232772	0.0175462
Gigyf2	0.160225	0.301383	6.28309	0.0023294	0.0175487
Cdca8	-0.448863	0.190345	2.05104	0.00233673	0.0175937
Tmem39b	-0.412158	-0.0712683	4.1437	0.00233881	0.0175992
Colgalt1	-0.267062	-0.280787	6.94151	0.00234358	0.0176249
Spsb2	-0.868233	-0.163082	1.31568	0.00234893	0.0176549
Kmt5c	-0.197683	-0.244411	5.33116	0.00235592	0.0176972
Itpr3	0.496896	0.574841	6.03504	0.00236563	0.0177567
Cd37	-0.127935	-0.157171	8.09149	0.00236656	0.0177567
Smc6	-0.098034	0.119031	7.80085	0.00238167	0.0178598
Mst1	-0.433929	-0.684356	2.39921	0.0023845	0.0178658
Ppp1r15b	0.394961	0.355701	6.16882	0.00238522	0.0178658
B230307C23Rik	-0.419788	-0.432503	3.04216	0.00238952	0.0178873
Rasal1	-0.0756137	0.38248	4.60396	0.00239084	0.0178873
Bcl2a1b	-0.707892	-0.551788	1.73268	0.00239905	0.0179385
Gm24407	0.126264	-0.674113	3.41237	0.00240573	0.0179781
Cbx2	0.471107	0.468827	4.27026	0.00240776	0.0179829
Gm17173	-2.48124	-0.646886	-0.57611	0.00241045	0.0179927
Zdhhc16	-0.210205	-0.255402	4.93636	0.00241384	0.0180077
Rab11fip1	0.134756	0.42522	5.1831	0.00241573	0.0180114
Sigirr	-0.177178	-0.185019	7.63319	0.00241822	0.0180119
CH25-588N10.2	-0.26141	-0.471404	4.07438	0.00241856	0.0180119
Lca5	0.37088	-0.122412	4.02104	0.00242503	0.0180498
Tjp2	-1.48085	-0.369457	0.498205	0.00242851	0.0180557
Chd4	0.266906	0.294405	6.90457	0.0024286	0.0180557
Ppp3r1	0.248578	0.115325	6.80387	0.0024405	0.0181338
Naip2	-1.37261	-1.17105	0.982216	0.00244642	0.0181561
Adck5	-0.234205	-0.406534	5.11894	0.00244851	0.0181561
Thnsl1	0.385469	0.333465	3.81983	0.00244948	0.0181561
Bcor	0.250923	0.387446	6.00531	0.00244976	0.0181561
Unc119b	-0.319686	-0.0769812	6.87527	0.00245048	0.0181561
Slc35b3	-0.0642539	-0.193847	6.73859	0.00245417	0.0181666
Vps18	0.328157	0.21262	5.02517	0.00245677	0.0181666
Nras	0.176545	0.27733	6.65284	0.00245801	0.0181666
Setd4	-0.142973	-0.355836	4.87189	0.00245888	0.0181666
Pttg1	-0.218127	-0.273901	6.44002	0.002459	0.0181666
Rars	-0.181574	-0.0929779	6.83114	0.00246026	0.0181666
Btg1	0.179216	0.0636914	10.0242	0.00246414	0.0181806
Sord	0.901943	0.831865	0.786501	0.00246496	0.0181806
Gm23935	1.48607	1.71798	6.57905	0.00248479	0.0183165
St8sia4	0.295115	0.131534	5.19849	0.00248684	0.0183213
Iqcb1	0.387683	-0.125023	3.49247	0.00249243	0.0183506
Dsn1	-0.512483	-0.305203	4.097	0.00249587	0.0183506
Fbxl17	-1.19933	-0.621906	4.51253	0.00249642	0.0183506
Snd1	0.0871388	0.230631	8.29287	0.00249645	0.0183506
BC026585	-0.984946	0.02616	0.97337	0.002499	0.0183589
Hbb-bt	2.9904	1.39558	-0.850116	0.00250465	0.0183721
Gucd1	0.172028	0.170758	6.79253	0.00250466	0.0183721
Ipo9	0.231855	0.215353	6.87869	0.00250503	0.0183721
Trbc1	0.14336	-0.0591879	9.27132	0.00251205	0.0184123
Gm33994	-0.792011	-0.175487	1.63086	0.00251335	0.0184123
Rad9a	0.139728	-0.103593	5.33095	0.0025178	0.0184283
D730003I15Rik	-0.0867587	-0.51785	2.84828	0.00251836	0.0184283
2810410L24Rik	1.96288	1.77954	-0.872517	0.00252112	0.0184382
Ipcef1	0.104035	0.305575	6.79313	0.00252465	0.0184536
Prrg1	0.566327	0.164014	3.02703	0.00252849	0.0184713
Slc7a4	-1.19267	-0.0956408	0.628266	0.0025341	0.0184927
Smc4	0.0864293	-0.0898689	9.29312	0.00253426	0.0184927
Cyp4f13	0.0295329	-0.241469	6.00657	0.00254759	0.0185796
Slc36a4	0.270544	0.55265	3.74675	0.00256447	0.0186922
Cisd3	-0.336033	-0.113598	4.51077	0.0025722	0.0187381
Prmt5	-0.18615	-0.109006	7.32163	0.00257478	0.0187464
Arl6ip4	-0.179566	-0.170332	6.28525	0.00257862	0.0187638
Alg3	-0.224061	-0.222758	5.4013	0.00258099	0.0187694
Zfp839	0.187475	0.458885	3.52479	0.00258227	0.0187694
Gm44890	-0.530746	-0.901176	1.29446	0.00258836	0.0188032
Dnajc21	-0.74124	-0.596764	4.62322	0.00259171	0.018817
Cldn4	-1.16742	-1.77991	-0.580538	0.00259874	0.0188503
Lamtor3	-0.164778	-0.25918	5.42466	0.0025992	0.0188503
Dlg1	0.253329	0.333929	5.59414	0.00261289	0.0189391
Cox10	-0.242031	-0.0841752	5.8339	0.00262673	0.0190288
Atf4	-0.0892608	-0.224401	6.84789	0.00263027	0.0190438
Atp11b	0.100812	0.253137	9.01906	0.00263558	0.0190465
Hist3h2a	0.161643	-0.400758	3.27004	0.00263565	0.0190465
Pdcd6ip	0.0219132	0.181307	8.94383	0.00263645	0.0190465
Lta	0.327042	-0.0844977	4.14104	0.00263663	0.0190465
Dennd2c	0.205435	0.637694	3.00452	0.00263796	0.0190465
Adcy7	0.24759	0.191908	8.86817	0.00264702	0.0190952
Nsun5	-0.190545	-0.260203	5.83419	0.00264873	0.0190952
Cstf2t	0.273249	0.205993	6.06566	0.0026491	0.0190952
Nme1	-0.257916	-0.147099	6.75166	0.00265504	0.0191225
Peak1	-0.38735	-0.485787	4.52326	0.00265658	0.0191225
Pde5a	1.98015	2.99116	-1.09495	0.0026573	0.0191225
Tgtp2	-0.105058	-0.195993	7.52033	0.00266103	0.019132
9330175E14Rik	0.465395	0.177055	4.55784	0.00266294	0.019132
Pbk	-4.32183	1.74855	-1.87116	0.00266301	0.019132
Atad3a	-0.206643	-0.195491	7.03111	0.00266459	0.0191327
Ubfd1	0.0675942	0.335202	5.82755	0.00267802	0.0192185
Gm43331	-2.11274	-1.57363	-0.994802	0.00268165	0.019234
Smc1a	0.128633	0.19933	8.04657	0.00268641	0.0192575
Dgkh	-1.05381	-0.461444	2.98957	0.0027029	0.0193651
Mob1a	0.203614	0.324103	8.0695	0.00270528	0.0193705
Usp6nl	0.356605	0.486613	4.03131	0.00270697	0.0193705
Rftn2	-0.256431	-0.333995	3.88718	0.00270813	0.0193705
Fastkd3	-0.170856	-0.257184	4.99228	0.00271068	0.0193782
6430550D23Rik	-1.03669	-1.08405	0.532333	0.0027259	0.019469
Kif4	2.73334	2.79906	-1.1036	0.00272637	0.019469
Rcc2	-1.73785	-1.29175	6.4347	0.00272822	0.0194715
Ipo8	0.369504	0.512394	5.92782	0.00273129	0.0194751
Gabrr2	-0.486526	-0.26606	4.5213	0.00273172	0.0194751
2810454H06Rik	0.604483	-0.187707	1.33923	0.00273356	0.0194775
Hbb-bs	3.6127	2.18435	0.680225	0.0027505	0.0195875
Bsn	-1.40235	-0.0641047	1.24104	0.00275709	0.019616
Epn2	4.20119	1.99006	-1.78796	0.00275751	0.019616
Wbp2	0.136941	-0.0228931	7.62519	0.00277443	0.0197256
Sec24c	0.22972	0.164596	8.2625	0.00278792	0.0198005
Gm16534	0.467535	-0.218721	1.60959	0.00278801	0.0198005
Csrp1	0.267207	0.198085	6.43678	0.00278972	0.0198018
Tspan5	0.144927	0.304414	5.85945	0.0027943	0.0198235
Arpc1a	0.0796713	-0.171109	5.80932	0.00279612	0.0198256
Fancf	-1.84215	-1.57251	2.15108	0.00280077	0.0198478
Arl4d	-0.827498	-0.786745	1.20256	0.0028092	0.0198967
Ncl	-0.0944441	0.108183	9.60856	0.00281091	0.019898
6530402F18Rik	-0.890822	0.0939678	2.3525	0.00281376	0.0199073
Rcor1	-1.30658	-1.04449	5.66735	0.00281711	0.0199202
Ctsl	0.286539	0.149174	5.0016	0.00282315	0.0199521
Oas1a	-0.484294	-0.0740545	3.23941	0.00282661	0.0199657
Caprin1	0.0893301	0.257675	8.69648	0.00283227	0.0199892
Iqcc	-0.0921133	-0.254278	5.21014	0.00283301	0.0199892
Npm1	-0.171995	-0.0159374	8.57392	0.00283579	0.019998
Helq	0.317654	0.089208	4.86453	0.00283783	0.0200016
Dhx37	0.328724	0.378063	5.33222	0.00284023	0.0200077
Ctnna1	0.0334829	0.35048	4.68735	0.00284469	0.0200267
Nup214	0.304276	0.448071	6.31021	0.00284617	0.0200267
Tfrc	-0.28767	0.183556	4.70089	0.00284756	0.0200267
Nf1	-1.29384	-0.59562	0.940018	0.00286256	0.0201214
Ganc	-0.305326	-0.068119	5.40951	0.00287394	0.0201877
Mical2	-1.32304	-1.54466	-0.275163	0.0028751	0.0201877
Ctdnep1	0.272984	0.295012	5.10912	0.00288138	0.0202116
Cmpk2	-0.280089	-0.115879	5.33442	0.00288161	0.0202116
Tspan9	0.249421	0.474628	5.33258	0.00288886	0.0202459
Arhgef10	-0.345242	-0.82661	1.35494	0.00288961	0.0202459
Pcmtd2	0.272566	0.294505	6.73776	0.00289461	0.0202701
3010003L21Rik	-0.641653	-0.240304	1.91192	0.00290138	0.0203065
Kdelc1	-0.378115	-0.455167	3.56613	0.00290919	0.0203502
Kit	-0.712924	1.42964	0.0729393	0.00291083	0.0203508
Prdm16	0.644894	0.12769	1.82419	0.00292608	0.0204464
Wbp11	0.228104	0.177439	7.3677	0.00292963	0.0204603
Itch	0.220284	0.296972	6.95914	0.00293907	0.0205082
Haghl	-0.338991	-0.3971	4.70547	0.00293965	0.0205082
Tmem234	-0.0485946	-0.186032	7.52261	0.002942	0.0205136
Actr10	0.221309	0.121041	7.18977	0.00295385	0.0205832
Foxp4	0.220295	0.414012	4.03524	0.00295577	0.0205832
1110037F02Rik	0.3574	0.455645	6.17463	0.00295672	0.0205832
Fbxo33	-0.997955	-0.60607	4.78082	0.00296244	0.020612
Cblb	-0.174892	0.173794	6.33314	0.00297614	0.0206874
Pitpnm1	0.00349094	0.182427	6.95855	0.00297646	0.0206874
Tmem71	-0.146168	0.0327576	8.28326	0.00298167	0.0207126
Mcm5	0.171697	0.22328	6.66013	0.00298437	0.0207203
Oxa1l	-0.268917	-0.236768	5.40731	0.00298871	0.0207393
Kcnk7	-1.04681	0.211972	0.311276	0.00299619	0.0207802
1810055G02Rik	-0.841031	-0.65214	1.87619	0.00300651	0.0208407
Cacna1a	-0.683685	-0.821058	1.9511	0.00301298	0.0208744
Miip	-0.215892	-0.324951	6.83327	0.00301643	0.0208872
Atp7a	0.35303	0.350358	4.75653	0.00301937	0.0208964
Foxn3	-0.274195	-0.116021	6.25883	0.00303114	0.0209658
Dock2	0.152449	0.318972	9.55058	0.00303261	0.0209658
Calu	0.27538	0.247224	7.43742	0.00303551	0.0209747
Rab20	-0.339501	-0.273581	4.52818	0.00303843	0.0209769
L1cam	0.420124	0.595535	3.07162	0.00303905	0.0209769
Ppm1f	0.273752	0.341635	5.92018	0.00305377	0.0210673
Morc2a	0.258435	0.428921	5.50928	0.00305774	0.0210835
Pgam2	1.24615	1.17791	0.0514823	0.00306262	0.021106
Cdan1	0.180865	0.281662	5.13243	0.00306427	0.0211062
Reep2	1.82471	1.35481	-0.239154	0.00307724	0.0211843
Agps	0.30484	0.39352	5.87472	0.00308454	0.0212205
Tmem106a	-0.585423	-0.481743	2.04711	0.00308575	0.0212205
Naxd	-0.234277	-0.331072	5.5005	0.0030942	0.0212673
Pkp3	0.181154	-0.0220883	7.70074	0.00309778	0.0212807
Pdp1	0.321579	0.277106	4.5753	0.00311433	0.0213831
Napg	0.231682	0.174718	5.91307	0.00311949	0.0214072
Kpna2	-0.233947	0.00459201	4.87194	0.00312288	0.0214192
Pex26	0.365722	0.397558	3.89779	0.00313417	0.0214742
Zfyve26	0.48388	0.735271	4.22163	0.00313419	0.0214742
Slmap	0.0803924	0.327943	6.1482	0.00313679	0.0214807
Foxm1	-0.182245	0.740893	1.48458	0.00314943	0.0215559
Lamb3	-0.695749	-0.478627	4.28604	0.00315409	0.0215764
1810041H14Rik	-0.447183	-0.323292	3.21192	0.00316026	0.0215879
Wwp1	-0.287278	-0.224193	4.74759	0.00316129	0.0215879
Tasp1	0.13757	-0.134074	5.74604	0.00316148	0.0215879
Ogdh	0.139512	0.207089	9.05344	0.0031624	0.0215879
Unk	0.302901	0.151676	6.29132	0.00316875	0.0216199
Reps1	-1.4874	-0.93629	5.40932	0.00317373	0.0216426
Slc39a4	-0.481768	-0.392478	3.39859	0.00318265	0.021692
Cdyl2	0.0748644	-0.191331	5.52846	0.00319382	0.0217568
Rpain	-0.18512	-0.345381	5.54112	0.00320295	0.0217989
Rnf40	0.162766	0.182982	7.60053	0.00320336	0.0217989
Papola	0.214157	0.225565	8.57464	0.00321427	0.0218617
Cers2	-0.181526	-0.0978453	8.16695	0.0032206	0.0218934
Cux1	0.244704	0.218725	6.51137	0.00322844	0.0219352
Bub1	-3.28128	-0.541766	-1.06672	0.00323816	0.0219898
Krba1	0.276303	0.0687499	5.60124	0.00324386	0.022017
Plekha1	0.146884	0.260814	6.43204	0.00324605	0.0220204
Ncapg	-1.59562	-0.232421	0.366106	0.00324892	0.0220284
Pus7	-0.211447	0.0787446	6.15899	0.00325262	0.0220321
Lrrc59	-0.199424	-0.120742	6.92054	0.00325286	0.0220321
Ngdn	-0.171191	-0.202253	7.14908	0.00325751	0.0220522
Smpd1	0.210247	0.143046	6.64883	0.00326694	0.0221045
Dvl3	0.0967787	0.417244	4.15725	0.00327385	0.0221397
Tle2	0.307827	-0.493095	1.8917	0.00328911	0.0222314
Sirt1	-1.32539	-0.990228	3.39648	0.00329187	0.0222385
Slc25a3	-0.119577	-0.180363	8.1574	0.00331001	0.0223355
Nfatc3	-0.0239878	0.231296	8.06252	0.00331233	0.0223355
Eif2ak3	0.433495	0.229796	5.53908	0.003313	0.0223355
Prkca	-0.351306	-0.192997	4.79036	0.00331309	0.0223355
Nsmce1	-0.216304	-0.142958	7.0039	0.00332516	0.0224001
Cmip	-1.06833	-0.532996	6.43703	0.00332711	0.0224001
Dopey1	0.310211	0.463827	5.26795	0.00332784	0.0224001
Set	0.0639184	0.207616	8.11572	0.00332992	0.0224026
Atxn2	-1.25312	-1.23597	3.91174	0.003337	0.0224377
Gimap7	-0.197396	-0.199901	7.2922	0.0033386	0.0224377
Fcrl1	-2.35409	-0.145046	-0.398452	0.00334276	0.0224541
Med23	0.306398	0.304775	5.34155	0.00336115	0.022566
Pkd1l3	-1.0797	-0.512309	2.07618	0.00336336	0.0225692
Ankrd11	-1.2003	-1.11127	7.58307	0.00336706	0.0225824
Prkag2	-0.256619	-0.191923	5.079	0.00337972	0.0226556
Kctd13	-0.285679	-0.262726	4.76566	0.00339963	0.0227773
Ndc80	-0.251443	0.162128	3.66964	0.00340272	0.0227863
Smg7	0.203764	0.336108	6.69936	0.00340466	0.0227876
Plekha7	0.790844	0.310896	3.14451	0.00340916	0.022806
Pml	0.165602	0.302092	6.6763	0.00341288	0.0228192
Rdh13	0.45436	0.320914	3.2903	0.00342571	0.0228932
Hvcn1	-0.260073	-0.0360622	6.49077	0.00342778	0.0228952
Aldh4a1	0.294079	0.157941	4.70498	0.00343246	0.0229148
Zmym2	0.216662	0.280302	6.4873	0.00343603	0.0229217
Cdyl	-0.677085	-0.164788	4.26895	0.0034384	0.0229217
Ttc37	0.308034	0.537689	5.56068	0.00343878	0.0229217
Klhl4	1.541	0.741241	0.477568	0.00344202	0.0229239
Sema4d	-0.0127126	0.165212	8.67344	0.00344263	0.0229239
Hba-a1	3.30178	1.54391	-0.537606	0.0034453	0.022925
Wrn	0.0748945	0.346868	5.72175	0.00344632	0.022925
Sept7	-0.220357	0.00147909	8.94995	0.00345098	0.0229442
Avpi1	0.225	-0.177364	3.77396	0.00345492	0.0229587
Parvg	0.209628	0.164133	7.86659	0.00346739	0.0230259
Tbc1d5	-0.07562	0.381669	4.63659	0.00346857	0.0230259
Slc4a8	-0.627489	0.0696658	2.25775	0.00347265	0.0230413
Spats2	0.843149	0.84332	1.55884	0.0034786	0.023069
Cnpy3	0.24781	0.0516462	6.11089	0.0034914	0.0231421
Spc25	-0.446667	0.306807	1.46401	0.00349782	0.0231729
Snx8	-1.12781	0.285375	0.518406	0.0035042	0.0231878
Gmds	-0.346259	-0.148781	3.91492	0.00350576	0.0231878
Mgll	-3.72883	-0.792303	-1.45899	0.00351265	0.0231878
Dpagt1	-0.222576	0.0195373	5.00962	0.00351447	0.0231878
Ap2b1	0.124661	0.294059	6.18655	0.00351523	0.0231878
Tmem55b	-0.260205	-0.361716	5.74757	0.00351847	0.0231878
Slc28a2	0.140121	-0.101319	7.7104	0.0035193	0.0231878
Nfu1	-0.22167	-0.184837	6.37892	0.0035202	0.0231878
Pdp2	0.271675	0.558256	2.97967	0.00352089	0.0231878
Hdac10	-0.380702	-0.455457	5.044	0.00352123	0.0231878
Fgd6	-0.560094	0.332913	1.80247	0.00352157	0.0231878
Kars	-0.177451	-0.0695264	7.09972	0.00352283	0.0231878
Epb41l2	0.285231	0.347469	5.92939	0.00352323	0.0231878
Lpgat1	-0.688111	-0.284099	3.40421	0.0035446	0.0233085
Vps8	0.232952	0.326491	5.75204	0.00354516	0.0233085
Shmt1	-0.258289	0.0831996	4.86474	0.00354776	0.0233139
Pink1	0.206169	0.168601	7.96957	0.00355044	0.0233197
Esco2	0.421103	3.16889	-1.70517	0.00356866	0.0234275
Slc25a29	0.270636	-0.00863491	4.63113	0.00357202	0.0234378
Pdia4	-0.0835642	0.102407	7.87902	0.00358113	0.0234857
Polr2b	0.230908	0.242623	7.65806	0.0035885	0.0235222
Irak1	-0.197408	-0.0963631	7.88808	0.00359922	0.0235806
Rnf38	0.209005	0.266689	6.81039	0.00360422	0.0236015
Gm11342	-0.410852	-0.614487	2.34196	0.00361367	0.0236318
Tnfaip8	0.0340084	-0.137913	7.32963	0.00361467	0.0236318
Gnal	-0.193207	-0.213058	5.54357	0.00361519	0.0236318
Elovl7	-0.302431	0.167356	4.20467	0.00361611	0.0236318
Klf7	0.0880192	-0.207733	5.60685	0.00364239	0.0237916
Mctp2	0.358504	0.32671	5.83918	0.0036589	0.0238874
Nubp2	-0.186586	-0.160154	6.98962	0.00367964	0.0240108
Nrip1	0.282455	0.250882	6.77181	0.00368564	0.0240379
[truncated: 703 more rows]

## Sheet: All_genes
Table S2. Differentially expressed genes between sorted CD5lo, CD5hi and TNR3+ naive CD8+ T cells from mouse spleen
CD5lo, CD5hi and TNR3+ CD8+ naive T cells were sorted from the spleen of WT CD57BL/6 mice (n=5) as shown in Fig. 5A
and subjected to RNAseq
genes	logFC. CD5lo vs.TNR3+	logFC. CD5hi vs.TNR3+	logCPM	PValue	FDR
Cxcr3	-8.16062	-5.06391	5.98818	4.35715e-22	5.67214e-18
Ly6c2	-5.61665	-1.7662	8.65699	2.26361e-18	1.47338e-14
Ms4a4c	-2.70963	-1.0535	7.08111	1.80085e-16	7.8145e-13
Dntt	3.63206	0.224713	4.03105	3.32238e-15	1.02001e-11
Slc6a19	2.05262	0.187991	7.54096	3.91771e-15	1.02001e-11
Zfp296	-5.63676	-2.61202	3.00355	8.65953e-15	1.87883e-11
Eomes	-2.75238	-1.12037	5.24819	1.04916e-14	1.95114e-11
Cd6	-1.06376	0.0397352	9.51309	1.43965e-14	2.34267e-11
Sidt1	-1.38715	-0.492837	9.05185	1.82241e-14	2.63602e-11
Plac8	-2.32508	-0.362955	6.3728	2.5507e-14	2.99361e-11
Itgae	2.07558	1.69668	8.18721	2.73323e-14	2.99361e-11
RP23-353K11.3	-4.83428	-2.06082	2.6919	2.75951e-14	2.99361e-11
Cd5	-1.33809	-0.00651166	7.81873	3.10732e-14	3.11163e-11
Ccl5	-5.60055	-3.66745	2.98701	4.94882e-14	4.60169e-11
Rgcc	1.54728	0.761158	7.90165	6.41444e-14	5.56687e-11
Ccr9	2.17498	1.28994	7.70748	1.21576e-13	9.89171e-11
Slc16a5	0.965538	-0.33451	7.36105	2.74771e-13	2.1041e-10
Tmie	1.39926	0.563942	6.5444	3.38881e-13	2.32339e-10
Myo1f	-1.34241	-0.558617	7.1821	3.39103e-13	2.32339e-10
Dapl1	-1.76327	-0.255762	8.70047	3.73687e-13	2.37481e-10
Pglyrp1	-2.02526	-0.700517	4.492	3.83094e-13	2.37481e-10
A430093F15Rik	-3.48383	-0.391829	3.65751	4.34517e-13	2.56731e-10
Ddc	1.85104	0.848807	4.90265	4.58596e-13	2.56731e-10
Tbx21	-5.17203	-2.18766	4.21263	4.7331e-13	2.56731e-10
Ifngr1	-1.19827	-0.616114	8.58169	1.35199e-12	7.04008e-10
Reck	-1.83329	-0.299764	5.09568	1.53191e-12	7.67014e-10
Nt5e	-0.999779	0.137835	6.60119	2.50836e-12	1.20029e-09
Hopx	-1.93516	-0.720254	5.38535	2.58166e-12	1.20029e-09
Klhdc2	-1.02409	0.12796	7.23212	2.81054e-12	1.26164e-09
Igfbp4	-0.0522075	0.839976	8.99042	4.05573e-12	1.75992e-09
Pltp	-2.75839	-0.932639	3.36734	4.49152e-12	1.88615e-09
Ctsw	-1.19976	-0.557363	9.31567	7.18783e-12	2.9241e-09
Bbc3	-1.66257	-0.79945	4.89566	1.3683e-11	5.39774e-09
Lysmd2	-1.81426	-0.562469	4.31813	1.57717e-11	6.03871e-09
Xdh	-1.39618	-0.199837	5.82469	1.79713e-11	6.68429e-09
Pim2	-0.792276	-0.12241	8.3785	1.87752e-11	6.78933e-09
Zcchc18	-2.15785	-0.63486	4.04488	1.96746e-11	6.92228e-09
Hip1r	-1.31171	0.250586	5.58311	2.11502e-11	7.24562e-09
Gpr83	0.715129	1.72072	4.41278	2.54779e-11	8.50439e-09
Gpr15	-7.03532	-2.64968	0.924608	3.20983e-11	1.04464e-08
Il18rap	-5.48492	-2.62726	3.53675	3.82774e-11	1.21536e-08
Pear1	-1.72308	-0.484764	4.46334	5.10667e-11	1.58282e-08
Fgf13	-1.08904	-0.5998	6.47095	5.844e-11	1.76924e-08
Aim1	-1.58608	-0.333606	6.21879	6.16809e-11	1.82491e-08
Gm43769	2.12194	0.522626	2.82881	6.4532e-11	1.84464e-08
Ppm1j	-4.11851	-2.00066	3.1977	6.51815e-11	1.84464e-08
Ramp1	0.990771	0.420894	6.82206	6.99282e-11	1.93686e-08
Pdlim4	3.39157	0.416925	3.14459	7.55554e-11	2.04913e-08
Acvrl1	1.64242	1.07957	4.2055	8.30777e-11	2.20715e-08
Pcsk1	3.15682	0.172902	2.94933	1.02572e-10	2.67056e-08
Il2rb	-0.837619	-0.122382	8.33305	1.30297e-10	3.3259e-08
Tmem154	1.0634	0.129165	5.34329	1.33039e-10	3.33059e-08
Il10ra	-1.35307	-0.168142	5.21818	1.41527e-10	3.47623e-08
Ifitm10	-1.05662	-1.33713	5.58091	1.54362e-10	3.72127e-08
Tnfrsf25	-1.5222	-0.56832	4.9295	1.61211e-10	3.81571e-08
A530021J07Rik	-1.62784	0.468009	3.29015	1.65022e-10	3.83618e-08
Als2cl	0.922601	0.437049	8.50632	1.92262e-10	4.391e-08
Gm14085	0.135454	-1.02623	7.10383	2.06161e-10	4.62724e-08
Nacc2	-1.67308	-0.884584	3.28132	2.10017e-10	4.63389e-08
Anxa2	-1.61444	0.135971	3.83624	2.14122e-10	4.64572e-08
Gramd3	-0.609592	-0.652107	8.78083	2.44299e-10	5.21357e-08
Racgap1	-0.931806	-0.0379287	7.90674	3.00241e-10	6.30409e-08
Coro2a	-1.21836	0.861187	4.58585	3.08209e-10	6.36868e-08
Syt6	-0.226697	1.89253	3.21522	3.26366e-10	6.63849e-08
Tspan32	0.736485	-0.0850457	7.55111	3.37245e-10	6.75424e-08
Cxcr5	-2.51044	-2.22995	3.44902	3.45269e-10	6.81016e-08
Art4	0.90985	-0.0248739	5.26942	3.68401e-10	7.15797e-08
Gna15	-1.1591	0.0659944	4.39622	3.75084e-10	7.18064e-08
Ubash3b	-1.20509	-0.159132	5.64013	3.80608e-10	7.1808e-08
Gm19585	-1.03441	-0.263304	5.78295	3.92553e-10	7.30036e-08
Spsb1	1.48153	0.385391	4.05642	4.86791e-10	8.92542e-08
Samhd1	-0.642115	-0.112794	8.5506	5.05028e-10	9.13119e-08
Gpr68	0.760304	0.801496	7.06283	6.25963e-10	1.11627e-07
Ppic	-0.799107	-0.0337495	6.08905	6.59866e-10	1.16083e-07
Ptpn4	-1.6206	-0.755312	3.97448	7.35512e-10	1.27665e-07
Gsto1	-1.27365	-0.200249	4.56469	7.76567e-10	1.31561e-07
Rhoh	0.495495	0.0519174	8.98139	7.78166e-10	1.31561e-07
Fam234a	-0.765115	-0.313392	6.55933	8.03642e-10	1.34126e-07
Cd81	2.60059	0.945555	1.88507	9.32176e-10	1.53609e-07
Samd3	-6.289	-3.20772	1.06577	1.28105e-09	2.05009e-07
Gimap4	-0.484201	-0.405396	9.92554	1.2861e-09	2.05009e-07
Trp53i11	0.771297	0.0320179	6.92356	1.30487e-09	2.05009e-07
Prr13	-0.899726	-0.317556	6.75034	1.3071e-09	2.05009e-07
Kcnh3	1.38928	0.142864	3.54908	1.40868e-09	2.18311e-07
F2rl1	-1.53631	-0.282997	5.17366	1.85534e-09	2.8415e-07
Gsn	0.736741	0.616429	6.6374	1.93474e-09	2.92866e-07
Ldhb	1.23466	0.723388	4.86899	1.96746e-09	2.94395e-07
Cdc25b	-0.723925	0.0719349	6.25406	2.22815e-09	3.27464e-07
Grm6	1.77958	0.336406	2.71615	2.23877e-09	3.27464e-07
Ssbp2	0.544709	-0.0547692	6.50928	2.39566e-09	3.46518e-07
St3gal6	-0.997835	-0.534709	5.42468	2.48273e-09	3.5346e-07
D8Ertd82e	-0.846372	0.0760073	5.97691	2.49795e-09	3.5346e-07
Olfml3	-0.624651	1.26016	2.98434	2.53484e-09	3.54822e-07
Prss12	-1.35353	-1.08045	4.41254	2.77032e-09	3.83659e-07
Sntb2	-1.47542	-0.893006	5.06418	2.9949e-09	4.10396e-07
Tab1	0.628246	0.101012	6.31947	3.0949e-09	4.19681e-07
Itih5	-4.54793	-0.694334	1.18647	3.42505e-09	4.59663e-07
Rgs10	-0.793817	-0.000724153	6.58855	3.47122e-09	4.61105e-07
Pdk1	0.654073	0.156809	9.05338	3.56673e-09	4.69006e-07
Tnfsf8	-0.714479	-0.333699	6.28849	3.87239e-09	5.04107e-07
Gpr160	-3.47643	-1.41569	1.30758	4.49675e-09	5.78917e-07
Igsf23	2.15196	-0.000668906	2.4136	4.53599e-09	5.78917e-07
Nmnat2	-3.60648	-1.29936	1.93026	5.12178e-09	6.47333e-07
Tdrp	0.61445	0.185654	8.1968	5.30031e-09	6.63456e-07
Ahnak	-1.58148	-0.645687	5.61207	6.05893e-09	7.51192e-07
Ighd	-1.88979	-0.388908	3.43637	6.25799e-09	7.65447e-07
H2-Q6	-0.570601	-0.124557	9.28216	6.2915e-09	7.65447e-07
Ggt1	-0.128772	0.498892	7.34586	6.77824e-09	8.17029e-07
Selenop	0.908107	0.388861	8.19812	7.30031e-09	8.65278e-07
Plaur	0.938781	1.11566	4.04613	7.31146e-09	8.65278e-07
Socs3	0.659128	-0.145029	7.51329	7.69916e-09	9.02952e-07
Tdgf1	1.89888	0.329304	1.77424	8.25157e-09	9.59097e-07
Gadd45g	-1.36072	-0.696933	3.79963	8.53875e-09	9.83694e-07
Trpm1	-0.440217	0.576021	4.72457	8.6667e-09	9.87157e-07
Rflnb	0.523488	0.509142	8.18994	8.72047e-09	9.87157e-07
Usp28	-0.449621	0.301896	7.96005	9.33701e-09	1.04784e-06
Cd7	-0.260783	0.303539	7.33113	1.02294e-08	1.13224e-06
Slc9a7	-1.8632	-0.850026	3.04179	1.02631e-08	1.13224e-06
Etfbkmt	-0.793864	-0.119515	5.06249	1.05166e-08	1.15047e-06
Cd8a	0.391986	-0.0556038	10.4555	1.24185e-08	1.3472e-06
Il7r	-0.475645	-0.0984312	9.43316	1.28672e-08	1.38434e-06
Golm1	-0.475588	0.148802	7.70782	1.31865e-08	1.40706e-06
Endod1	-1.50635	0.0423975	2.7849	1.36892e-08	1.44882e-06
Tmem243	-0.725862	-0.359757	6.39461	1.44206e-08	1.51393e-06
Sit1	0.330237	-0.309898	7.4987	1.50974e-08	1.56902e-06
Sqrdl	1.08271	0.414443	3.48554	1.51864e-08	1.56902e-06
Eya2	0.717086	0.107332	5.8821	1.5358e-08	1.57426e-06
Gramd4	-0.2969	0.182462	8.77311	1.60278e-08	1.62594e-06
Ppp3cc	-0.500805	-0.305419	7.28418	1.6112e-08	1.62594e-06
Rgs3	-0.837375	-0.12603	5.95673	1.63817e-08	1.64044e-06
Tesc	1.07784	0.256232	4.66767	1.68505e-08	1.67451e-06
Pip4k2a	0.557331	0.287444	7.98945	1.71748e-08	1.6938e-06
Rom1	-1.02223	-0.080679	3.96137	1.74463e-08	1.70764e-06
Id3	-0.77222	-0.484815	6.39545	1.77821e-08	1.7157e-06
Ncf1	-0.501462	0.29153	5.87532	1.77922e-08	1.7157e-06
Arl5c	0.288853	-0.317373	7.00655	1.8641e-08	1.78433e-06
Fos	-0.768514	-1.04006	7.3459	1.89064e-08	1.79576e-06
Amigo2	1.0848	0.556921	5.49807	1.90363e-08	1.79576e-06
Plekho1	0.222527	0.956837	4.80966	1.97922e-08	1.85363e-06
Car2	2.15308	1.23101	3.40386	1.99499e-08	1.85506e-06
Acsbg1	-1.31022	-0.372225	5.19679	2.09605e-08	1.9352e-06
Gpr34	1.18794	0.615229	4.59111	2.14276e-08	1.96046e-06
Ggt5	1.07717	0.457352	4.79654	2.15353e-08	1.96046e-06
Qrfp	-3.69649	-1.88202	0.139699	2.25894e-08	2.04214e-06
Klhl5	-1.30047	-0.574909	4.07916	2.33749e-08	2.09442e-06
Wdr95	-3.39452	-0.293528	1.08321	2.34894e-08	2.09442e-06
Spice1	-0.657145	-0.357527	6.54966	2.68301e-08	2.37602e-06
Zyx	-0.609762	-0.294053	8.81177	2.70825e-08	2.38217e-06
Ndrg1	-0.290836	0.898121	3.7725	2.93299e-08	2.56253e-06
Tmem37	-3.17902	-1.99186	0.73047	2.99142e-08	2.58119e-06
Sft2d2	0.660345	0.577159	6.57696	2.994e-08	2.58119e-06
Cxcr6	-0.330241	0.245003	8.50344	3.09147e-08	2.64768e-06
Cd38	-2.95586	0.0910245	1.52681	3.19765e-08	2.72072e-06
Rnf138	-0.810912	-0.570185	6.60443	3.41252e-08	2.88469e-06
Cd44	-1.44986	-0.79007	2.93331	3.91482e-08	3.28794e-06
Tfdp1	-0.638747	-0.189862	5.64483	3.9426e-08	3.29005e-06
Actn2	1.09566	0.587441	5.745	4.0249e-08	3.33734e-06
Lcn4	-0.719155	-0.103648	5.59974	4.09213e-08	3.3716e-06
Tcrg-C2	-1.57191	-2.77233	1.33859	4.16379e-08	3.40907e-06
Prg4	-3.00153	-0.63573	0.794198	4.51698e-08	3.66949e-06
Cd101	-1.48604	-0.627929	4.07764	4.53824e-08	3.66949e-06
B3gnt5	-1.03521	-0.11838	4.56871	4.57568e-08	3.67693e-06
Eml3	-0.450995	0.0914142	7.00703	5.12801e-08	4.08114e-06
Slc25a53	-0.97966	-0.282318	4.54155	5.1414e-08	4.08114e-06
Id2	-0.339203	0.401695	7.41502	5.30057e-08	4.18199e-06
Pou6f1	-0.817498	-1.07291	3.99518	5.46105e-08	4.28265e-06
Adamts14	1.6946	-0.336021	1.9751	5.63014e-08	4.36996e-06
Tm6sf1	-0.791593	-0.557397	5.60508	5.65642e-08	4.36996e-06
Gab3	-0.802311	-0.388496	5.56895	5.6731e-08	4.36996e-06
Fam78a	0.564752	0.31809	7.43299	5.75181e-08	4.40453e-06
Il18r1	-0.878299	-0.773265	4.78401	5.78756e-08	4.40599e-06
Irf8	-1.38153	-0.879261	3.41735	6.02324e-08	4.55876e-06
Nkg7	-0.544008	-0.161733	10.1502	6.11175e-08	4.599e-06
Epsti1	-0.526612	-0.450742	9.0032	6.35682e-08	4.75592e-06
Rnf122	-0.818185	-0.236554	5.16104	6.56921e-08	4.88675e-06
Trim12a	-0.49749	-0.341578	6.97186	6.63766e-08	4.90961e-06
Trat1	0.955196	0.468548	4.72486	7.34489e-08	5.37566e-06
Itk	0.52025	0.291908	10.4005	7.35034e-08	5.37566e-06
Chn2	-3.6498	0.0128132	1.52402	8.02333e-08	5.83507e-06
Ptger2	-2.73855	-0.333205	2.2126	8.29487e-08	5.99903e-06
Amica1	-0.444393	-0.00465037	6.54648	8.44963e-08	6.07719e-06
Gm45055	0.696666	-0.05372	5.03765	9.29976e-08	6.65188e-06
Pmaip1	-1.54266	-0.54015	2.90865	9.86648e-08	6.97554e-06
Abhd8	0.477976	0.06779	8.02599	9.89988e-08	6.97554e-06
Gtf2ird1	1.09078	0.290334	4.22024	9.913e-08	6.97554e-06
Serpina3g	-4.16581	-2.44595	0.892185	1.01694e-07	7.11749e-06
Arsb	-0.827903	-0.0763762	4.37536	1.08818e-07	7.57537e-06
Nod1	-0.643977	-0.0795403	7.33646	1.11073e-07	7.6912e-06
Nme4	-0.756292	-0.355948	4.76352	1.13163e-07	7.79447e-06
Aqp3	-0.556112	0.133985	5.28614	1.13831e-07	7.79923e-06
Zfp1	0.722728	0.293628	5.13666	1.14979e-07	7.83661e-06
Pdlim7	-1.20856	0.0537697	3.30233	1.17776e-07	7.98542e-06
Ifngr2	0.635105	0.340403	6.22093	1.19599e-07	8.06702e-06
Idh2	0.383963	0.0225761	7.38786	1.32636e-07	8.90029e-06
Slamf7	-1.94935	-0.927111	2.15273	1.33939e-07	8.94164e-06
Ctla2b	-3.44399	-0.856256	0.590532	1.48379e-07	9.85511e-06
Rcan3	0.959285	0.64284	4.92742	1.49697e-07	9.85788e-06
Depdc1b	-0.588118	0.398476	4.0985	1.49936e-07	9.85788e-06
Car11	-2.84245	-2.00718	1.06548	1.51979e-07	9.94201e-06
Timp2	0.4307	0.28914	7.47222	1.55575e-07	1.01264e-05
Mettl9	0.711124	0.166078	6.26123	1.58316e-07	1.02535e-05
Tns1	-1.01919	0.458373	3.04988	1.59875e-07	1.03032e-05
Myb	-1.27605	-1.14609	3.67962	1.81967e-07	1.16502e-05
Nedd9	0.445358	0.353076	8.08013	1.82566e-07	1.16502e-05
Msh6	0.633355	0.15494	6.35412	1.8435e-07	1.17067e-05
Trib2	0.528532	0.542946	7.71866	1.90236e-07	1.20218e-05
Rcbtb2	0.401437	-0.0418961	6.27904	1.96983e-07	1.2388e-05
Osbpl5	-0.719353	0.0308416	6.03033	2.01702e-07	1.26238e-05
Cenpv	-1.26192	-0.456267	2.83714	2.04694e-07	1.27498e-05
Adgrg3	1.22042	0.647003	3.31568	2.06746e-07	1.28163e-05
Car12	-1.32601	-0.40351	3.1325	2.0779e-07	1.28199e-05
Trbv17	-0.524048	0.112689	5.83535	2.1198e-07	1.30168e-05
Anxa5	0.518324	0.179559	7.38678	2.28429e-07	1.3961e-05
Abhd15	1.1367	0.617393	4.47635	2.39824e-07	1.45889e-05
Angptl2	1.88227	0.161044	1.27829	2.49347e-07	1.50977e-05
Twsg1	0.659534	0.56929	5.43102	2.50929e-07	1.51231e-05
Lipa	0.414552	0.0664103	7.5749	2.55773e-07	1.5344e-05
Kif23	0.583565	-0.104234	5.68098	2.78419e-07	1.66259e-05
Impdh1	0.417343	0.0555164	8.00042	2.81287e-07	1.67205e-05
Cobll1	-3.02419	-0.846523	1.44524	2.86747e-07	1.69676e-05
Ctsa	-0.373483	-0.0634956	8.5701	2.97443e-07	1.75209e-05
Bcl11b	0.609524	0.363103	9.26591	3.0096e-07	1.76482e-05
Cyb5r4	-0.420822	-0.149605	7.14035	3.03587e-07	1.77224e-05
Jun	-0.233562	-0.751547	8.7169	3.12118e-07	1.81352e-05
Rnf125	-0.482927	-0.352821	6.59112	3.13445e-07	1.81352e-05
Ramp3	0.857526	1.18135	2.5262	3.31113e-07	1.90727e-05
Junb	-0.280437	-0.667779	9.77166	3.63007e-07	2.08177e-05
Pomgnt2	2.09345	-0.63858	1.74042	3.66096e-07	2.09028e-05
Gm590	0.820064	-0.231772	2.68283	3.67788e-07	2.09077e-05
Lrrc1	0.801962	0.415438	4.44372	3.74171e-07	2.10933e-05
Lax1	-0.416289	-0.301774	7.01354	3.74293e-07	2.10933e-05
Adora2a	-1.23199	-0.476014	4.09298	3.90745e-07	2.19255e-05
Cldnd1	-0.68032	-0.368402	5.36447	3.93432e-07	2.19815e-05
Tgfbr3	1.16601	0.934795	5.55785	4.07581e-07	2.26747e-05
Il10rb	-0.384264	-0.416436	6.53326	4.14291e-07	2.29499e-05
Dusp1	-0.244737	-0.860319	6.51388	4.20803e-07	2.31902e-05
Ighm	0.18949	-0.214475	10.417	4.22211e-07	2.31902e-05
Sept9	0.428516	0.340505	8.55307	4.23973e-07	2.31902e-05
Gm42646	2.13651	-0.427648	0.114303	4.50868e-07	2.45581e-05
Aven	-0.396567	0.0462229	6.7954	4.54968e-07	2.46782e-05
Mbtps1	0.340267	0.289172	7.98398	4.6119e-07	2.49119e-05
Paqr4	-0.842393	0.0748151	3.27866	4.70969e-07	2.5335e-05
Glipr2	-0.38976	0.16596	8.93161	4.77458e-07	2.55784e-05
Adk	-0.629955	-0.200467	5.93803	4.873e-07	2.59987e-05
H2-Q10	-1.33048	-1.03397	2.46276	4.9512e-07	2.63081e-05
Hdac7	0.511185	0.245911	7.65665	5.11778e-07	2.70826e-05
Ephb6	0.716278	0.431022	5.63103	5.31197e-07	2.79965e-05
Pde2a	-2.23401	-1.27272	1.39063	5.43303e-07	2.8519e-05
Clic4	0.630139	0.052784	5.93293	5.58333e-07	2.91903e-05
Eif4e3	0.98373	0.646867	3.74991	5.84584e-07	3.04404e-05
Igf2r	-0.607891	0.398283	5.87482	5.89537e-07	3.05187e-05
Trp53i13	0.502957	0.150064	5.95342	5.90776e-07	3.05187e-05
Tmbim1	-2.06731	-0.505867	1.33452	5.99625e-07	3.08534e-05
Ly6a	-0.580157	-0.732533	5.61006	6.34862e-07	3.24176e-05
Klhl6	-0.409715	-0.0651028	9.15873	6.35004e-07	3.24176e-05
Ier3	-1.28476	-0.588343	3.3369	6.37732e-07	3.24297e-05
Neurl3	-0.455139	-0.0420975	7.55438	6.4249e-07	3.25445e-05
Nfam1	0.838067	0.8195	4.74439	6.51928e-07	3.28946e-05
Hsdl1	0.511728	0.215437	8.40117	6.82789e-07	3.43187e-05
Bin2	-0.303592	-0.0379847	10.1079	6.89984e-07	3.4547e-05
Wbscr27	-0.687348	-0.295834	4.89349	6.98063e-07	3.4798e-05
Dap	-0.584891	-0.0827439	6.10525	7.00343e-07	3.4798e-05
Xcl1	-2.64715	-0.00312272	0.619367	7.06643e-07	3.49775e-05
Tdrd7	-1.15326	-0.515579	3.18758	7.37346e-07	3.6359e-05
Stat5b	0.374782	0.461078	8.01457	7.52743e-07	3.69782e-05
1700016L21Rik	3.16849	-0.0139446	-0.0727422	7.64846e-07	3.73542e-05
Rras2	-0.409706	0.00694559	8.04964	7.66137e-07	3.73542e-05
Rab19	-0.58277	-0.428116	5.68455	7.73789e-07	3.75865e-05
Sgk1	-0.447295	-0.0994357	7.90848	7.78287e-07	3.76645e-05
Cd40lg	-3.07965	-1.60391	0.937924	7.8822e-07	3.79315e-05
Txnip	0.42905	0.218589	8.98583	7.89632e-07	3.79315e-05
Icosl	-1.23281	-0.0106216	3.17604	7.9584e-07	3.80891e-05
Adamtsl4	-1.2683	-0.144668	2.71591	8.06157e-07	3.84416e-05
Ccdc180	-2.40815	-1.01182	1.10915	8.403e-07	3.99234e-05
Map3k14	0.33106	0.424076	6.81035	8.46289e-07	4.00618e-05
1700017B05Rik	0.596896	0.0483121	5.68628	8.56745e-07	4.04098e-05
Atp2a3	0.391982	0.565768	9.24911	9.00166e-07	4.23045e-05
Gem	-2.00962	-1.03574	1.81349	9.20711e-07	4.31145e-05
Gemin7	-0.515373	-0.419665	6.50546	9.5095e-07	4.43708e-05
Stt3b	0.572996	0.396145	8.37858	9.83236e-07	4.55715e-05
2010300C02Rik	-1.52887	-0.88549	1.56075	9.83899e-07	4.55715e-05
Ephx1	-0.207884	0.234032	7.25229	9.87183e-07	4.55715e-05
Acot7	-1.13077	-0.203081	3.94845	1.00605e-06	4.62783e-05
Ldlr	0.618742	0.434243	5.97597	1.07644e-06	4.93418e-05
Tubb2a	1.06219	0.228352	3.92945	1.10619e-06	5.05277e-05
Cd79b	-0.466169	-0.0377352	5.46537	1.12059e-06	5.09125e-05
Bcl2	-0.570035	-0.0139126	7.60419	1.12408e-06	5.09125e-05
Tec	-0.0195154	-0.518622	6.18174	1.12753e-06	5.09125e-05
Cyp2s1	1.08741	0.153708	3.8699	1.13378e-06	5.09125e-05
Cd200	-0.877656	0.29007	2.7531	1.13576e-06	5.09125e-05
Fam65a	0.655343	0.4495	5.24704	1.13808e-06	5.09125e-05
Cdk5rap3	-0.402558	-0.261834	7.32347	1.14819e-06	5.11888e-05
Ybx3	-3.10101	-1.89162	2.35778	1.15794e-06	5.14473e-05
Unc5cl	-0.512453	-0.501355	4.93326	1.17193e-06	5.18919e-05
Ints1	0.548647	0.596631	6.14253	1.183e-06	5.22046e-05
Gcat	-1.0352	-0.968656	2.54299	1.22044e-06	5.36746e-05
Slc12a7	0.50469	0.300797	9.32914	1.22967e-06	5.38984e-05
Rasl11b	1.28354	0.676039	2.79387	1.23515e-06	5.3957e-05
Aldh3b1	2.31916	0.348354	1.14074	1.2634e-06	5.49224e-05
Bcap29	-0.479602	-0.121555	7.01675	1.26569e-06	5.49224e-05
Gsg2	-1.29472	-0.727234	2.3953	1.27198e-06	5.49546e-05
Trbv19	0.441816	0.023651	6.12891	1.27487e-06	5.49546e-05
Serpini1	-0.644037	-0.121983	5.58579	1.30843e-06	5.62152e-05
Vav3	1.0251	1.08215	4.12648	1.31757e-06	5.64213e-05
Spin2c	-0.951317	-0.3976	3.45273	1.33291e-06	5.67153e-05
B430306N03Rik	-1.0559	-0.399916	3.55345	1.33314e-06	5.67153e-05
Soat2	-3.42237	-2.33447	-0.276243	1.34649e-06	5.70963e-05
Hs3st3b1	-0.995895	0.106463	4.40368	1.40041e-06	5.91899e-05
Spef2	-1.23506	-0.519497	2.91355	1.43649e-06	6.04955e-05
Gorasp1	1.65694	0.693744	3.38487	1.44059e-06	6.04955e-05
Ostf1	-0.367466	-0.198743	8.54149	1.54828e-06	6.47574e-05
Lrrc6	2.63796	1.38302	1.13717	1.55666e-06	6.47574e-05
Tacc2	-0.831044	-0.133479	3.9521	1.557e-06	6.47574e-05
Tcrg-C4	-1.90643	-2.26158	0.619894	1.56307e-06	6.48028e-05
Mapre2	-0.572837	-0.448061	5.53648	1.58784e-06	6.56208e-05
Vsir	0.329898	0.238183	9.30032	1.67289e-06	6.89167e-05
Haao	-0.577057	-0.257502	6.04043	1.68608e-06	6.9241e-05
Nrp2	-1.57645	0.307618	2.46119	1.71687e-06	7.02836e-05
Uso1	0.470721	0.379172	7.3367	1.74015e-06	7.10134e-05
Espn	-1.23601	-0.352002	2.97974	1.86967e-06	7.60606e-05
Cpm	0.460141	0.166848	6.80943	1.87695e-06	7.61188e-05
Gprasp1	0.687379	0.422659	5.25607	1.89751e-06	7.66194e-05
4930453N24Rik	-0.444159	-0.101737	6.8065	1.90106e-06	7.66194e-05
Gm13919	1.78615	-0.0264495	1.30896	1.91983e-06	7.7137e-05
Gria3	1.81025	1.10216	3.18312	1.9308e-06	7.73388e-05
Sbk1	0.0413105	0.345803	7.53948	1.93729e-06	7.7361e-05
Tsc22d3	0.314398	0.275263	9.77819	1.9575e-06	7.79289e-05
Cd320	-0.578626	0.197529	4.76858	1.97118e-06	7.82341e-05
Ampd1	-0.257674	0.316427	5.05617	1.99459e-06	7.89225e-05
Rnf216	1.5295	1.32749	2.49238	2.1133e-06	8.33666e-05
Mirt1	-0.808862	-1.05796	3.06294	2.12488e-06	8.35699e-05
Slc26a11	-0.781138	-0.246045	5.37301	2.17742e-06	8.53785e-05
Psen2	-0.578137	-0.297741	5.19825	2.21889e-06	8.67434e-05
Bbs9	-0.506769	-0.276165	5.83968	2.2544e-06	8.78678e-05
Ppp1r15a	-0.295711	-0.745053	8.08417	2.26861e-06	8.79476e-05
Cldn10	-1.24689	-0.152095	2.2743	2.26996e-06	8.79476e-05
Trgv2	-1.70749	-3.54345	0.0770735	2.27691e-06	8.79551e-05
Arhgap26	-0.790975	-0.231727	4.5208	2.30354e-06	8.87202e-05
Gm43591	-2.19171	-1.56241	0.258747	2.31491e-06	8.87925e-05
Rarg	0.578839	0.524536	5.05439	2.31905e-06	8.87925e-05
Tlr1	-0.467369	-0.110491	6.43657	2.37688e-06	9.06856e-05
Sla	-0.368013	-0.232155	8.10502	2.38243e-06	9.06856e-05
Ank	-0.643371	-0.243854	4.68575	2.54747e-06	9.6685e-05
Sipa1l1	0.597483	0.588045	6.71312	2.56587e-06	9.71004e-05
Frmd4b	0.960215	0.383247	3.54231	2.88683e-06	0.00010893
Dnajc15	-0.468131	-0.43889	8.3331	2.91186e-06	0.000109557
Cnn3	0.590209	0.527792	6.04753	2.92867e-06	0.000109872
Esyt1	0.257225	0.322798	9.72925	2.96336e-06	0.00011047
Bambi-ps1	0.201893	-0.527673	4.35869	2.96947e-06	0.00011047
Rgs1	-1.3375	-0.980496	2.59347	2.97009e-06	0.00011047
Lbp	0.996631	-0.272191	1.81186	3.07984e-06	0.000114226
Vim	-0.102296	0.292161	8.06323	3.09144e-06	0.000114331
Dusp10	0.372032	0.0407467	6.60407	3.29078e-06	0.000121229
Entpd1	-5.66912	-1.11138	-0.018079	3.2966e-06	0.000121229
H2afz	-0.481915	-0.307833	7.52432	3.32478e-06	0.000121921
Pck2	0.754854	0.554227	4.02906	3.42272e-06	0.00012516
Ptov1	0.775154	0.298502	4.44439	3.46304e-06	0.000126111
Kcnh2	1.31709	0.769007	2.06461	3.47602e-06	0.000126111
Top2a	-0.92826	0.527027	2.81319	3.47779e-06	0.000126111
Wbp1l	0.341904	0.485613	7.0396	3.4957e-06	0.000126408
Slco3a1	-0.357725	-0.255997	7.51805	3.52337e-06	0.000127056
Thtpa	-0.713005	-0.31568	4.49093	3.53379e-06	0.00012708
Rab32	-0.716006	-0.111358	4.06945	3.58861e-06	0.000128696
Cd48	-0.274964	-0.00719321	8.65728	3.62123e-06	0.000129509
Bend6	-1.46404	-0.572868	2.11855	3.6359e-06	0.000129677
Pole2	-0.509328	0.11102	4.98734	3.65065e-06	0.000129848
Sike1	-0.371395	-0.0505665	6.65985	3.68086e-06	0.000130565
Gpd2	0.459461	0.0935018	6.04296	3.72676e-06	0.000131834
Rnf144a	-0.637036	0.307513	5.5141	3.75459e-06	0.000132459
Pik3cd	0.185543	0.359102	10.5065	3.78255e-06	0.000133085
Cul7	0.728455	0.988	2.92232	3.84438e-06	0.000134895
Tnfrsf9	-0.789521	0.176885	4.16516	3.86245e-06	0.000135165
Fam126a	0.474891	0.86083	4.90033	3.88535e-06	0.000135602
Hsd11b1	-0.258375	-0.451401	8.10145	3.89696e-06	0.000135643
Cd8b1	0.320678	0.0220529	11.6577	4.01791e-06	0.00013948
Fam109b	-1.97096	-0.379175	0.82019	4.02988e-06	0.000139524
Rab37	0.354686	0.0580728	7.00544	4.04367e-06	0.00013963
Orai2	0.335489	0.190168	7.96534	4.08664e-06	0.00014074
Disc1	-2.24881	-0.735823	1.69118	4.13341e-06	0.000141896
2900026A02Rik	-3.83436	-0.248852	1.19048	4.142e-06	0.000141896
Me2	-0.416786	-0.214922	7.78342	4.22905e-06	0.000144498
AI506816	-0.563835	-0.0607019	6.00656	4.25026e-06	0.000144843
Atp1b3	-0.226054	0.0863193	10.7722	4.35011e-06	0.000147858
Vipr1	-0.329098	0.167484	6.89121	4.41868e-06	0.000149798
Snrpn	-1.11738	-1.57484	1.79798	4.46219e-06	0.00015088
Akap12	0.649615	0.1768	4.34708	4.49598e-06	0.000151479
Trdc	-0.513295	-1.01406	4.04919	4.51455e-06	0.000151479
Apobec3	-0.363712	-0.354542	7.91027	4.51844e-06	0.000151479
Plce1	-3.73258	-0.0622501	0.79914	4.52645e-06	0.000151479
Nup205	0.425354	0.63033	5.71172	4.57481e-06	0.000152705
Sorl1	-0.75517	-0.119701	7.97361	4.60007e-06	0.000153155
Tspan4	-2.19578	-0.406464	1.74727	4.62308e-06	0.000153529
Cd27	0.0548392	-0.241338	8.59237	4.8762e-06	0.000161522
Pctp	-0.996872	-0.166587	3.84568	4.89689e-06	0.000161796
Mfsd10	-0.563839	-0.32471	5.29397	4.92582e-06	0.00016234
Lmo4	0.68714	0.557917	3.97172	5.02209e-06	0.000164687
Rfx1	0.549598	0.48971	6.29594	5.02234e-06	0.000164687
Cyth3	-0.305898	0.187622	6.56016	5.08021e-06	0.000165894
Irf6	0.64722	0.574301	4.93451	5.08462e-06	0.000165894
G0s2	-0.367806	-0.797686	3.91836	5.12054e-06	0.000166648
Prex1	0.281898	0.539836	8.83907	5.13691e-06	0.000166764
Hid1	0.351768	0.0189892	7.51758	5.15972e-06	0.000167016
Plekhg3	-2.11694	-0.152661	0.703127	5.17033e-06	0.000167016
Abca3	0.56304	0.603276	5.93401	5.22466e-06	0.000168353
Siah1a	0.449926	0.141295	6.40894	5.30851e-06	0.000170633
Pcsk4	-0.912644	-0.604336	3.19716	5.52883e-06	0.000177168
Cacnb1	0.96273	0.434126	3.34738	5.53906e-06	0.000177168
Pogk	-1.98334	-1.18474	2.14536	5.68164e-06	0.000181029
Apbb1	1.54614	1.04419	3.36642	5.68758e-06	0.000181029
Ms4a4b	-0.334808	-0.139368	11.3688	5.8163e-06	0.000184675
Sell	-0.259678	0.0605688	11.431	5.83969e-06	0.000184966
Nrd1	0.35906	0.331469	7.32096	5.8727e-06	0.000185489
Map7	0.585874	0.336991	5.26966	5.88469e-06	0.000185489
Dtx1	0.135432	0.352872	9.40252	5.97375e-06	0.000187841
Trbv20	0.544438	-0.062979	4.56916	6.03683e-06	0.000189368
Abcb1b	-0.379316	0.289954	4.56947	6.1522e-06	0.000192523
Uvrag	0.383162	0.166205	6.84596	6.27246e-06	0.00019579
Bin1	-0.196987	0.10487	7.80658	6.28671e-06	0.00019579
Apol7e	-0.379241	-0.140319	6.75707	6.40214e-06	0.000198855
Sqle	0.412881	0.207682	5.80192	6.41568e-06	0.000198855
A630023P12Rik	-0.354318	-0.764365	4.72162	6.43521e-06	0.000198987
Ankfy1	0.468247	0.633858	6.68606	6.56969e-06	0.000202664
Susd1	-0.783895	-0.296148	3.42014	6.69494e-06	0.00020604
Stat4	-0.419754	-0.25113	7.31508	7.02816e-06	0.000215784
Afap1	1.07844	0.72432	4.0887	7.2002e-06	0.000220546
Ggct	-0.541954	-0.175091	4.59574	7.2394e-06	0.000221089
Gpr55	-0.0343672	1.28628	2.53345	7.25187e-06	0.000221089
Myh9	0.484271	0.796395	9.24378	7.28179e-06	0.000221482
Tsen54	-0.518557	-0.253065	5.35627	7.51702e-06	0.000228104
Dus2	-0.625347	-0.373953	4.78483	7.62127e-06	0.000230549
Hopxos	-2.16649	-0.688643	0.452444	7.63708e-06	0.000230549
Iqgap1	0.313958	0.33525	9.50867	7.66822e-06	0.000230549
Ms4a6d	-0.884382	-0.730016	3.45519	7.66844e-06	0.000230549
Tbxa2r	0.370383	-0.0860959	7.8086	7.88573e-06	0.000236185
Fam174b	-0.673212	0.0201347	4.41518	7.90128e-06	0.000236185
Cdk19	0.537319	0.46387	6.00918	7.92009e-06	0.000236185
Eps15	0.378915	0.415449	7.51442	7.95881e-06	0.000236185
Slc4a2	0.573206	0.522309	5.541	7.96078e-06	0.000236185
Fbxw8	-0.568981	0.186926	4.41257	7.96476e-06	0.000236185
Psd4	0.319179	0.296266	8.17197	8.06462e-06	0.000238603
Gm28935	-0.79914	-0.559577	3.49828	8.37504e-06	0.000247225
Xkr8	-0.965284	-0.739688	2.47169	8.40177e-06	0.000247453
Pald1	-2.42507	-1.40534	0.709785	8.46793e-06	0.000248839
Mtmr3	0.348005	0.505394	7.45746	8.55025e-06	0.000250692
Rasgrp1	0.0117901	0.368601	8.76461	8.64375e-06	0.000252864
Katnb1	-0.499114	-0.355405	5.22379	8.77568e-06	0.000255744
Mki67	-1.9443	1.65679	-0.525199	8.78149e-06	0.000255744
Atg2a	0.423128	0.629243	5.28008	8.9395e-06	0.000259764
Plcg1	0.386928	0.467075	7.96282	8.98987e-06	0.000260646
Dnaja4	-0.488469	-0.370446	4.98904	9.14258e-06	0.000264485
F2rl2	-1.25144	-1.01526	1.51663	9.17849e-06	0.000264935
Gsap	-0.605616	-0.146257	4.31278	9.25341e-06	0.000266507
Hspa1a	-0.64809	-0.994565	4.86608	9.29505e-06	0.000267115
Irf1	-0.218718	-0.347389	8.971	9.38756e-06	0.000269179
D16Ertd472e	-0.329302	-0.254013	6.70313	9.61234e-06	0.000275019
Patj	0.491626	0.473497	6.8159	9.71111e-06	0.000277235
Klhdc1	-0.412943	0.00876741	5.99364	9.82622e-06	0.000279908
Chsy1	-1.25309	-0.779771	2.7453	9.91735e-06	0.000281861
Apobec2	-2.25835	-1.43732	0.47913	9.9381e-06	0.000281861
Fam58b	-0.417501	-0.305424	5.93566	1.03159e-05	0.000291941
Npc2	0.386633	0.156338	8.87934	1.05531e-05	0.000298004
Emp3	0.37859	0.102874	8.305	1.10129e-05	0.000310315
Dpp7	-0.872332	-0.628248	4.03203	1.10825e-05	0.000311502
Kremen1	0.744559	0.469539	5.73103	1.11029e-05	0.000311502
Tdrd5	7.44314	4.4597	-0.964247	1.14087e-05	0.000319394
Serp2	-1.11402	-0.384747	2.28585	1.17005e-05	0.000326589
Cd200r1	1.45313	0.425302	2.00267	1.17159e-05	0.000326589
Ier2	-0.326106	-0.471749	8.68003	1.20312e-05	0.000334662
Gm568	1.11265	-0.241323	1.20316	1.21438e-05	0.000337075
Tnpo2	0.399396	0.399731	5.52756	1.2554e-05	0.00034772
Nfe2l1	0.431628	0.645033	6.50699	1.27148e-05	0.000351426
5930430L01Rik	5.1969	1.52903	-1.6799	1.2748e-05	0.000351595
Pik3r4	0.304272	0.43644	6.28901	1.29737e-05	0.000355886
Cd69	-0.308505	-0.47326	7.80193	1.29813e-05	0.000355886
Bcl3	-0.299995	0.079213	5.66226	1.29855e-05	0.000355886
Chil5	-1.0093	-0.659153	2.61846	1.31681e-05	0.000359821
Prkacb	0.379933	0.426524	8.63223	1.31844e-05	0.000359821
Acaa2	0.332085	0.102518	8.0117	1.34597e-05	0.000366564
Steap3	-3.14596	-1.05872	0.597208	1.35939e-05	0.000369033
Lpcat4	-0.338098	-0.0515905	7.04997	1.3607e-05	0.000369033
Fmnl3	0.048093	0.558065	5.43124	1.38438e-05	0.000374674
Ptpn22	-0.303181	-0.163049	9.06436	1.40934e-05	0.000379573
Dpp4	-0.123837	0.297001	8.45645	1.40987e-05	0.000379573
Plxna3	0.380757	1.47661	1.38341	1.41468e-05	0.000379573
Mlec	0.476502	0.560544	7.02668	1.41474e-05	0.000379573
Gypc	0.504004	0.342594	5.68852	1.41965e-05	0.000379573
Hspa1b	-0.311026	-0.726329	6.86287	1.41997e-05	0.000379573
Rhoq	-1.68996	-0.804619	1.76306	1.46906e-05	0.00039189
4933440M02Rik	-4.18344	-0.630166	0.802909	1.47242e-05	0.000391983
Ctla2a	-1.05079	-0.833627	2.6978	1.4966e-05	0.000396851
Ano10	-0.434879	0.114819	5.83604	1.4968e-05	0.000396851
Snx9	-0.585694	-0.140923	4.69417	1.52247e-05	0.000402835
Copa	0.225185	0.319725	8.97749	1.54061e-05	0.000406411
Btg2	0.149282	-0.139654	8.06219	1.54223e-05	0.000406411
Tcrg-V4	-2.94963	-3.66056	-1.39364	1.55805e-05	0.000409215
Map3k3	0.301228	0.206702	8.2382	1.56098e-05	0.000409215
Map3k8	-0.642672	-0.562685	3.52815	1.5623e-05	0.000409215
Lrig1	0.665902	0.384598	5.21052	1.59471e-05	0.000416867
Pcnx3	0.389365	0.772471	5.50721	1.59805e-05	0.000416902
Med7	-0.875756	-0.40949	2.15106	1.61283e-05	0.000419917
Stk4	0.379066	0.302554	9.20353	1.62507e-05	0.00042226
Tef	0.519483	0.208692	5.2814	1.63133e-05	0.000423041
Hp1bp3	0.256798	0.260264	8.45369	1.6357e-05	0.00042333
Kdm4b	0.333408	0.262789	7.38235	1.74461e-05	0.000450622
Pacs1	0.242559	0.32783	7.89271	1.76642e-05	0.000455351
Fgr	-0.977325	0.140807	2.55728	1.77758e-05	0.000457322
1110032F04Rik	-1.0197	0.0325547	1.92508	1.7986e-05	0.000461276
Arrdc3	0.703416	0.627633	4.65304	1.80003e-05	0.000461276
Mettl8	0.531721	0.181422	5.66928	1.81339e-05	0.000463785
Edem1	0.454795	0.181931	8.4189	1.82744e-05	0.000466462
Runx2	-2.57772	-1.98178	0.539961	1.83147e-05	0.000466578
Dctn1	0.415045	0.387376	7.63501	1.86425e-05	0.000474001
Kremen2	-1.15516	-0.555179	2.95455	1.86894e-05	0.000474266
Rexo2	-0.33368	-0.0961175	7.54699	1.88739e-05	0.000478016
Sntb1	-0.631849	-0.110188	5.07404	1.90637e-05	0.000481885
Xrn2	-0.204494	0.0596525	9.06436	1.9867e-05	0.000501219
Scmh1	0.527836	0.204268	5.06493	1.99249e-05	0.000501706
Gid4	0.230074	0.400421	6.83294	2.07662e-05	0.000521881
AI467606	0.292026	0.070651	8.9774	2.09152e-05	0.000524612
Baiap3	-0.633485	-0.382836	6.43389	2.16599e-05	0.000541331
Mgat4b	-0.679561	-0.201111	3.70124	2.16649e-05	0.000541331
Lrrc75b	0.52343	0.462594	5.01981	2.21669e-05	0.000552451
Smpdl3b	-2.14266	-1.14643	0.83507	2.21948e-05	0.000552451
Uap1l1	-0.456305	-0.00534562	4.85909	2.29057e-05	0.000568886
Scpep1	-0.671113	-0.187151	4.00179	2.29425e-05	0.000568886
Adar	0.32518	0.393327	7.51463	2.31259e-05	0.000572343
Traf1	-0.162874	-0.371452	8.11905	2.32113e-05	0.000573367
Cep170	0.566173	0.745676	4.20622	2.33783e-05	0.0005764
Nup210	0.350824	0.715268	8.95891	2.36045e-05	0.000580875
Hpcal1	0.276682	0.164071	7.79872	2.36978e-05	0.000582071
H2-Ob	-0.371395	-0.116211	6.74947	2.42481e-05	0.000594468
Fam102a	0.3446	0.28826	8.35919	2.44219e-05	0.000597602
Smyd2	-0.599123	-0.192027	3.88727	2.50829e-05	0.000612625
Man2a2	0.454498	0.692352	6.61719	2.51474e-05	0.000613051
Kif22	-0.670198	-0.0783358	3.71775	2.53815e-05	0.000617601
Emc1	0.343697	0.479863	6.7633	2.54653e-05	0.000618484
Mlkl	-2.98949	-1.26784	-0.532408	2.56016e-05	0.000620094
Angptl4	-0.652218	-0.310002	3.95025	2.56269e-05	0.000620094
Scml4	0.298567	0.295565	8.09598	2.57416e-05	0.000621715
Litaf	-0.560053	0.381849	2.70637	2.59468e-05	0.000624475
Mbp	0.334565	0.351232	7.78573	2.59518e-05	0.000624475
Sall2	2.12768	1.39498	1.03861	2.64167e-05	0.000633993
Acoxl	0.0887866	-0.568001	3.59512	2.64523e-05	0.000633993
Ripk3	-0.449869	-0.17842	6.16108	2.64935e-05	0.000633993
Dnm2	0.209373	0.218358	9.41764	2.6997e-05	0.000643897
Madd	0.230413	0.485275	8.11031	2.70063e-05	0.000643897
Atg14	-0.325027	0.0502909	5.54833	2.74181e-05	0.00065252
Gse1	0.616086	0.348324	4.2807	2.75628e-05	0.000654766
Fbln2	2.99076	0.145812	-0.518186	2.80452e-05	0.000665013
Ikzf3	-0.415114	-0.00118656	6.40241	2.83935e-05	0.000672048
Nucb2	0.67059	0.133692	4.03539	2.85107e-05	0.000673598
Gucy1b3	-0.105369	1.88867	0.0477186	2.85638e-05	0.000673628
Gtf3c1	0.493565	0.592995	5.97034	2.92378e-05	0.000688278
Cfap43	0.306761	0.214724	7.40672	2.9443e-05	0.000691857
Fasn	0.400205	0.742841	6.97682	2.95349e-05	0.000692766
Slc43a2	0.399341	0.165361	6.40489	2.96271e-05	0.000693679
Vangl2	1.479	1.24771	1.43297	2.97186e-05	0.000694573
Aebp2	0.379937	0.337369	6.68088	2.98788e-05	0.000697064
Cyth4	0.214655	0.222417	8.99673	2.99365e-05	0.000697162
Armc7	0.309807	0.0210233	7.70006	3.02393e-05	0.000702956
2810474O19Rik	-0.397374	-0.0603113	7.70322	3.03419e-05	0.000704083
Add1	-0.0871311	0.191589	9.68979	3.08531e-05	0.000713992
St8sia1	0.570417	0.223752	5.17841	3.08786e-05	0.000713992
Ifi203	-0.510492	-0.297595	6.98409	3.11093e-05	0.000718052
Cd86	-0.418342	-0.257255	5.49851	3.12671e-05	0.000719377
Gm4956	-3.87683	0.390749	-0.723622	3.12773e-05	0.000719377
9030617O03Rik	-0.38882	-0.00733076	5.33929	3.15588e-05	0.000724572
Fut7	-1.53527	-0.21525	1.42163	3.19806e-05	0.000732963
Slpi	-0.831343	0.247851	2.00927	3.25665e-05	0.00074435
Izumo1r	-0.357628	0.247091	4.88166	3.25918e-05	0.00074435
Ttc7	0.293131	0.463216	7.81189	3.27725e-05	0.000747168
Kdm5c	0.543474	0.779356	6.10552	3.31184e-05	0.000753733
Cyp2d22	0.922246	0.187144	2.64869	3.35718e-05	0.000762719
Sh3tc1	-0.98004	0.259458	2.65599	3.37775e-05	0.000765643
Myo18a	0.864709	0.599864	5.54943	3.38182e-05	0.000765643
Cad	0.286436	0.773784	6.38243	3.44577e-05	0.000777868
Chaf1a	-0.629741	0.476184	1.83961	3.44777e-05	0.000777868
Mtmr4	0.45606	0.32486	6.02126	3.48128e-05	0.000784072
Nedd4l	0.485826	0.263142	6.0952	3.51998e-05	0.000791419
Il15ra	-0.415254	-0.581797	3.77797	3.53422e-05	0.00079325
Mri1	-0.295753	-0.221669	6.94727	3.55675e-05	0.000795758
Tcrg-C1	-1.4306	-2.0019	0.517613	3.55762e-05	0.000795758
Ifit1bl1	0.236315	-0.108533	7.66453	3.57394e-05	0.000797006
Tnfrsf1a	0.472992	0.0345395	5.17094	3.57544e-05	0.000797006
Snrnp200	0.457766	0.583596	7.98967	3.58404e-05	0.000797556
Pi4ka	0.424137	0.619191	6.71917	3.65519e-05	0.000812001
Gm5511	-0.68698	-0.258904	3.20541	3.69421e-05	0.000819271
Gimap6	-0.164718	-0.242111	10.0937	3.70543e-05	0.000819335
Ccnd3	-0.277446	-0.0626255	8.43485	3.70709e-05	0.000819335
Gm1966	-0.739077	-0.395209	6.57675	3.71786e-05	0.000819839
Gbp3	-0.472366	-0.340907	5.27025	3.72374e-05	0.000819839
Grap	0.120565	-0.196958	8.39643	3.72826e-05	0.000819839
Map4	0.292894	0.420889	7.21557	3.74618e-05	0.000820532
Il17ra	0.134081	0.276192	9.21915	3.74782e-05	0.000820532
Klf10	-0.442603	0.0204114	4.87209	3.75032e-05	0.000820532
Epb41	0.401786	0.447107	7.75041	3.75992e-05	0.000821252
Clspn	1.33286	0.841995	1.29618	3.77829e-05	0.000823644
Dirc2	0.203785	-0.0766178	6.91068	3.78592e-05	0.000823644
Atg9a	0.417059	0.473871	4.69942	3.78985e-05	0.000823644
Slc27a4	0.529759	0.379303	4.64875	3.80766e-05	0.000826136
Arid1b	0.549368	0.649386	6.27752	3.87176e-05	0.000837352
Bend4	-0.506669	-0.00640918	4.45592	3.87222e-05	0.000837352
Gm26732	-2.13411	-1.27114	4.92897	3.89161e-05	0.000840149
Rhoc	-4.11392	-1.17843	-1.096	3.91118e-05	0.000842738
Rps4l	-1.31718	-1.14094	1.0293	3.91655e-05	0.000842738
Abcb1a	-0.44884	-0.459978	4.85507	3.94684e-05	0.000847854
Dnaaf5	-0.46915	-0.0329436	6.12571	3.96798e-05	0.000850991
Gpaa1	-0.404571	-0.264148	5.87763	4.01266e-05	0.000859158
Tbc1d2b	0.0115375	0.46013	6.01315	4.0347e-05	0.000862458
Ptpn6	-0.267808	-0.0745178	9.22767	4.09118e-05	0.000873097
Rhobtb2	0.417991	0.442027	6.04501	4.13431e-05	0.000880859
Nab2	0.142003	0.452138	4.98748	4.18197e-05	0.000888964
Zfp36	-0.260434	-0.481219	8.26197	4.18601e-05	0.000888964
Sbno2	0.255846	0.38575	6.67097	4.20809e-05	0.000892197
Gm11695	0.861746	0.0492857	1.86626	4.22778e-05	0.000894915
Igtp	-0.103739	-0.308999	8.58221	4.23744e-05	0.000895504
Arap1	0.237992	0.308106	6.99866	4.29927e-05	0.000907097
Btbd11	0.06147	0.410857	7.34199	4.32252e-05	0.000909842
Hoxa7	1.08278	0.304027	1.26556	4.32626e-05	0.000909842
Ccnd2	-0.216633	0.077331	9.40024	4.34395e-05	0.000912089
Arf3	0.270197	0.339158	7.98042	4.37175e-05	0.000915772
Tmem141	-0.921498	-0.075732	2.45866	4.37936e-05	0.000915772
Unc119	-0.758982	-0.419521	3.35236	4.38798e-05	0.000915772
Sesn1	0.178496	0.30209	8.0777	4.38963e-05	0.000915772
Aqr	0.342037	0.418805	7.68266	4.50196e-05	0.000937705
Dmrta1	-7.55315	-4.38041	-1.03039	4.53138e-05	0.000942324
Zfp52	-0.649382	-0.294017	4.36296	4.54485e-05	0.000943618
Hnrnpul1	0.422733	0.537869	6.85709	4.62111e-05	0.000957217
Ggta1	0.717135	0.510157	4.80104	4.62505e-05	0.000957217
Plcg2	-1.40859	-0.257126	3.06912	4.63985e-05	0.000958755
Rrad	0.379623	-0.0298867	6.06144	4.68756e-05	0.000967079
Fam129a	-0.91312	-0.101364	3.23928	4.72916e-05	0.000973611
Specc1l	0.40913	0.507939	6.7262	4.73418e-05	0.000973611
Ctsd	-0.274647	-0.263884	8.67476	4.75987e-05	0.000977349
Smpdl3a	-0.353706	-0.168559	7.28734	4.79759e-05	0.000982641
Tiparp	0.363943	-0.00513602	5.66279	4.80073e-05	0.000982641
Nebl	-4.57674	-0.345478	-0.444549	4.90983e-05	0.00100339
Ppa1	-0.356365	-0.127732	6.14785	4.94041e-05	0.00100806
Rasl11a	-4.18927	-3.62498	-1.9071	4.99099e-05	0.00101679
Arhgef11	0.988737	0.808942	3.9115	5.00244e-05	0.00101753
Top2b	0.410515	0.459913	9.16968	5.0136e-05	0.00101821
Pten	0.182606	0.34396	7.15213	5.05998e-05	0.00102602
Pdgfb	-3.83905	-0.447499	-0.180405	5.11117e-05	0.00103479
Slc50a1	-0.3048	-0.371316	7.39556	5.14488e-05	0.00104
Cdc42ep3	-0.480537	-0.277207	5.52321	5.18014e-05	0.0010455
Hnrnpl	0.226512	0.314555	8.01005	5.20221e-05	0.00104823
Emid1	0.839521	0.458551	3.74576	5.20976e-05	0.00104823
Lasp1	0.288055	0.283968	7.72781	5.41034e-05	0.00108691
Wdr81	0.661958	0.820505	4.51641	5.42288e-05	0.00108775
F2r	-0.359792	-0.339262	6.25948	5.43822e-05	0.00108915
Cd55	-0.359924	-0.193238	6.93231	5.46536e-05	0.0010929
Ncoa3	0.396307	0.440278	6.70003	5.49422e-05	0.00109699
Gcn1l1	0.468272	0.624308	7.04587	5.50659e-05	0.00109778
Dennd4c	-0.834853	0.0952264	4.87263	5.5253e-05	0.00109982
Ehd1	-0.208557	0.270334	4.64303	5.5436e-05	0.00110161
Zkscan3	-0.330718	-0.288475	6.38268	5.5512e-05	0.00110161
Dnmt1	0.408299	0.441691	7.43753	5.56101e-05	0.00110188
Nacc1	0.338476	0.593088	4.07817	5.57956e-05	0.00110387
Abca2	0.107173	0.765875	6.99688	5.5986e-05	0.00110506
Psip1	0.28935	0.207495	7.78002	5.60254e-05	0.00110506
Wnt5b	0.674964	0.266331	3.90117	5.61357e-05	0.00110556
Cdca7l	-0.474754	-0.0519456	5.76047	5.64077e-05	0.00110924
Elovl6	0.00641825	0.477884	4.17992	5.67244e-05	0.00111378
Numa1	0.379472	0.541594	7.97762	5.75909e-05	0.00112909
Dkc1	-0.267923	-0.0922268	7.80208	5.83167e-05	0.0011416
Slamf6	-0.248735	-0.0206095	8.22563	5.88983e-05	0.00115126
Ier5	-0.121336	-0.279752	7.89578	5.90784e-05	0.00115305
Sbf1	0.34461	0.410485	8.01312	5.9746e-05	0.0011632
Anapc11	0.225883	-0.147422	6.39542	5.97773e-05	0.0011632
Gpr174	-0.445606	-0.372109	5.76208	6.01599e-05	0.0011689
Tpi1	-0.32209	0.058684	6.479	6.04108e-05	0.00117202
Nup153	0.0486033	0.467829	7.61579	6.05977e-05	0.0011739
Ppp1r3b	1.66316	0.939981	2.48478	6.12435e-05	0.00118348
Sfxn1	-0.429479	-0.118476	6.69936	6.12739e-05	0.00118348
Ezr	0.247206	0.0972803	10.0869	6.18952e-05	0.00119371
Gm28942	-1.21846	-0.563167	1.80584	6.21932e-05	0.00119737
Cnst	0.632378	0.495225	5.73163	6.22689e-05	0.00119737
Ccdc50	-0.803336	-0.204613	3.35318	6.26379e-05	0.00120268
Grasp	-0.70664	-0.0923656	3.23714	6.2843e-05	0.00120485
Iigp1	0.0910965	-0.422519	4.75468	6.38073e-05	0.00122154
Tagln2	0.268005	0.08384	9.47659	6.58276e-05	0.00125836
Tnrc18	0.338434	0.554484	5.38868	6.61906e-05	0.00126344
Rras	-0.467763	-0.288718	4.37173	6.72385e-05	0.00128157
Cebpb	-2.15177	-2.05705	3.8999	6.77292e-05	0.00128903
Atp10a	0.25809	0.464539	5.51683	7.02861e-05	0.00133574
Zfp180	0.402987	0.283742	6.42591	7.04292e-05	0.00133651
Flot1	-0.216806	-0.00327361	7.25969	7.0686e-05	0.00133943
Jak3	-0.103107	0.19807	8.40493	7.09965e-05	0.00134336
Tmem164	0.358794	0.578186	5.91851	7.19688e-05	0.00135826
Spn	0.126428	0.362138	6.62063	7.21302e-05	0.00135826
Pla2g16	-0.440183	-0.262849	6.34774	7.21914e-05	0.00135826
Mfhas1	-0.23047	0.0617482	6.36958	7.2201e-05	0.00135826
Ugcg	-0.816253	-0.488707	7.97903	7.36087e-05	0.00138144
Snx4	-0.224938	0.0486363	8.37859	7.36458e-05	0.00138144
Il6st	0.0713513	0.402615	8.25383	7.46242e-05	0.00139778
Pycr1	1.5718	0.603963	1.24848	7.49582e-05	0.00139954
Ly6e	-0.0724638	-0.299806	10.4563	7.50475e-05	0.00139954
Mcur1	0.367991	0.285908	6.17687	7.51079e-05	0.00139954
Ecm1	-0.60209	0.219685	2.85787	7.5148e-05	0.00139954
Cbx4	0.277651	-0.0850557	7.04926	7.54935e-05	0.00140396
Fuca1	-0.297741	-0.222474	6.6711	7.58439e-05	0.00140847
Tmem120b	0.686821	0.158833	3.33098	7.60857e-05	0.00141082
Ifit2	0.429759	0.110622	5.37158	7.61875e-05	0.00141082
Nefh	-0.476151	0.0461427	4.85316	7.67942e-05	0.00142004
Pepd	-0.283324	0.0533241	7.52756	7.69165e-05	0.00142028
Ccdc82	0.390109	0.204679	6.16633	7.75384e-05	0.00142791
H6pd	0.560595	0.495902	5.41042	7.75488e-05	0.00142791
Abca7	0.523509	0.672299	7.10206	7.79023e-05	0.00143239
Ddx3x	0.228962	0.256372	7.77364	7.87801e-05	0.00144649
Tnks1bp1	0.593605	0.858467	3.07265	7.99563e-05	0.00146602
Grap2	0.382837	0.100416	6.54722	8.00719e-05	0.00146607
Atp6ap2	0.260473	0.0373501	7.18979	8.08684e-05	0.00147667
Ly75	-0.0776228	0.461865	6.7095	8.08777e-05	0.00147667
Plod3	-0.601063	-0.491627	3.55549	8.17379e-05	0.00149029
Mroh1	0.334845	0.380323	6.10169	8.21231e-05	0.00149521
2810001G20Rik	-0.524644	-0.00682813	4.55887	8.30494e-05	0.00150997
Zdhhc20	-0.222237	0.0135018	8.1766	8.36427e-05	0.00151863
Cabin1	0.31324	0.440888	6.59038	8.38827e-05	0.00152087
Fbln1	1.01214	1.70747	1.41316	8.45897e-05	0.00153156
Slc9a6	0.168975	0.516433	4.66156	8.5026e-05	0.00153546
Fhl2	-1.52488	-0.441718	1.98305	8.50411e-05	0.00153546
Tapt1	0.300939	0.0321168	7.50701	8.55121e-05	0.00154182
Dock11	0.281084	0.676948	7.95912	8.72094e-05	0.00157025
Trbv12-2	-0.323	-0.129636	6.77852	8.73772e-05	0.0015711
Pidd1	-0.526756	-0.184273	3.98394	8.8239e-05	0.00158441
Nup160	0.312087	0.366922	6.35741	8.87657e-05	0.00159167
Ubc	-0.236415	-0.236711	8.16969	9.03632e-05	0.00161809
Rasd1	-1.10976	-1.62396	0.6858	9.06906e-05	0.00162172
Rbsn	0.452309	0.370348	5.62453	9.0987e-05	0.00162347
Srebf1	0.239537	0.270329	7.9356	9.1038e-05	0.00162347
Sept11	-0.184006	0.270972	6.5977	9.29311e-05	0.00165496
Fuca2	-0.144784	0.231325	5.87187	9.35988e-05	0.00166242
Man1c1	-0.306877	0.50926	3.29095	9.36053e-05	0.00166242
Rgs11	-0.888065	-0.708919	5.53066	9.42663e-05	0.00167188
Rnf43	-1.14121	-0.873676	2.48916	9.45599e-05	0.00167329
Rassf2	0.249959	0.350997	7.97688	9.46031e-05	0.00167329
Pmepa1	0.943817	0.425059	1.98595	9.49112e-05	0.00167488
Tmem238	-0.794562	-0.315887	3.43303	9.49885e-05	0.00167488
Anp32e	0.26446	0.341366	7.98713	9.5079e-05	0.00167488
Csrnp1	0.590488	0.389546	5.52826	9.58674e-05	0.00168649
Ezh1	0.253703	0.272498	7.52127	9.61481e-05	0.00168914
Ap5b1	0.557085	0.257574	4.5236	9.65586e-05	0.00169407
Cdca5	-1.4445	-0.0456147	0.807502	9.76327e-05	0.00171061
Kcnn4	0.19556	-0.0195112	9.06812	9.80006e-05	0.00171475
Tnfrsf18	-0.307885	-0.0850527	6.44566	9.85926e-05	0.00172279
Tle3	0.320994	0.504483	6.22455	9.91641e-05	0.00173045
Atf6	-0.982654	-0.109963	2.57792	0.000100567	0.00175259
Aacs	0.227491	0.239647	6.48737	0.000100732	0.00175311
Arl4a	-0.229142	-0.341069	5.74618	0.000101014	0.00175476
Cercam	0.0237287	0.662071	3.20976	0.000101096	0.00175476
Sptbn1	0.334193	0.659807	8.1982	0.000102165	0.00176873
Khsrp	0.2758	0.496312	6.30743	0.000102173	0.00176873
AI854703	-0.565537	-0.572443	3.59688	0.000102451	0.00177119
Vwa5a	-0.405248	-0.0338737	5.63988	0.000104299	0.00180055
Mknk2	0.06405	0.330689	8.37818	0.000104426	0.00180055
Cyp51	0.325059	0.396834	6.03491	0.000104689	0.00180269
Ntrk3	0.543785	0.293677	5.30088	0.000105173	0.00180865
Pipox	3.31239	0.145636	-1.08707	0.000105376	0.00180975
Arhgdig	-3.28179	-1.39952	-0.760681	0.000106919	0.00183382
Prkd2	0.22491	0.107787	8.9139	0.000108176	0.00185294
Ptpn2	-0.262349	-0.197094	6.83774	0.000108436	0.00185466
Phrf1	0.356811	0.416897	7.34941	0.000108561	0.00185466
Cd163l1	-2.13886	-5.72261	-0.582004	0.000108887	0.00185778
Mir6236	0.798783	1.26949	5.88101	0.000109446	0.00186489
Pmm2	-0.286644	-0.24998	6.65563	0.00010967	0.00186626
Slc25a23	0.581936	0.421094	3.91159	0.000109949	0.00186857
Reep5	0.0806062	0.338485	6.29682	0.000110361	0.00187311
Tmem126a	-0.422797	-0.226358	5.27507	0.000111688	0.00189317
Ifit1	0.284194	-0.0709763	6.308	0.000112567	0.00190505
Med12	0.19183	0.629766	6.29646	0.000112963	0.00190505
Tspan14	0.316126	0.132163	7.73817	0.000112971	0.00190505
Galnt10	0.295607	0.249573	8.42093	0.000112974	0.00190505
Synj1	0.39245	0.521532	5.27892	0.00011402	0.0019161
Aplp2	0.384632	0.254502	6.76108	0.000114061	0.0019161
Polg	0.25238	0.0100165	7.04027	0.000114071	0.0019161
Xkrx	0.580283	0.71152	5.11408	0.000114775	0.00192544
Zfp467	1.27092	0.40784	2.30751	0.000116211	0.00194702
Lrmp	-0.350851	-0.153594	7.15377	0.000116894	0.00195595
Ndst1	0.486479	0.770928	4.65089	0.000117176	0.0019564
Dbf4	-0.515401	-0.209121	4.933	0.000117222	0.0019564
Pde4d	0.401591	0.223403	4.64696	0.000117682	0.00195999
Calcrl	0.667216	0.491312	5.51861	0.000117738	0.00195999
Cltc	0.303924	0.528328	7.64156	0.000118617	0.0019721
Ly6d	2.56148	1.06094	0.0482887	0.000118936	0.00197488
Faah	-0.212433	0.0776623	7.92669	0.000119477	0.00198133
Fcgrt	-0.250946	-0.274588	6.63267	0.000122169	0.00202341
Phf11b	-0.224087	-0.3079	6.44488	0.000123037	0.00203519
Zfp740	0.38993	0.337808	7.71103	0.00012336	0.00203795
Dnajb1	0.134917	-0.110507	7.64518	0.000123807	0.00204274
Med30	0.28543	-0.0205509	6.55621	0.000125808	0.00207312
Card6	0.356039	0.311859	5.4481	0.000126217	0.00207704
Ccdc148	-2.14866	-0.0243014	0.282292	0.000126365	0.00207704
Larp4b	0.244582	0.378922	7.07285	0.00012789	0.00209946
Lactb	-0.15557	0.34	5.17146	0.000129062	0.00211603
5730508B09Rik	0.277483	0.058426	6.77733	0.000129412	0.00211909
Capn1	0.145869	0.421408	7.02195	0.000129989	0.00212587
Gm15133	-1.34534	-0.802506	1.68772	0.000132491	0.00216408
Atg2b	0.31402	0.562568	5.45632	0.000132941	0.0021687
Tcf7l2	3.11264	1.95579	0.745696	0.000133279	0.0021715
Malt1	-0.38902	0.0334723	6.49302	0.000134452	0.00218787
Rnf157	-1.86776	-0.929381	3.15242	0.000136412	0.00221699
Cnot1	0.424806	0.74119	6.89091	0.000139546	0.00226511
Dennd2d	-0.376801	-0.205772	8.16624	0.000140032	0.00227015
Zfp511	-0.320524	-0.333837	5.01295	0.000140286	0.00227144
Ets1	0.157813	0.3878	10.6321	0.000140943	0.00227805
Ndufaf4	-0.374299	-0.279991	5.35043	0.000141044	0.00227805
Nfkbiz	-0.6038	-0.360424	5.0113	0.000141697	0.00228577
Ltb	0.162526	-0.110056	10.6667	0.000142003	0.00228787
Ttc39b	-0.543927	-0.268178	4.80565	0.000142221	0.00228854
Itga7	-0.933675	0.176656	1.25616	0.000142863	0.00229604
Ehd3	-0.187094	-0.222862	8.05763	0.000143821	0.00230858
Gigyf1	0.331188	0.432827	5.47297	0.000144256	0.00231272
Ralb	0.555666	0.586789	4.67999	0.000146083	0.00233913
Chd7	-0.618253	-0.465048	6.89692	0.000148151	0.00236933
Dennd4b	0.331513	0.440619	6.50916	0.000148549	0.00237277
Krtcap3	-0.475263	-0.527311	3.87867	0.000149232	0.00238077
Abcg2	0.5271	0.225151	3.85994	0.000149577	0.00238335
Cyth1	0.28076	0.203669	9.12284	0.000150072	0.00238831
Fam65b	0.120888	0.276149	9.86036	0.000150585	0.00239356
Smurf1	0.285611	0.340987	6.43494	0.000151701	0.00240834
Vprbp	0.43288	0.625442	6.12064	0.000152	0.00241015
Galnt6	0.190073	0.210358	8.7529	0.000152858	0.00241932
Brd2	0.258996	0.265867	8.45693	0.00015295	0.00241932
Lat	0.193175	-0.119452	9.48194	0.000154031	0.00243346
Rrbp1	-0.475801	-0.209309	5.29453	0.000154951	0.00244504
Khdrbs1	0.253531	0.182423	7.94205	0.000155175	0.0024456
Ccnb2	-2.283	0.0732081	0.125995	0.000157366	0.00247713
Ing5	0.331022	0.391439	6.03126	0.000160018	0.00251584
Znrf1	0.241025	-0.0255615	7.30317	0.000160385	0.00251857
Mcoln3	0.726543	0.517008	3.72907	0.000161098	0.0025239
Them6	0.720138	0.571191	4.28302	0.000161113	0.0025239
Snx10	-0.800098	-0.421354	4.11284	0.000161409	0.00252551
Atp8b2	0.112514	0.417045	7.52255	0.000161753	0.00252786
Mcoln2	-0.412028	-0.254474	5.18803	0.000162183	0.00253153
Osbpl11	0.355371	0.281778	6.23533	0.00016266	0.00253594
Gm17018	-0.378205	-0.241911	5.12855	0.000163027	0.00253602
Ptp4a3	-0.300445	-0.0660574	7.609	0.000163055	0.00253602
Il4ra	-0.242971	-0.104295	8.60788	0.000163604	0.00254024
Fam69a	-0.260342	-0.156715	6.90721	0.000163875	0.00254024
Ap1g2	-0.303629	-0.180331	7.48222	0.000163989	0.00254024
Nfrkb	0.328892	0.309742	6.92219	0.000164107	0.00254024
Kcnj8	-4.65776	-1.14895	-0.910591	0.000164723	0.00254675
Gale	-0.654161	-0.364975	3.50216	0.000165443	0.00255485
Flot2	0.39314	0.267882	6.48136	0.00016576	0.0025567
Dhx8	0.2919	0.251933	7.28838	0.000166942	0.00257189
Rundc3a	-0.871057	-0.556977	2.91825	0.000170386	0.00262185
5430427O19Rik	-2.4347	-2.01173	0.753457	0.000171723	0.00263931
Lef1	0.0976949	0.219218	10.135	0.000173916	0.00266578
Tmem127	0.278902	0.400973	6.75555	0.000173983	0.00266578
Mast3	0.428455	0.431317	5.984	0.00017406	0.00266578
Islr	2.93842	-0.0873014	0.0969025	0.000174624	0.00267127
Stk10	0.253658	0.387486	9.3323	0.000175225	0.00267525
Ulk2	0.365545	0.44823	6.14581	0.000175295	0.00267525
Pde3b	0.259305	0.324865	8.38174	0.000175846	0.00267822
Fbxl12	0.137518	-0.215299	5.90665	0.000175901	0.00267822
Jmy	-0.401122	-0.457204	4.27547	0.000176171	0.0026792
Ttpal	0.138091	0.394586	6.38115	0.000176926	0.00268754
Sh2d3c	-0.251377	-0.0525264	7.80669	0.000177413	0.00269179
Slc27a6	1.1958	1.07765	2.06658	0.000178328	0.00270253
Nmrk1	-0.586203	-0.431799	4.24245	0.000178794	0.00270644
AW112010	-0.327156	-0.282105	8.93506	0.000179025	0.00270678
Kcna2	1.04422	0.469952	3.793	0.00017984	0.0027135
Gm24949	0.278977	-0.763543	3.82913	0.000179886	0.0027135
Aqp9	-1.09962	-0.941625	1.59334	0.000181428	0.00273241
Vav2	-0.821666	0.711048	1.57629	0.000181559	0.00273241
Paqr7	0.292422	0.263727	6.25968	0.000184485	0.00277325
Tusc2	-0.0864847	-0.279687	6.07832	0.000185097	0.00277923
Map3k4	0.278286	0.412515	5.83589	0.000187441	0.00281118
Rabep2	-0.441725	-0.224188	6.22758	0.000188337	0.00282137
Tln1	0.31741	0.552215	9.1682	0.000189504	0.00283559
Actn1	0.498194	0.50647	7.34045	0.000190502	0.00284725
Tspan31	-0.192576	-0.364171	5.57091	0.000191123	0.00285242
Sytl2	-0.642882	-0.236714	4.38891	0.000191286	0.00285242
Kansl3	0.215217	0.295545	6.58014	0.00019201	0.00285994
Tex2	0.296254	0.400465	5.25411	0.000192855	0.00286783
Tubb3	-0.563294	0.500024	1.91914	0.00019298	0.00286783
Gyg	-0.28384	-0.0147286	5.51916	0.000194429	0.00288397
Gm12250	-0.313438	-0.427498	5.34084	0.00019451	0.00288397
Sgk3	0.397186	0.127315	6.44988	0.000195381	0.00289354
Snx25	-1.87911	-1.63246	3.35073	0.000195709	0.00289354
Upf1	0.279231	0.352129	7.68356	0.000195822	0.00289354
Osbpl6	-1.14819	-0.0477305	2.21826	0.000197295	0.00291201
Tlr12	0.430963	0.0810643	5.71356	0.000198884	0.00293214
Frrs1	-0.384929	-0.228055	5.55015	0.000199901	0.00294088
5830411N06Rik	-0.180299	-2.43748	-0.192249	0.000200035	0.00294088
Mief1	0.318384	0.407285	5.32616	0.000200155	0.00294088
Dvl2	0.37981	0.214465	6.20222	0.000201498	0.00295727
Esrp2	-2.3078	0.43428	0.359082	0.000202095	0.0029627
Msmo1	0.289174	0.124445	6.28501	0.000203146	0.00297476
Sfpq	0.318666	0.324673	6.2985	0.000203656	0.00297887
Slc39a10	0.236617	0.412917	4.87025	0.000204559	0.00298663
Abl1	0.498368	0.622485	5.32706	0.000204645	0.00298663
Ppcdc	-0.678462	-0.814796	7.01757	0.000205922	0.0030019
Lad1	-0.980168	0.339161	2.18743	0.000207108	0.0030158
Ctsf	-2.17916	-0.944	-0.0880038	0.000208415	0.00303144
Abcb9	-0.206813	-0.397085	5.91073	0.000208907	0.00303521
Spin1	0.240018	0.345791	6.34071	0.000209441	0.00303959
Aff1	0.508703	0.320048	5.38844	0.000210993	0.0030587
Wls	0.192362	0.394083	6.08024	0.0002114	0.00306118
Pced1b	0.35351	0.234143	5.96795	0.000212365	0.00307174
4931406P16Rik	0.325155	0.322097	4.87679	0.000213163	0.00307986
Abhd11	-0.398209	-0.380882	5.67213	0.000214149	0.00309068
Gpc1	-0.495724	0.0215578	4.48801	0.000215415	0.00310387
Filip1l	-0.361587	-0.125042	5.88297	0.000215695	0.00310387
Gm12185	-0.498707	-0.27285	5.02308	0.000215778	0.00310387
Abcc1	0.348874	0.265167	5.62112	0.000216211	0.00310566
Ppp6r3	0.395551	0.391041	6.63073	0.00021638	0.00310566
Cep19	0.0273276	-0.30118	5.3345	0.000217106	0.00311265
Tspan3	0.362041	0.0731741	5.91349	0.00021735	0.00311272
Ambra1	0.337355	0.485063	6.03332	0.00021801	0.00311874
Nfkbid	-0.502801	-0.534171	5.51055	0.000218878	0.00312772
Tmem167b	0.395549	0.347664	5.72372	0.000219837	0.00313799
Slfn2	0.254227	0.0172673	9.49011	0.000220929	0.00315011
Cep68	0.250386	0.353961	6.00559	0.000223141	0.00317715
Satb1	0.188682	0.0858715	10.0429	0.000223313	0.00317715
Gtpbp1	0.252313	0.352448	7.65666	0.000225066	0.00319711
Cmya5	-1.43341	-0.909236	1.22398	0.000225208	0.00319711
Slc6a19os	1.21199	0.174223	0.414679	0.000227542	0.00322673
Arhgap10	0.777518	0.164463	2.76387	0.0002285	0.00323679
Sars2	-0.298598	-0.182046	5.54451	0.000229032	0.00324081
Slfn5	0.484838	0.22934	5.29115	0.000230208	0.0032539
Phf11a	-0.794341	-0.807469	2.9035	0.00023197	0.00327525
Itgb7	0.219416	0.196873	10.9768	0.000233145	0.00328438
Itgb3	1.04463	0.557282	3.96095	0.000233313	0.00328438
Exosc8	-0.252549	-0.210764	6.89897	0.000233373	0.00328438
Arel1	0.185478	0.469746	5.81862	0.000233969	0.00328921
Csrnp2	0.509321	0.403341	4.44667	0.000234398	0.00329169
Evi2a	-0.403002	-0.299167	4.74039	0.000237817	0.0033361
Ppp6r1	0.181992	0.248122	9.38302	0.000238143	0.00333708
Zfp106	0.140424	0.427038	6.07036	0.000238684	0.00334106
St6galnac3	-0.815335	-0.822764	1.53832	0.000240376	0.00336114
Cdk17	-0.123242	0.217165	7.78231	0.000240895	0.00336478
Arhgap33	1.6985	1.79726	0.131334	0.000243059	0.00339136
Themis	0.350881	0.111235	7.97564	0.000243533	0.00339434
Mndal	-0.274478	-0.099194	7.47666	0.000246637	0.00343392
Foxj2	0.357812	0.331903	5.79131	0.000248412	0.00345494
Decr1	-0.467613	-0.0207792	3.7943	0.000249962	0.0034728
Itgb2	-0.223312	-0.0213757	9.79908	0.000251119	0.00348168
Zcchc24	1.79217	1.16394	1.03243	0.000251137	0.00348168
Fgfr1op	-0.510933	-0.176354	4.95764	0.000251701	0.00348579
Sptan1	0.372246	0.646453	7.26184	0.000254588	0.00352202
Gm43703	0.949205	0.105102	1.32939	0.00025829	0.00356945
Nab1	-0.809871	-0.258878	6.95138	0.000260567	0.0035971
Tmem237	-0.5557	0.106908	3.15814	0.00026194	0.00361075
Rlf	0.374787	0.300142	6.16294	0.000262111	0.00361075
Med1	0.265666	0.306182	6.17996	0.000264807	0.00364404
Stag2	0.462669	0.485368	7.22238	0.000266103	0.00365801
Hmha1	0.199588	0.179265	11.2353	0.000267904	0.00367828
Cd72	-0.312806	-0.0374724	6.86577	0.000268143	0.00367828
Gbp10	-0.572842	-0.588882	3.63566	0.000268921	0.00368507
Thap3	-0.393806	-0.395283	5.79492	0.000270192	0.00369859
Pgs1	0.0497897	-0.190472	6.51012	0.000271377	0.00370365
Ppm1h	0.285847	0.00224211	6.77366	0.000271407	0.00370365
Flna	0.360716	0.684207	9.65349	0.000271465	0.00370365
Ppan	-0.330908	-0.362763	6.79982	0.0002717	0.00370365
Afdn	-1.60623	-0.778165	1.88314	0.000272362	0.0037088
Rora	0.635214	0.236631	3.8776	0.000272962	0.00371308
Ttc3	0.251454	0.268947	7.50752	0.000273657	0.0037183
Atmin	0.324295	0.43697	5.84185	0.000274158	0.0037183
Cep120	0.29085	0.267967	7.11612	0.000274202	0.0037183
Ddx43	-1.29312	-0.652388	1.53116	0.000277842	0.00376076
Pecr	-0.602436	-0.342457	3.55115	0.000278099	0.00376076
9930012K11Rik	0.329484	-0.214807	4.08972	0.000278523	0.00376076
Insig1	0.462426	0.4625	4.4663	0.000278712	0.00376076
Mdm1	-0.532065	0.0484362	3.85524	0.000278778	0.00376076
Sos2	-1.47995	-0.741701	3.15886	0.000279311	0.00376405
Stx2	0.240713	0.217942	7.37523	0.000279976	0.00376733
Gm16602	-2.33512	-1.96024	-0.935201	0.000280133	0.00376733
Hnrnpll	0.432365	0.185806	5.47966	0.000281793	0.00378574
Poldip3	0.231711	0.234228	7.76339	0.000282443	0.00379056
Sorcs2	0.195662	0.528697	4.13489	0.000285425	0.00382663
Focad	0.315265	0.448937	6.09113	0.000286911	0.0038426
Qsox1	0.285866	0.276326	5.8352	0.000287257	0.00384328
A630001G21Rik	-0.493541	-0.291715	4.76095	0.000288625	0.00385761
Ly6k	0.791238	0.331058	2.1839	0.000289786	0.00386641
Kctd10	-0.232749	0.068752	6.81691	0.000290131	0.00386641
4930581F22Rik	-0.741526	-0.803394	3.45305	0.000290253	0.00386641
Stap1	-0.323501	-0.252295	5.28558	0.000290471	0.00386641
Scg5	0.623665	0.438934	2.9025	0.000291294	0.00387341
Susd4	-1.19009	-0.507031	1.8303	0.000292984	0.0038919
Scrib	0.303062	0.594429	4.23847	0.000293581	0.00389585
Scd2	0.298909	0.556727	5.79805	0.00029865	0.00395908
Taf1a	-0.249309	-0.350819	5.14521	0.000299371	0.00396461
Nusap1	-0.0640666	1.83929	-0.167789	0.00030068	0.00397571
Commd4	-0.27816	-0.233426	7.00159	0.00030082	0.00397571
Rnf103	0.362479	0.26964	5.94234	0.000301495	0.0039806
Gimap9	-0.0134109	-0.252449	7.33554	0.000301923	0.0039822
Dhrs13	0.692993	0.16651	2.01596	0.000307146	0.00404699
Lcp2	0.185246	0.0524486	8.85375	0.00030843	0.00405979
Txndc5	-0.290276	-0.135197	7.1977	0.000309955	0.00407575
Il16	0.217175	0.0300503	8.72411	0.000311872	0.00409682
Golim4	-0.448893	-0.0257241	4.94228	0.00031313	0.00410768
Dstn	-0.510777	-0.365202	4.23968	0.00031333	0.00410768
Gucy1a3	1.14696	2.05414	0.912634	0.000313763	0.00410922
Prkar2a	-0.415365	-0.0961657	5.13588	0.000314785	0.00411846
Slc8b1	-0.41489	-0.00172836	4.03613	0.000315635	0.00412247
Abhd4	-0.744797	-0.499124	3.09447	0.000315725	0.00412247
Cd99l2	0.550995	0.373698	3.52029	0.000319555	0.00416831
Ydjc	-0.643263	-0.388665	2.89931	0.000320778	0.0041767
Alkbh4	0.246406	-0.0516342	6.94808	0.00032084	0.0041767
Zp3r	2.07751	-0.171633	-0.316083	0.000321531	0.0041815
Pecam1	0.224866	0.29261	7.81203	0.000325177	0.00422282
Slc25a33	-0.627892	-0.263685	3.64254	0.000325356	0.00422282
Serpinb1a	1.53349	0.893374	1.58594	0.000325955	0.00422638
Birc5	-2.2882	0.171874	0.13282	0.000326559	0.00423
Adam10	0.208903	0.44164	7.54712	0.000329177	0.00425967
mt-Rnr1	-0.402798	-0.726538	6.15421	0.00033035	0.0042706
A930002I21Rik	0.276408	-0.164121	4.91575	0.000331053	0.00427544
Klf13	0.256266	-0.00891826	8.6173	0.000332251	0.0042816
Tle1	0.375318	0.167033	5.73679	0.000332433	0.0042816
BC043934	0.303023	0.130971	5.77622	0.000332517	0.0042816
Dock10	0.207639	0.440752	8.69889	0.000334012	0.00429661
Canx	0.170205	0.375554	8.36753	0.000334589	0.00429979
Nr4a2	-1.68184	-0.34411	0.33484	0.000336385	0.0043186
Arhgap18	-0.33727	0.192062	4.85383	0.000337757	0.00433194
Trbv13-3	0.151913	-0.146497	6.19874	0.00033822	0.0043336
Kdm1b	0.265568	0.198985	6.26256	0.000338933	0.00433848
Kmt5b	0.316462	0.322412	6.83952	0.000340715	0.004357
Mtss1	0.110891	0.590562	3.74196	0.000341476	0.00436245
Phf1	0.194188	-0.0536201	6.80785	0.000343519	0.00438425
Kcnb1	-1.5324	-0.764799	0.136083	0.000346654	0.00441714
Hmgcr	0.308535	0.414136	6.81634	0.000347168	0.00441714
mt-Nd2	-0.499916	-0.583618	7.68874	0.000347211	0.00441714
Snx19	0.18915	0.414506	6.2731	0.000347453	0.00441714
Hook1	0.47709	0.470948	5.24607	0.000349072	0.00443339
B4galt5	-1.27571	-0.654048	3.95927	0.000349817	0.00443852
Plat	-1.22503	-1.14077	1.27493	0.000351201	0.00445174
Sh3bp5	0.173363	0.205273	8.27952	0.000354486	0.004489
Osgin1	1.94744	0.934266	0.841552	0.000355456	0.00449692
Capn3	0.481119	-0.255614	2.12239	0.000357423	0.00451742
Ankrd13c	0.418967	0.369561	6.19307	0.000357876	0.00451875
Emilin1	0.354865	0.322133	5.4105	0.000358518	0.00452246
Zscan12	-0.496159	-0.42426	3.70564	0.000360983	0.00454916
Lpxn	-0.228858	-0.267362	7.31018	0.000363379	0.00457493
Adgrb2	-0.363334	0.211319	4.03666	0.000363921	0.00457732
Fam178a	0.315116	0.442548	6.05539	0.000365992	0.00459893
Usp20	-0.464668	-0.0685238	6.05978	0.000366698	0.00460335
G6pc3	-0.369438	-0.0786619	5.14839	0.000370098	0.00464156
Cxxc5	-0.0868221	0.28001	5.96475	0.000370516	0.00464233
Mob3b	0.612416	0.324445	3.0651	0.000371063	0.00464363
Dtl	-0.845492	-0.581103	3.39955	0.000371334	0.00464363
Ptpn7	-0.239277	-0.0791498	7.60273	0.00037292	0.004659
Jak2	-0.229437	0.10757	7.21948	0.000373826	0.00466344
Sirt7	-0.186902	-0.350298	8.36459	0.000373992	0.00466344
Trappc6a	-0.258768	-0.324496	5.96148	0.000374452	0.0046647
1700061G19Rik	-0.714624	0.0446003	1.67685	0.000375437	0.0046696
Fanci	0.681095	0.507189	3.07905	0.000375893	0.0046696
Dgkd	0.223691	0.343119	7.39334	0.000375921	0.0046696
Gatad1	0.582104	0.60703	3.89722	0.000377266	0.00468175
Fam3c	0.348296	0.202782	7.17384	0.000377618	0.00468175
Cd9	-0.248715	0.0942126	5.71598	0.000378386	0.00468664
Susd6	0.285685	0.386728	7.1209	0.000378733	0.00468664
Fnbp1	0.0299263	0.239502	7.47201	0.000382188	0.0047215
Lamc1	3.46316	3.13814	-0.838765	0.000382276	0.0047215
Ptch1	0.547079	0.672454	4.5467	0.000383091	0.00472709
Ankrd13b	-1.33267	-0.339462	1.73205	0.000384413	0.00473891
Pcif1	0.216621	0.116342	7.94763	0.000387535	0.00477288
Lfng	-0.03597	0.437031	8.1546	0.000389938	0.00479793
Serinc5	0.350198	0.837137	3.67756	0.000394303	0.00484706
Epb41l5	-1.5044	-0.683327	0.639541	0.000395858	0.00486159
Clcn6	0.890451	0.79386	4.06794	0.000402588	0.00493957
Sun1	0.252508	0.317687	6.83684	0.000403621	0.00494737
Rab3gap1	0.22988	0.296424	7.14134	0.000403983	0.00494737
Hivep3	0.36056	0.60037	3.48809	0.000405953	0.00496682
Bcl2l11	-0.175273	0.224701	5.32745	0.000407787	0.00498458
Dtx3	-0.719422	-0.518697	5.32098	0.000409608	0.00500213
Zfyve19	-0.336433	-0.281158	5.81412	0.000410237	0.00500512
Tgfbr2	0.1999	0.303295	8.82538	0.000411631	0.00501566
Hipk2	-1.03561	-0.30076	3.1551	0.000412253	0.00501566
Zfp354c	0.578654	0.30289	4.11925	0.000412256	0.00501566
Golga3	0.298995	0.370223	5.93651	0.000413094	0.00502115
Stmn1	-0.612471	0.0487505	2.8315	0.000414109	0.00502879
Dctd	-0.761009	-0.165194	3.14009	0.000415598	0.00504218
Itgb1	-0.308804	-0.0108705	6.93368	0.000416339	0.00504385
Hdlbp	0.168846	0.336314	7.01171	0.000416511	0.00504385
Cep250	-0.169912	0.18246	5.91336	0.00041703	0.00504545
Tapbpl	0.123225	-0.103919	8.25475	0.00041904	0.00506418
Rabggta	-0.186532	-0.300551	6.94139	0.000419914	0.00506418
Txndc15	0.254291	0.233189	7.14069	0.000420298	0.00506418
Myc	-0.216203	-0.0968339	7.91956	0.00042036	0.00506418
Kansl1	0.30313	0.296086	7.37095	0.000420523	0.00506418
Prkd3	0.169221	0.350201	6.89586	0.000422503	0.00508331
Ldoc1l	0.295384	0.330623	4.7769	0.00042534	0.00511049
Svil	0.329941	0.422922	6.19087	0.000425662	0.00511049
Fkbp15	0.224542	0.19685	6.69982	0.000425939	0.00511049
Slain2	-0.00321073	0.210192	6.69995	0.000426825	0.0051164
Rabl2	-1.39301	-0.0878614	0.527012	0.000427345	0.00511792
Gfi1	0.429222	0.134867	5.16155	0.000427763	0.00511822
Ube4b	0.272043	0.427978	6.07538	0.000428561	0.00512306
Arrb1	0.448603	0.55991	4.17939	0.000429094	0.00512472
Mical1	-0.244935	0.0664318	8.15696	0.000429668	0.00512687
Dnajc6	3.17787	2.04989	0.0186684	0.000430609	0.00512935
Ubqln2	0.494902	0.2244	4.08057	0.000430664	0.00512935
Gm45552	0.190348	0.0124601	8.07699	0.000431449	0.005134
Ttc7b	-1.6108	-1.2032	3.96768	0.000438246	0.00521013
Prps2	0.334013	0.354405	7.00045	0.000441648	0.00524291
Usp3	0.185879	-0.0519813	7.18998	0.000441809	0.00524291
Ppil1	-0.35871	-0.21784	5.76824	0.000443928	0.00526326
Fam234b	0.34198	0.255332	6.02411	0.000444386	0.0052639
Zmym4	0.275271	0.463699	5.03733	0.000444889	0.00526506
Mfsd3	-0.397851	-0.289513	4.17087	0.000446468	0.00527895
Pde8a	-1.00972	-0.64804	3.15114	0.000447433	0.00528556
Gm12216	-0.427144	-0.680904	4.20211	0.000449286	0.00530264
Cpt1a	-0.0816985	0.294426	6.53913	0.000451206	0.00531692
Slc25a45	-0.33452	-0.0573453	5.72439	0.000451508	0.00531692
Rabgap1l	-0.00556109	-0.259385	5.98976	0.000451722	0.00531692
Ehmt1	0.204159	0.240342	6.86672	0.000452361	0.00531964
Med22	0.361964	0.410858	6.0762	0.000454813	0.00534217
Tcof1	0.256509	0.203322	8.68959	0.000455098	0.00534217
Plcl2	0.00339878	0.249463	7.22072	0.000456522	0.00535406
Gnb4	0.530304	0.628182	3.25875	0.000457219	0.00535741
Irgm1	-0.104889	-0.241587	7.90904	0.000457661	0.00535776
Zhx2	0.228548	0.448726	4.40795	0.00045954	0.00537492
Safb	0.200604	0.241713	7.12237	0.00046021	0.00537793
Wdtc1	0.594961	0.894441	2.8908	0.000461626	0.00538807
B3gnt9	0.783788	0.214071	2.63809	0.000461906	0.00538807
Cdk6	-0.398229	0.254166	3.41598	0.000462493	0.0053901
Flnb	0.722505	0.824125	4.69501	0.000463128	0.00539266
Clip1	0.208282	0.0140461	8.21354	0.000468764	0.00545342
Gapvd1	0.210295	0.278925	7.69529	0.000471154	0.00547632
Mtmr6	0.142019	0.221283	7.31608	0.00047188	0.00547987
Mif4gd	0.175173	-0.0867503	5.95953	0.0004725	0.00548218
Tmem9	0.362747	0.18444	5.84426	0.000476737	0.00552642
Elmo1	-0.253307	-0.00166173	8.32041	0.000477723	0.00553292
Tex9	-0.722983	-0.578635	3.11524	0.000478168	0.00553315
Mcm3	-0.194544	0.0668977	7.09279	0.000478677	0.00553412
Ptprs	0.184607	0.73792	3.657	0.000479309	0.00553651
Rasa3	-0.0475188	0.150692	9.88469	0.000479956	0.00553907
Bag6	0.38985	0.393287	6.17916	0.000480936	0.00554546
Myo6	-0.458599	-0.926281	2.27646	0.00048277	0.00556168
Dpysl2	0.680873	0.890389	5.03825	0.000483484	0.00556498
Pak1	0.690916	0.496195	3.49469	0.000485121	0.00557433
Icam1	-0.252257	-0.0798249	7.27248	0.000485564	0.00557433
Ccr5	-2.96919	-1.05399	-0.178107	0.000485581	0.00557433
Dhx57	0.360473	0.444386	5.61065	0.000489022	0.00560408
2810417H13Rik	-2.03559	0.659175	-0.44519	0.000489178	0.00560408
Fndc10	-1.98129	-1.79571	2.88355	0.00049009	0.00560408
Atxn7l3	0.15878	0.380444	5.66908	0.000490321	0.00560408
Kif16b	0.318059	0.330187	5.99045	0.000490325	0.00560408
Ass1	0.466302	0.0340121	4.02505	0.000491307	0.00560604
Cysltr2	-1.33307	-0.415261	1.33724	0.000491493	0.00560604
Hmgcs1	0.30799	0.390919	6.57628	0.000492414	0.00560604
Nucb1	-0.225106	-0.0583662	7.93809	0.00049256	0.00560604
Prkar2b	1.00152	0.729893	2.90338	0.000492649	0.00560604
Eif4g1	0.166585	0.314668	7.95631	0.000494547	0.00562272
Acap2	0.371683	0.496158	5.79865	0.000497966	0.00565665
Add3	0.0416097	0.277198	9.66033	0.000500466	0.00567951
Larp1b	-1.04454	-0.584179	3.35139	0.000500851	0.00567951
Tnf	-0.0738806	-0.667129	3.49358	0.000501296	0.00567961
Pdcd4	-0.212681	0.145904	7.53157	0.000502188	0.00568051
Atp2b1	-0.407521	-0.198182	6.78941	0.000502248	0.00568051
Ctcf	0.178187	-0.0276118	7.66827	0.000503646	0.00569138
Nop56	-0.233489	-0.229977	8.38194	0.000507057	0.00572495
Sdcbp2	-0.733634	-0.306092	2.76442	0.000512635	0.00578291
Uros	-0.201925	-0.43608	5.34898	0.000514586	0.0057968
Srebf2	0.363546	0.372704	8.22886	0.000514757	0.0057968
1810059H22Rik	2.52222	-0.631176	-1.27826	0.000517495	0.0058226
Gmppa	-0.251947	-0.224199	6.20729	0.00052008	0.00584663
Pdlim5	0.323976	0.208266	6.18118	0.000522462	0.00586834
B3gat3	-0.307009	-0.00161187	6.04157	0.000523852	0.0058769
Pdxk	0.42345	0.0657667	4.6831	0.000524127	0.0058769
Mcm3ap	0.440877	0.563542	6.52166	0.000524612	0.00587728
Tnk2	-0.713211	-0.166986	3.20746	0.000526579	0.00589425
Irf7	-0.13807	-0.30855	7.31397	0.000527297	0.00589721
Enpp5	0.761755	0.360741	3.31058	0.000529392	0.00591556
4833407H14Rik	-0.996425	-1.20477	2.42808	0.000530232	0.00591986
Rln3	-1.18237	-0.900295	0.691193	0.000531607	0.00592821
Itgal	0.198209	0.323863	9.34616	0.00053189	0.00592821
Arnt	0.362168	0.303465	6.35971	0.000533358	0.00593949
Anapc1	0.327819	0.476095	7.43219	0.000534846	0.00595097
Cdk2	0.342232	0.278168	5.10369	0.000537621	0.00597673
2310015A10Rik	-0.467219	0.126107	2.5558	0.000540922	0.00600829
AC149090.1	-0.624177	-0.417531	6.60483	0.000543008	0.00602632
Gvin1	-1.49809	-0.811149	0.396124	0.000544629	0.00603916
H2-Q5	-0.441487	-0.266496	6.16371	0.000545523	0.00604393
Gtf2a1	0.361784	0.668115	4.65719	0.000553183	0.00612025
Dennd1a	0.395132	0.469822	5.00404	0.000553793	0.00612025
Rnf19b	-0.247663	0.129681	4.93354	0.000553822	0.00612025
Akt2	0.180528	0.232373	7.23276	0.000555493	0.00613351
Pelp1	0.297748	0.361641	4.63335	0.000556731	0.00614197
Mthfd1l	0.116538	0.30678	7.01782	0.000558625	0.00615764
Tmem94	0.297015	0.407654	5.74077	0.000559721	0.00616451
Dcp1a	0.417279	0.502724	5.98168	0.000562018	0.00617807
A630033H20Rik	-0.52945	-0.418892	3.28675	0.000562292	0.00617807
Smarcc2	0.305997	0.367306	7.10961	0.000562377	0.00617807
Saraf	0.215054	0.0753366	10.4019	0.000565643	0.00620871
Slc12a6	0.449918	0.604129	4.57129	0.000566443	0.00621226
Sil1	-0.275582	-0.176486	5.7028	0.000567584	0.00621954
Jup	0.655794	1.37644	1.81379	0.000569089	0.00623078
Arfgef2	0.614116	0.665848	5.3792	0.000572273	0.00626038
Clybl	-0.307179	-0.290622	5.29294	0.000576235	0.00629843
Il21r	0.156893	-0.0261116	8.90033	0.000576856	0.00629992
Casp1	-0.962261	-0.513677	1.64977	0.000579252	0.00631022
Fancm	0.570884	0.437878	3.47175	0.000579287	0.00631022
Nr4a1	-0.464244	-0.166956	4.27412	0.000579466	0.00631022
Acly	0.23919	0.281449	8.81858	0.000579738	0.00631022
Pls3	3.17838	2.82613	-0.634753	0.000582373	0.00633361
Frmd6	0.471821	0.339822	4.38121	0.000589033	0.00639732
AI413582	-0.151993	-0.297622	6.44285	0.000589214	0.00639732
Ccna2	-1.13981	1.04353	-0.408762	0.00059211	0.00642341
Kdm4a	0.308103	0.471544	5.01864	0.000593816	0.00643655
Mpp1	0.162871	-0.111158	6.63038	0.000595803	0.00645272
Prdx6	0.206352	0.176536	8.47797	0.000596424	0.00645407
Casc3	0.151856	0.257492	7.09663	0.000601178	0.00650012
Zfp365	-0.505044	-0.493943	3.7576	0.000602503	0.00650435
Cyb5a	0.24415	-0.0129235	7.06925	0.000602569	0.00650435
Sp3	0.284115	0.173985	7.72219	0.000609811	0.00657275
S1pr1	0.150535	0.166798	10.0959	0.000609936	0.00657275
Rab11fip2	-0.157549	-0.752839	3.02839	0.00061042	0.00657275
Gm5547	-0.402449	-0.472935	4.63996	0.000616203	0.00662953
Kdm5b	0.211717	0.301207	6.98531	0.000616764	0.00663008
Dag1	0.144779	0.335509	6.06637	0.000618271	0.00664081
Gm19705	-0.225146	-0.550571	3.793	0.000620194	0.0066455
Klf6	0.0516083	-0.200519	8.11495	0.000620422	0.0066455
Bag2	-0.614039	0.0788874	2.74912	0.0006205	0.0066455
Rnf113a2	-0.14283	-0.330443	5.03961	0.000621016	0.0066455
C2cd3	0.287053	0.493519	5.88956	0.000621261	0.0066455
Cd83	-0.790894	0.017377	2.9121	0.000622201	0.0066501
0610037L13Rik	-0.279751	-0.306736	5.974	0.000625557	0.00668048
Kcnip2	-1.50648	-0.979171	0.846005	0.000626657	0.00668674
9630010A21Rik	-2.10167	-0.45352	-0.211542	0.000627185	0.00668689
Ccne1	-0.465564	-0.175415	5.03325	0.000630907	0.00671701
Parg	0.302821	0.559016	6.75662	0.000631363	0.00671701
Slc1a5	-0.399426	-0.259582	8.6235	0.000632043	0.00671701
Sorbs1	-0.392829	-0.30667	4.31533	0.000632074	0.00671701
Atp2a2	0.0123661	0.247883	6.99046	0.000633624	0.00672799
Usp25	0.184579	0.258198	8.46251	0.0006368	0.0067562
Larp1	-1.58233	-1.33345	6.3715	0.000639351	0.00677775
Cyhr1	-1.08833	-1.04075	5.20905	0.000642289	0.00680335
Pea15a	0.0438537	0.228195	6.75307	0.000645841	0.00683523
Gimap3	-0.108936	-0.16345	10.7248	0.000646534	0.00683523
Mtx2	-0.280814	-0.23436	5.34213	0.000646874	0.00683523
Gm8369	-0.219633	-0.265959	7.27577	0.000648052	0.00684212
Dph5	-0.291698	-0.176644	7.16258	0.000652788	0.00688654
Prkcb	0.191841	0.0811508	8.53313	0.000656911	0.00692442
Abi3	0.576476	0.237211	4.25486	0.000659464	0.00694572
Rara	0.271114	0.22971	6.26472	0.000660205	0.0069479
E130012A19Rik	-0.343203	0.0268618	5.11433	0.000667589	0.00701993
Themis2	-0.781853	-0.0905433	3.02129	0.000671432	0.00705465
Jtb	-0.16336	-0.228507	7.03739	0.000676315	0.00710022
Shisa2	-2.90795	-0.200184	-0.611959	0.000678686	0.00711937
Eno3	-0.395977	-0.205057	4.40851	0.000680881	0.00713664
Mppe1	-0.212454	-0.124015	7.35899	0.00068208	0.00714346
Med14	0.241925	0.461275	5.98668	0.000686238	0.00718123
Ibtk	0.183423	0.417157	6.55855	0.000687457	0.00718821
Slc1a4	1.3828	0.908594	1.5565	0.000692006	0.0072259
Commd3	-0.23375	-0.162826	6.74857	0.000692172	0.0072259
RP24-257F22.3	-3.78379	-2.54027	-1.74092	0.000693526	0.00723423
Hrh2	-0.425344	-0.170912	3.89585	0.000698445	0.0072797
Zdhhc5	0.244517	0.337831	6.71296	0.00069976	0.00728758
Hspb11	0.398933	0.0824748	3.68711	0.000700473	0.00728917
Pgghg	0.411497	0.0840861	5.24707	0.000704256	0.00731469
mt-Rnr2	-0.410281	-0.69515	10.4261	0.000704526	0.00731469
Alpk1	0.162543	2.59468	-1.50925	0.000704611	0.00731469
Luzp1	-1.37493	-0.499408	1.90951	0.000707491	0.00733874
Sipa1	-0.207756	-0.0874613	8.67244	0.000710441	0.0073612
Abr	0.278201	0.201264	6.86875	0.000710788	0.0073612
Sympk	0.425821	0.476151	5.68958	0.000712125	0.00736919
Fignl1	-1.13177	0.0295298	1.68822	0.000715408	0.00739518
Fxyd7	1.28417	0.684153	0.544636	0.000715772	0.00739518
Hipk3	0.272131	0.476779	6.21515	0.000716958	0.00740155
Cep72	0.646756	0.636373	3.26618	0.000717761	0.00740397
Kdm4d	-1.80738	-2.04618	-0.379199	0.000718331	0.00740398
Gprin3	0.609369	-0.00787179	4.92263	0.000721679	0.00743261
Shprh	0.318104	0.403874	5.59368	0.000733869	0.00755218
Ppm1k	0.473474	0.227973	4.24453	0.000738941	0.00759837
Fndc3b	-2.09656	-0.179841	0.276038	0.000740894	0.00761244
Jrk	0.476269	0.0114127	3.54311	0.000743871	0.007637
mt-Nd5	-0.616462	-0.56636	8.92833	0.000746776	0.00766051
Dhrs11	-0.496758	-0.33204	3.91628	0.000747339	0.00766051
Prf1	-0.032911	-0.264972	7.53989	0.000750695	0.00768887
Zfp110	0.232052	0.147882	6.97483	0.00075166	0.00769269
Tuba1a	0.15031	0.209457	7.46243	0.000754331	0.00770765
Lgalsl	-1.33966	-0.562092	0.983396	0.000754429	0.00770765
Kdm3a	0.196966	0.270171	7.54387	0.000754897	0.00770765
Ighj1	-0.243485	-0.859419	1.68205	0.00076352	0.00778958
D3Ertd751e	-0.493487	-0.558245	3.42785	0.000767772	0.00782358
Arih1	0.110665	0.402108	6.78149	0.000768055	0.00782358
Gsk3a	0.263594	0.244057	6.40908	0.000772242	0.00786008
Pacsin2	-0.386479	-0.0569439	5.43555	0.000774855	0.00788052
Acadl	-0.0479833	0.168724	6.38404	0.000775937	0.00788536
Gon4l	0.326898	0.558027	3.99389	0.000779741	0.00791784
Isca2	-0.255453	-0.333027	5.94635	0.000780907	0.0079235
Ankrd55	-0.193532	0.572444	1.99779	0.000790803	0.00801766
Calr	0.0466499	0.19904	8.9123	0.000794782	0.00804978
Gstm1	1.35484	0.938609	1.8382	0.000795208	0.00804978
Arrdc1	-0.2722	-0.323281	7.73379	0.000797685	0.00806859
Rad21	0.425436	0.49109	6.11226	0.000800613	0.00809191
Tfpi	-0.468202	-0.47574	3.0654	0.000801985	0.0080978
Numb	0.284172	0.0794452	6.2467	0.00080244	0.0080978
Surf4	0.310226	0.221428	8.38261	0.000804889	0.00811622
Acp2	0.448187	0.39703	3.57371	0.000806329	0.00812445
Acsl3	0.564105	0.275454	4.06584	0.000807058	0.00812551
Eml4	0.20262	0.283551	6.89949	0.000808626	0.008135
Banp	0.276115	-0.00105832	5.85968	0.000810702	0.0081421
Inppl1	-1.95915	-1.30581	-0.665268	0.000811003	0.0081421
Secisbp2	-0.186536	-0.273396	5.81452	0.000811208	0.0081421
Rhbdd3	-0.461521	0.00832475	3.57851	0.000812417	0.00814796
1810006J02Rik	-0.653402	-0.197717	3.42072	0.000813884	0.00815638
Tsc2	0.257997	0.33583	6.3117	0.000817557	0.00818182
Mtmr2	0.307958	0.358221	5.93887	0.000817679	0.00818182
Rab11fip4	0.559232	0.463877	5.08028	0.000819235	0.00818759
Jmjd4	0.340945	0.0608924	4.25967	0.000819514	0.00818759
Swap70	-0.374123	0.789098	1.47473	0.000820674	0.0081929
Mtmr10	0.300736	0.474502	4.11853	0.00082329	0.00821271
Cdc42se2	0.219892	0.167663	9.29858	0.000827117	0.00824218
Rpusd4	0.0105212	-0.206332	5.81148	0.000827511	0.00824218
Cand2	0.455113	0.322455	4.35725	0.000833107	0.00829158
Cd2	-0.228554	-0.131762	9.4729	0.00083764	0.00833033
Smad4	-1.92047	-1.51341	6.067	0.000841184	0.00835704
Grk6	-0.29597	-0.0960124	9.69147	0.00084161	0.00835704
Galnt4	0.485436	0.468729	3.60323	0.000843074	0.00836519
Ikbkb	-0.219547	-0.0415245	8.97795	0.000844073	0.00836873
Wdr12	-0.035439	-0.249099	6.05889	0.000845326	0.00837478
Xk	-1.22802	-0.573353	0.793786	0.000846992	0.0083849
Pde4dip	0.169918	0.395085	5.82334	0.000850219	0.00841045
Slk	-1.35468	-1.35994	5.0818	0.000860042	0.00850116
Cited2	-0.155591	-0.266355	6.19861	0.000865345	0.00854709
Prelid2	0.486807	0.586384	2.33584	0.000867146	0.00855838
Tbc1d14	0.324534	0.236379	6.36442	0.000869587	0.00857597
Clec2i	-0.374011	-0.204164	5.60863	0.000871085	0.00857973
Batf	-0.30299	-0.181247	5.67832	0.000871286	0.00857973
Qpct	-0.386973	0.0628501	4.46273	0.000875023	0.00861001
Irak2	-0.267945	0.162028	4.15977	0.000876004	0.00861316
Hyou1	0.242799	0.421255	5.14915	0.000885448	0.00869735
Scaf1	0.219846	0.374097	5.7314	0.000885903	0.00869735
Bms1	0.20774	0.239505	6.8491	0.000889098	0.00871578
Rbm7	-0.185938	-0.180954	7.42005	0.000889119	0.00871578
Tanc1	0.446994	0.487024	6.25619	0.000890866	0.00872633
H3f3b	0.106758	-0.118908	9.7315	0.000893995	0.00875039
Rapgef4	-0.202124	0.062617	5.86876	0.000896196	0.0087598
Rcn1	-0.270333	-0.0767371	6.35511	0.000896775	0.0087598
Zc3h18	0.196907	0.292082	6.0711	0.000896974	0.0087598
Eid2	-1.72373	-0.995006	3.23891	0.000907944	0.00886028
Tagap	-0.0781456	0.137835	6.67023	0.000911473	0.00888309
Bicd2	0.207712	0.357039	6.00798	0.000911646	0.00888309
Grk2	-0.736854	-0.572118	8.3872	0.000915813	0.00891702
Hif1an	0.421584	0.673751	5.16777	0.000917403	0.00892582
Dyrk2	0.301171	0.294611	5.66606	0.000919099	0.00893565
Slfn8	0.322314	0.192765	7.10157	0.000921158	0.00894898
Nipal1	0.35198	0.317549	4.91145	0.000923458	0.00896464
4930431P03Rik	-3.57128	-0.757066	-0.604597	0.000925245	0.00897529
Tspyl1	0.399435	0.328408	6.74816	0.00092776	0.0089812
Dcaf7	0.26714	0.364392	7.47309	0.00092785	0.0089812
Brpf1	0.274597	0.233197	6.95028	0.000928404	0.0089812
Gm15326	-1.48474	-0.855003	0.201291	0.000928614	0.0089812
Jade1	0.2739	0.287317	5.91	0.000932897	0.00901592
Txlna	0.188279	0.23089	7.38635	0.000934092	0.00901604
Abcg1	0.269138	0.38232	5.58011	0.000934294	0.00901604
Rftn1	0.213071	0.196917	7.76411	0.000939274	0.00905223
mt-Nd4	-0.509508	-0.633145	7.87617	0.000939589	0.00905223
Sertad1	0.214028	-0.0236148	6.09778	0.000940454	0.00905223
Arhgef18	0.0694101	0.298872	7.7371	0.000940826	0.00905223
Pxn	0.263804	0.24461	6.79411	0.000942928	0.00906576
Phf8	0.356821	0.36388	6.15925	0.000944071	0.00906949
1110008L16Rik	-0.4815	-0.203912	4.31929	0.000945054	0.00906949
Cbx6	0.348068	0.161287	4.38843	0.000945407	0.00906949
Usp47	0.18741	0.286919	7.62355	0.000953616	0.00914151
Gm4070	-2.23535	-1.23359	-0.35629	0.00095532	0.0091511
Kptn	-0.303617	-0.208132	5.18328	0.00095608	0.00915166
Mapkapk2	-0.137386	0.107899	6.7716	0.000956857	0.00915236
Frmd8	0.157081	0.223912	9.43619	0.000960365	0.00917251
Nup188	0.355596	0.506514	5.73191	0.000960373	0.00917251
Gna12	-1.87951	-1.71387	2.86893	0.000970238	0.00925503
Tspan13	0.285227	0.122543	8.12586	0.000970435	0.00925503
Neurl2	-1.38286	-0.512504	0.238754	0.000973295	0.00927551
Tdrkh	0.478867	0.0739401	3.30394	0.000977566	0.0093094
RP24-282C4.3	-0.492896	-2.11836	0.135603	0.000978887	0.00931517
Thy1	0.187568	-0.209639	6.27931	0.000985746	0.00937359
Arhgap29	1.04779	0.633771	2.64182	0.000989719	0.00940222
Tmem176a	1.01187	0.78652	0.930399	0.000990201	0.00940222
Chpf2	0.296753	0.395588	5.28259	0.000994643	0.00943297
Akt1	-2.14878	-1.69126	6.0368	0.000994889	0.00943297
Rfwd3	0.309776	0.402501	5.07923	0.00099767	0.00945245
D930016D06Rik	-0.872867	-0.686964	1.48021	0.000999303	0.00945428
Foxk2	-1.61082	-1.21493	2.86796	0.00099985	0.00945428
Slfn1	0.175646	-0.0364462	8.11523	0.00100128	0.00945428
Zcchc3	-0.737874	-0.259083	2.28874	0.00100164	0.00945428
Csrp2bp	0.41404	0.337961	5.95167	0.00100216	0.00945428
Slc25a12	0.221906	0.176123	6.98297	0.00100224	0.00945428
Pum1	0.204938	0.159095	7.26063	0.00100295	0.00945428
Rtp4	-0.200989	-0.237898	6.38402	0.00100479	0.00946479
Fam46a	-0.133618	-0.228801	7.15334	0.00100979	0.00950503
Rnf32	-0.475737	-0.94878	2.62187	0.00101094	0.00950893
Foxo1	0.164307	-0.00936011	8.72072	0.00101175	0.0095097
Prpf18	0.206709	0.21379	6.87253	0.00101694	0.00955085
Ccr7	0.184004	0.170457	10.5912	0.00101759	0.00955085
Zfp473	-1.24213	-1.41875	0.151916	0.0010278	0.0096397
Arf5	0.269881	0.087116	8.164	0.00103046	0.00965767
Cenpa	-0.341903	0.00219017	4.88441	0.00103422	0.00968029
Slx4ip	-0.481395	-0.312212	3.17803	0.00103436	0.00968029
Ube3b	0.278545	0.297903	7.45361	0.00103614	0.00969003
Dhx33	0.127378	0.352873	5.71634	0.00104156	0.00973366
Pgam1	-0.324174	-0.0402584	4.51653	0.00104391	0.00974867
Cd247	0.193885	0.0689313	8.92889	0.00104771	0.00977709
Sec16a	0.397657	0.596524	5.94734	0.00105358	0.00981858
Pak4	0.614322	0.154343	3.27596	0.00105366	0.00981858
1810026J23Rik	0.279147	0.2266	6.22833	0.00105486	0.00982269
Zfp526	0.69701	0.561359	2.12474	0.00105714	0.0098369
Spats2l	1.04264	-0.188633	1.06858	0.00105927	0.00984967
Art2b	-0.217297	-0.00920177	7.10307	0.00106385	0.00988523
Tram2	0.630044	1.18281	1.83936	0.00106619	0.00989987
Dzip1	0.387579	0.102825	5.46039	0.00106944	0.00992303
Mxi1	0.400626	0.214659	5.20147	0.00107554	0.00997253
Strn	0.317847	0.484272	4.64896	0.00108003	0.0100035
Polr2a	0.491892	0.582532	6.58617	0.00108042	0.0100035
Scaf8	0.233106	0.303152	6.76899	0.00108209	0.0100039
Dgka	0.132825	-0.0379838	10.5985	0.00108249	0.0100039
Rnf167	0.183746	0.00310581	9.05953	0.0010831	0.0100039
Trim34a	-0.39729	-0.259327	4.93879	0.00108353	0.0100039
Socs1	0.0295802	-0.301122	5.87479	0.00108577	0.0100076
Myo5b	1.43591	0.122277	0.923313	0.001086	0.0100076
Tspyl4	0.42779	0.0971251	4.37464	0.00108625	0.0100076
Fcgr3	-1.47106	-0.847147	0.594345	0.00108901	0.010026
Cluh	0.220939	0.431812	6.29637	0.0010902	0.0100286
Kmt5a	-1.29084	-1.02516	4.46549	0.00109084	0.0100286
Smcr8	0.761032	0.66381	3.61305	0.00109839	0.010086
Adrb2	0.0485116	-0.339058	5.72321	0.00109863	0.010086
Atl2	0.348249	0.28844	5.42055	0.00109958	0.0100876
Fam214b	-0.543747	0.182101	2.64244	0.001103	0.0101119
Ppp2cb	-1.28695	-1.08019	3.57086	0.00110698	0.0101412
Pld3	0.184154	0.166038	8.83382	0.00111084	0.0101694
Ube2h	0.130086	0.343238	7.2428	0.00111183	0.0101714
Camk4	0.237906	0.109327	6.32838	0.00111417	0.0101856
Ift172	0.248161	0.43749	3.68905	0.00111798	0.0102132
Stub1	-0.0951734	-0.240563	6.22942	0.0011242	0.0102472
Cables2	-0.458973	-0.128045	6.4316	0.0011242	0.0102472
Gdpd5	-0.51758	-0.341987	3.41027	0.00112454	0.0102472
Tbkbp1	-2.66818	-1.59014	-1.01416	0.00112485	0.0102472
Tcea2	-0.446143	-0.53277	3.75446	0.00113083	0.0102945
Prkaca	0.126522	0.298619	5.73323	0.00113502	0.0103184
Acadsb	0.372848	0.335313	4.91608	0.00113504	0.0103184
Ube2q2	-0.212584	0.138995	5.81531	0.00113911	0.0103441
Cd3e	0.208263	0.121072	10.0707	0.00113946	0.0103441
Msn	0.119247	0.276886	11.2802	0.00114934	0.0104266
Zscan20	0.528663	0.306675	3.7238	0.00115215	0.0104447
Bahd1	0.220197	0.418982	4.97584	0.00116617	0.0105645
Ddx6	-0.166925	-0.370217	7.34656	0.00116995	0.0105914
Acadvl	0.211102	0.0504688	6.81431	0.00117221	0.0106045
Gpd1l	0.0729905	0.354245	7.38773	0.00117967	0.0106646
Zcchc6	0.181773	0.288104	7.33636	0.00118564	0.0107111
Hmgb2	-0.362569	-0.198393	6.34126	0.00119023	0.0107451
Ddi2	0.299223	0.35436	5.04553	0.00119182	0.010752
Sppl3	-1.86356	-1.56656	4.07232	0.00119317	0.0107523
Dhx15	0.211166	0.18464	8.10148	0.00119392	0.0107523
Ap1g1	0.226102	0.435228	6.1303	0.00119433	0.0107523
Bhlhb9	0.298188	0.261304	5.23056	0.00119801	0.0107779
Tollip	0.265101	0.164182	6.97098	0.00119964	0.0107852
Taf9b	0.339918	0.117217	5.59442	0.00120869	0.010859
Itga6	0.198146	0.283393	7.20616	0.00121149	0.0108708
Wdr33	0.203114	0.186663	7.43746	0.00121167	0.0108708
Mfge8	0.142839	0.396025	5.50228	0.00121461	0.0108897
Gtpbp10	-0.454066	-0.096018	3.37986	0.00121766	0.0109095
Gramd1b	-0.41737	-0.187266	4.63259	0.00121961	0.0109127
Als2	0.257501	0.563018	4.01419	0.0012197	0.0109127
Tmem131	0.322998	0.652753	5.68416	0.00122096	0.0109165
Dgkz	0.0500472	0.201337	9.02998	0.00122299	0.0109272
Trav7-5	0.311343	-0.182262	3.31725	0.00123407	0.0110186
Elf1	0.0621963	0.187615	8.79043	0.00123503	0.0110196
Hddc2	-0.265211	-0.194556	5.51883	0.00123735	0.0110328
Kidins220	0.468069	0.468101	5.75254	0.00124085	0.0110506
Exoc6b	0.224381	0.466974	4.66092	0.00124104	0.0110506
Fmnl1	0.213655	0.283077	8.26475	0.00124215	0.0110529
Uhrf1	-0.454459	0.169902	3.74079	0.00124645	0.0110836
Pcnx	0.57193	0.79366	3.74715	0.00125515	0.0111533
Supt7l	-0.289557	0.00378379	4.97777	0.00125766	0.0111648
Parp1	0.087726	0.273068	7.57325	0.00125891	0.0111648
Arid2	0.435428	0.373722	5.91364	0.00126016	0.0111648
Mtmr1	0.0435339	0.343687	6.8568	0.00126065	0.0111648
Gm5533	0.26111	-0.969757	0.500489	0.00126074	0.0111648
B4galt7	-0.218357	-0.0547506	6.81028	0.00126946	0.0112344
Polr1c	-0.268353	-0.242867	5.44762	0.00127212	0.0112503
S100pbp	0.38908	0.390204	3.9551	0.00127435	0.0112597
Gm42890	-1.06179	-1.13846	0.893611	0.00127491	0.0112597
Plscr1	-1.53124	0.0255009	-0.189038	0.00128213	0.0113157
Trim14	-0.129012	0.12953	5.6331	0.00128379	0.0113227
Zfp68	0.227885	0.0355702	6.49638	0.00128563	0.0113313
Mkl1	-0.00746363	0.270812	7.80408	0.00129762	0.0114292
Lrrc42	0.311093	0.143771	5.16044	0.00129891	0.0114329
Ccnjl	0.813547	0.21084	1.58164	0.00130172	0.0114499
Trp53bp1	0.250426	0.421812	5.68717	0.00130499	0.0114709
Cnot6l	-0.283698	-0.0992751	6.97322	0.00130711	0.011475
D10Wsu102e	0.308794	0.352074	5.56182	0.00130722	0.011475
Man1b1	0.287727	0.314158	5.29912	0.0013089	0.011482
Pde7a	-1.27434	-0.789436	5.97443	0.00131364	0.0115158
RP23-181A8.7	0.76732	-0.179566	1.42044	0.00131572	0.0115262
Map3k11	0.22019	0.175349	7.06794	0.00132165	0.0115704
Exoc2	0.188352	0.303807	7.4628	0.00132814	0.0116195
Cebpz	0.236646	0.17562	6.96282	0.00133128	0.0116391
Uckl1	-0.274424	-0.295138	7.04704	0.00133449	0.0116593
Dhx29	0.23225	0.350464	5.93217	0.00134459	0.0117397
Ccni	0.257967	0.29608	7.02661	0.00134766	0.0117586
Gm15708	-0.298521	-0.574343	2.74929	0.00135271	0.0117914
Flii	0.230513	0.200563	8.03479	0.00135323	0.0117914
Ap1b1	-0.0836075	0.129139	8.40786	0.00136416	0.0118786
Gm38248	-1.43431	-0.910372	1.04181	0.00136732	0.0118945
Slamf1	0.510965	0.240227	4.07613	0.0013678	0.0118945
Nr2f6	-0.617109	0.0536385	1.92403	0.00137182	0.0119214
Cln3	-0.324637	-0.346745	5.89591	0.00137317	0.0119253
Psma3	-0.156858	-0.195033	6.98487	0.00138107	0.0119859
Tubgcp6	0.496458	0.611096	5.07277	0.00138388	0.0119976
S100a6	-1.17799	-1.42223	-0.291548	0.00138462	0.0119976
Iws1	0.211429	-0.00209414	6.35435	0.0013859	0.0119976
Clec12a	3.17762	-0.127526	-1.17399	0.00138694	0.0119976
Txk	-0.0340658	-0.172643	8.61273	0.00138726	0.0119976
Tusc3	-0.0635223	0.17513	5.96853	0.00138795	0.0119976
Clstn1	-1.71225	-0.558584	4.07729	0.00139254	0.0120293
Yars	0.224977	0.0888941	6.56314	0.00139576	0.012049
Ccdc92	0.0326745	-0.250788	5.54218	0.00139676	0.0120497
Dlg3	0.479783	0.417339	3.91892	0.00139928	0.0120634
Tpst2	-0.188256	-0.188369	8.98612	0.00140625	0.0121089
Fam196b	-0.987349	-1.50644	0.733467	0.00140641	0.0121089
Pfkp	-0.204886	-0.0961452	8.34221	0.00141274	0.0121554
2610507B11Rik	0.281827	0.485071	7.51143	0.00141841	0.0121961
RP23-417K23.1	-5.89564	-2.09814	-1.89271	0.00143697	0.0123475
Rab6b	0.386839	0.165383	4.6233	0.00143914	0.012358
Kif5c	-0.892909	-0.234084	2.02992	0.00144271	0.0123762
Ssbp3	0.274986	0.272671	6.13451	0.00144356	0.0123762
Ubxn11	-0.356371	-0.429359	6.21975	0.00144411	0.0123762
Sec14l1	0.372647	0.469596	5.05829	0.00145207	0.0124362
Tnfrsf26	-0.0843214	0.141961	6.52158	0.00145429	0.012443
Fam92a	-0.392178	-0.0811905	4.55859	0.00145478	0.012443
Dalrd3	-0.423764	-0.558011	5.59143	0.00145934	0.0124718
Uba1	0.163263	0.209412	8.99293	0.00146006	0.0124718
Lyst	0.174162	-0.334684	5.11149	0.00146612	0.0125153
Rapgef2	0.381816	0.596317	4.95448	0.00146844	0.012527
BE692007	-0.264171	-0.549088	5.13073	0.00147451	0.0125681
Tsc22d1	-0.212512	0.338199	3.30378	0.0014752	0.0125681
Palld	1.72775	1.12374	-0.411081	0.00149184	0.0127016
mt-Nd1	-0.522085	-0.577304	9.7037	0.00149917	0.0127477
Tgfb1	0.211767	0.339522	6.15901	0.00149921	0.0127477
Edem3	0.364381	0.423816	4.99927	0.00150186	0.0127618
Xpnpep3	0.43173	0.187408	4.30601	0.0015052	0.0127819
Fmo5	0.306222	0.303566	4.47188	0.00151389	0.0128473
Pex7	-0.329296	-0.248591	4.88271	0.00151816	0.0128645
B4galnt4	1.3336	0.981574	0.0358935	0.00151846	0.0128645
Irf2bpl	0.298013	0.200715	7.78241	0.00151902	0.0128645
Arhgap30	0.223195	0.283474	8.87607	0.00151987	0.0128645
Sox5os3	2.59463	2.14445	-1.10259	0.00152921	0.0129352
Kifap3	0.644031	0.30235	2.55672	0.00153629	0.0129867
Zmiz1	-0.390608	0.0500032	5.29035	0.00153768	0.0129899
Lbr	0.233159	0.168324	9.44246	0.00154021	0.0130029
Gmnn	-0.489102	-0.325327	3.65613	0.0015502	0.0130787
Tmub1	0.138694	-0.157464	5.46206	0.00155147	0.013081
Acss1	0.258745	0.184201	7.95296	0.00155261	0.0130821
Ppp2r5c	0.161692	0.1933	8.04118	0.00156356	0.0131659
Nus1	0.139067	0.359458	5.4517	0.00156849	0.0131908
Nploc4	0.220205	0.238451	7.10016	0.00156855	0.0131908
Wdr6	0.251575	0.288433	6.93564	0.00157119	0.0132044
Cks2	-0.864455	-0.404166	1.55892	0.00157448	0.0132236
Fbxo38	0.211129	0.279051	7.30253	0.00157781	0.013243
Zfp64	0.281719	0.052602	5.78357	0.00158552	0.013293
Tbl2	0.216287	0.333684	5.01789	0.00158581	0.013293
Stim1	0.209924	0.201165	7.62401	0.00159468	0.0133588
Zfp251	0.348615	0.350097	5.41628	0.00159739	0.0133729
Cd28	-0.313772	-0.283936	4.39333	0.00159997	0.0133858
Mcm10	-1.32314	1.38941	-1.09829	0.0016042	0.0133984
Akr1c12	-1.2877	-0.916067	0.479039	0.00160439	0.0133984
Orai3	-0.302681	0.0133771	5.36371	0.00160577	0.0133984
Cdca7	-0.237858	0.341025	4.47211	0.00160643	0.0133984
Vps33a	0.152971	0.251929	6.7113	0.00160662	0.0133984
Gprasp2	1.75084	0.937411	1.12083	0.00161434	0.0134542
Ablim1	0.0780768	0.202936	10.7241	0.00161542	0.0134546
Zzz3	0.240552	0.221806	6.53812	0.00161664	0.0134562
Polr3c	-0.190403	0.00457524	7.03585	0.0016209	0.013483
Elf4	0.244818	0.46124	6.9751	0.00162387	0.0134941
Ppp1r10	0.240614	0.2802	5.91096	0.0016243	0.0134941
Tcn2	-0.329955	0.0170959	4.48713	0.00162978	0.0135309
Lrig2	0.333856	0.398685	5.29866	0.00163792	0.0135851
Lrrc23	0.710055	0.245121	2.01264	0.0016384	0.0135851
Raver2	-0.374207	0.0764425	4.6004	0.00164563	0.0136353
Snrnp35	0.625405	0.372798	2.28155	0.00164655	0.0136353
G430095P16Rik	0.464447	0.190838	3.37815	0.00164764	0.0136357
Pip5k1c	0.203798	0.115738	7.71516	0.00165461	0.0136847
Cpox	-0.289797	-0.151845	5.41635	0.00166614	0.0137713
Wdfy2	1.17361	1.37947	0.760577	0.00167364	0.0138245
Parp10	-0.0603837	-0.228512	7.1382	0.0016764	0.0138334
Far1	-0.0811247	0.18365	6.53865	0.00167684	0.0138334
Gm24265	0.313064	-0.567537	3.56636	0.00168048	0.0138348
Taf1	0.328769	0.36689	5.48527	0.0016816	0.0138348
Rhob	-0.729606	-0.483676	1.85582	0.00168216	0.0138348
Extl3	0.423214	0.438362	5.30771	0.00168222	0.0138348
Mfn1	0.180162	0.28008	5.01257	0.00168272	0.0138348
Synrg	0.19648	0.18131	6.3857	0.00168403	0.0138348
Dhx38	0.269632	0.211319	6.43556	0.00168445	0.0138348
Gmfb	0.270974	0.26872	6.76786	0.00168821	0.0138516
Csgalnact2	0.40005	0.155027	5.3157	0.00168976	0.0138516
Ildr1	-0.429932	-0.212035	4.24618	0.00168985	0.0138516
BC030867	-1.99244	3.80226	-2.19517	0.00169075	0.0138516
Meis3	-0.162295	-0.351566	5.72785	0.00169809	0.0139029
Sf3b3	0.114321	0.20735	8.75046	0.00170005	0.0139102
Klhl2	-0.876683	-0.387572	4.02252	0.00170333	0.0139284
Drc1	-0.2885	-0.499655	3.30476	0.00170492	0.0139326
Rpp38	-0.356463	-0.338188	4.09813	0.00171496	0.0140058
Hk1	0.17837	0.192737	8.29097	0.00171658	0.0140103
Il3ra	-0.870914	-0.246765	1.25185	0.00171779	0.0140114
Lilrb4a	-3.12057	-1.26989	-1.2772	0.0017189	0.0140117
Rnf130	-0.322216	-0.0493589	5.60652	0.00172144	0.0140236
Cd163	2.66742	1.12204	-0.843442	0.00172502	0.014044
Arpp21	2.73227	0.14479	-1.21836	0.00174117	0.0141666
Rilpl2	-0.24971	-0.0459757	5.3438	0.00174504	0.0141892
Ube2z	0.259821	0.305517	6.07071	0.00175812	0.0142867
Hspa5	-0.197408	-0.0507759	9.72212	0.00175965	0.0142901
Hmgxb3	0.189116	0.286031	6.35756	0.00176481	0.0143162
Lgals3bp	-0.200879	-0.0614049	8.01558	0.00176505	0.0143162
Arhgap39	-0.310686	0.112117	4.60883	0.00177283	0.0143703
Snhg20	-0.543451	-0.874265	4.73681	0.00178071	0.0144226
Zc3h8	-0.36271	-0.321432	3.66329	0.0017815	0.0144226
Ets2	0.338217	0.211719	6.10115	0.00179136	0.0144935
Slc35c1	0.0589588	0.182452	7.22087	0.00179291	0.0144969
Adcy6	1.25788	0.615239	1.82798	0.00179457	0.0145014
Pik3cg	0.320744	0.310732	6.11112	0.00180398	0.0145627
Zc3h12d	-0.337542	-0.216616	5.43616	0.00180439	0.0145627
Kcnab2	0.0748481	0.248896	8.08406	0.00181584	0.014646
Capns1	0.198505	0.445676	5.75553	0.00181713	0.0146473
Abi2	0.22448	0.75535	2.43579	0.00181859	0.0146479
Tnfsf14	-1.4336	-0.399098	0.619441	0.00181945	0.0146479
Wdr7	0.372374	0.53983	4.74478	0.00182211	0.0146548
Pdcd11	0.25644	0.378949	5.60266	0.00182257	0.0146548
Igsf3	-0.484119	0.46171	1.87168	0.0018253	0.0146645
Bax	-0.313845	-0.209114	6.76403	0.00182602	0.0146645
Por	0.225477	0.112223	7.09793	0.00183047	0.0146912
Slc41a1	0.117198	0.304447	5.50902	0.00183723	0.0147363
Fbf1	0.399662	0.461987	4.31491	0.00184005	0.0147499
Armc3	-0.496042	-0.573472	2.38475	0.00184362	0.0147672
Smap2	0.176624	0.0972914	8.39072	0.00184449	0.0147672
Ms4a6b	-0.166038	-0.110803	10.4153	0.00184659	0.014775
Tbcd	0.227263	0.246865	6.54078	0.00184913	0.0147862
H2-DMa	0.238053	0.104307	6.98336	0.00185294	0.0148032
Ip6k1	0.182715	0.19695	7.75426	0.00185352	0.0148032
Pcmtd1	0.24411	0.221334	6.48626	0.00185794	0.0148294
Ube3a	0.126634	0.197528	6.79179	0.00187287	0.0149311
Dtx3l	0.310315	0.31957	6.90567	0.00187298	0.0149311
Snrk	0.163582	0.207127	7.72861	0.00187506	0.0149386
Gm42672	-1.66914	-1.40517	-0.815187	0.00187788	0.0149518
Cbr1	0.262613	0.0255617	6.50776	0.00188237	0.0149784
Tk2	0.0279763	-0.167713	6.96536	0.00188485	0.014989
Elovl5	-0.0165732	0.155883	8.15097	0.00188632	0.0149915
Cep97	0.272939	0.253821	6.04445	0.00188792	0.0149951
Rab24	-0.13944	-0.34323	6.63826	0.00189363	0.0150313
Tbc1d15	0.140572	0.257281	7.48413	0.00189748	0.0150527
Zfp646	0.394219	0.447303	5.81374	0.00194065	0.0153857
Naga	-0.292422	-0.0484511	5.16614	0.00194652	0.0154229
Pknox1	0.148542	0.225827	7.6049	0.00194855	0.0154296
Smpd5	-0.367076	-0.325902	5.07179	0.00194977	0.0154299
Cops7a	-0.188681	-0.197187	6.53128	0.00195394	0.015446
Brms1	-0.148211	-0.19543	6.53464	0.00195419	0.015446
Inpp5d	0.199545	0.288984	7.67826	0.00195951	0.0154787
Gga2	0.288227	0.400241	4.86163	0.00196461	0.0155096
Nup93	-0.206549	0.00136132	6.51062	0.00197472	0.01558
Nudt7	-0.400046	-0.0946191	3.83827	0.00197612	0.0155815
Lyrm9	-0.498388	-0.228336	3.69228	0.00199103	0.0156896
Rcn3	-0.111921	0.107281	7.12861	0.00199236	0.0156906
Ubash3a	0.195605	0.0660095	7.75022	0.00199761	0.0157224
Plgrkt	-0.397991	-0.465012	6.37367	0.00200121	0.0157413
Dpy19l1	-1.45677	-0.864346	5.76603	0.00200304	0.0157462
Ppm1m	-0.220476	-0.201398	5.99022	0.00200817	0.015777
Hk3	-1.04493	-0.678086	1.01147	0.0020158	0.0158273
Ncoa2	0.3778	0.392862	5.85738	0.00201927	0.01583
Stat3	-0.0253458	0.15364	8.93132	0.00202009	0.01583
Rad51b	-2.20746	-0.321058	-0.913233	0.00202068	0.01583
Cep104	0.393689	0.286629	5.25387	0.002021	0.01583
Myo7a	-0.660613	0.197164	2.61469	0.00202308	0.0158367
Bcl2a1d	-1.34735	-0.482943	-0.309168	0.00202764	0.0158629
Psme3	-0.0949228	0.0751586	7.97675	0.00203388	0.0158929
Glud1	0.196779	0.212422	8.09522	0.00203405	0.0158929
Atg16l2	-0.232095	-0.253189	6.21051	0.00203514	0.0158929
C1galt1	-0.927824	-0.885302	4.36336	0.00204447	0.0159561
Dbp	0.307016	0.03644	4.2907	0.00204785	0.0159635
Il2ra	1.48188	0.111503	-0.703141	0.00204786	0.0159635
Mcm7	0.139823	0.169477	7.0327	0.00205722	0.0160268
Fkbp4	0.158402	0.172467	8.2818	0.00205898	0.016031
Zfp931	0.427153	-0.155582	2.18917	0.00206075	0.0160352
Lrrfip1	0.167881	0.123177	8.53114	0.00206598	0.0160663
Sox4	0.25032	0.381471	4.18306	0.00207339	0.0161017
St6galnac4	-0.313136	-0.124147	6.07703	0.00207365	0.0161017
Carm1	-0.818477	-0.395972	5.39144	0.00207424	0.0161017
St6gal1	0.321492	0.277179	7.20659	0.00209449	0.0162491
Tulp2	-0.253997	-0.888388	2.90438	0.00210623	0.0163305
Lats2	-0.264231	0.074993	6.57089	0.00210865	0.0163396
Gm26888	-0.362387	-0.82603	1.70758	0.00214255	0.0165923
Ikzf2	-1.16	-0.1046	1.14792	0.00215	0.016637
Ppp1r21	0.369106	0.289222	4.75317	0.00215088	0.016637
Samd14	2.77796	2.72095	-1.27501	0.00215559	0.0166636
Stat5a	0.191471	0.17046	6.82359	0.00216382	0.0167135
Pvr	0.562496	-0.256816	3.06811	0.00216462	0.0167135
Hpgds	1.50363	0.957319	0.758644	0.00217236	0.0167634
Stat6	0.131705	0.180235	9.10147	0.00217959	0.0168036
Ssbp1	-0.248541	-0.333698	6.0369	0.00218015	0.0168036
Slc38a1	-0.187889	-0.0105852	7.40447	0.0021846	0.0168279
Aldh9a1	0.266311	0.162581	6.93253	0.00219136	0.01687
Parp2	-0.267899	-0.199975	6.30738	0.0021932	0.0168742
Plpp5	-1.0713	-0.477411	1.05147	0.00219572	0.0168824
Arhgap25	0.164391	0.00648559	7.23636	0.00219687	0.0168824
Fabp5	-0.443706	0.246283	2.0265	0.0022013	0.0169065
Pole	0.0121162	0.657693	3.21976	0.00220375	0.0169154
Fam49a	-0.230766	-0.00725864	6.42982	0.00220916	0.0169469
Rfxank	0.280817	0.0899297	4.88422	0.00221684	0.016989
Cnr2	0.189047	0.254654	6.79717	0.00221726	0.016989
Xpo6	0.0624816	0.217071	8.40785	0.00222028	0.0170021
Ankrd50	0.524102	0.300818	4.73369	0.00223164	0.0170791
Ublcp1	-0.314984	-0.0555414	5.13529	0.00223312	0.0170803
Sart3	0.186756	0.159188	7.05673	0.00224301	0.0171459
Ppp5c	-0.200037	-0.228038	6.86606	0.00224641	0.0171618
Tmem176b	0.859881	0.589814	1.75028	0.0022528	0.017198
Ifi35	-0.124068	-0.18692	6.81487	0.00225378	0.017198
Lins1	0.325418	0.160714	4.48317	0.00225923	0.0172031
Gm26740	-0.850851	-0.657971	5.27735	0.00225947	0.0172031
Arhgap1	0.194048	0.0393624	8.61808	0.0022597	0.0172031
Antxr2	0.2774	-0.000140964	6.05786	0.00225974	0.0172031
Mrpl2	-0.23047	-0.225783	5.90716	0.0022781	0.0173328
Atp10d	-0.307399	0.0904868	6.41685	0.0022829	0.0173591
Ern1	0.599645	0.634805	1.94091	0.00228568	0.0173595
Mettl1	-0.306969	-0.396449	5.15033	0.00228674	0.0173595
Hectd2	1.17125	1.15062	1.556	0.00228695	0.0173595
Myo1g	-0.108924	0.0747571	8.68167	0.00228984	0.0173678
Rbbp8	-0.249654	0.0781779	4.78361	0.00229072	0.0173678
Idh3b	-0.184342	-0.16763	7.26626	0.00229227	0.0173695
Gpr146	-0.299809	0.00302986	5.97224	0.00229991	0.0174172
Recql4	-0.975624	-0.158985	1.19511	0.00230192	0.0174223
Gnptg	-0.212369	-0.210559	7.14856	0.00230538	0.0174384
Oasl2	-0.174152	-0.457481	4.82019	0.00230821	0.0174442
Pak2	0.156219	0.325385	7.70503	0.00231013	0.0174442
Mdn1	-0.583919	-0.516991	5.06022	0.00231016	0.0174442
Rab21	-1.61789	-1.29421	4.38584	0.00231545	0.017474
Phf2	0.400488	0.371118	3.69137	0.00231717	0.0174768
Upf2	0.386943	0.412032	5.40112	0.00232772	0.0175462
Gigyf2	0.160225	0.301383	6.28309	0.0023294	0.0175487
Cdca8	-0.448863	0.190345	2.05104	0.00233673	0.0175937
Tmem39b	-0.412158	-0.0712683	4.1437	0.00233881	0.0175992
Colgalt1	-0.267062	-0.280787	6.94151	0.00234358	0.0176249
Spsb2	-0.868233	-0.163082	1.31568	0.00234893	0.0176549
Kmt5c	-0.197683	-0.244411	5.33116	0.00235592	0.0176972
Itpr3	0.496896	0.574841	6.03504	0.00236563	0.0177567
Cd37	-0.127935	-0.157171	8.09149	0.00236656	0.0177567
Smc6	-0.098034	0.119031	7.80085	0.00238167	0.0178598
Mst1	-0.433929	-0.684356	2.39921	0.0023845	0.0178658
Ppp1r15b	0.394961	0.355701	6.16882	0.00238522	0.0178658
B230307C23Rik	-0.419788	-0.432503	3.04216	0.00238952	0.0178873
Rasal1	-0.0756137	0.38248	4.60396	0.00239084	0.0178873
Bcl2a1b	-0.707892	-0.551788	1.73268	0.00239905	0.0179385
Gm24407	0.126264	-0.674113	3.41237	0.00240573	0.0179781
Cbx2	0.471107	0.468827	4.27026	0.00240776	0.0179829
Gm17173	-2.48124	-0.646886	-0.57611	0.00241045	0.0179927
Zdhhc16	-0.210205	-0.255402	4.93636	0.00241384	0.0180077
Rab11fip1	0.134756	0.42522	5.1831	0.00241573	0.0180114
Sigirr	-0.177178	-0.185019	7.63319	0.00241822	0.0180119
CH25-588N10.2	-0.26141	-0.471404	4.07438	0.00241856	0.0180119
Lca5	0.37088	-0.122412	4.02104	0.00242503	0.0180498
Tjp2	-1.48085	-0.369457	0.498205	0.00242851	0.0180557
Chd4	0.266906	0.294405	6.90457	0.0024286	0.0180557
Ppp3r1	0.248578	0.115325	6.80387	0.0024405	0.0181338
Naip2	-1.37261	-1.17105	0.982216	0.00244642	0.0181561
Adck5	-0.234205	-0.406534	5.11894	0.00244851	0.0181561
Thnsl1	0.385469	0.333465	3.81983	0.00244948	0.0181561
Bcor	0.250923	0.387446	6.00531	0.00244976	0.0181561
Unc119b	-0.319686	-0.0769812	6.87527	0.00245048	0.0181561
Slc35b3	-0.0642539	-0.193847	6.73859	0.00245417	0.0181666
Vps18	0.328157	0.21262	5.02517	0.00245677	0.0181666
Nras	0.176545	0.27733	6.65284	0.00245801	0.0181666
Setd4	-0.142973	-0.355836	4.87189	0.00245888	0.0181666
Pttg1	-0.218127	-0.273901	6.44002	0.002459	0.0181666
Rars	-0.181574	-0.0929779	6.83114	0.00246026	0.0181666
Btg1	0.179216	0.0636914	10.0242	0.00246414	0.0181806
Sord	0.901943	0.831865	0.786501	0.00246496	0.0181806
Gm23935	1.48607	1.71798	6.57905	0.00248479	0.0183165
St8sia4	0.295115	0.131534	5.19849	0.00248684	0.0183213
Iqcb1	0.387683	-0.125023	3.49247	0.00249243	0.0183506
Dsn1	-0.512483	-0.305203	4.097	0.00249587	0.0183506
Fbxl17	-1.19933	-0.621906	4.51253	0.00249642	0.0183506
Snd1	0.0871388	0.230631	8.29287	0.00249645	0.0183506
BC026585	-0.984946	0.02616	0.97337	0.002499	0.0183589
Hbb-bt	2.9904	1.39558	-0.850116	0.00250465	0.0183721
Gucd1	0.172028	0.170758	6.79253	0.00250466	0.0183721
Ipo9	0.231855	0.215353	6.87869	0.00250503	0.0183721
Trbc1	0.14336	-0.0591879	9.27132	0.00251205	0.0184123
Gm33994	-0.792011	-0.175487	1.63086	0.00251335	0.0184123
Rad9a	0.139728	-0.103593	5.33095	0.0025178	0.0184283
D730003I15Rik	-0.0867587	-0.51785	2.84828	0.00251836	0.0184283
2810410L24Rik	1.96288	1.77954	-0.872517	0.00252112	0.0184382
Ipcef1	0.104035	0.305575	6.79313	0.00252465	0.0184536
Prrg1	0.566327	0.164014	3.02703	0.00252849	0.0184713
Slc7a4	-1.19267	-0.0956408	0.628266	0.0025341	0.0184927
Smc4	0.0864293	-0.0898689	9.29312	0.00253426	0.0184927
Cyp4f13	0.0295329	-0.241469	6.00657	0.00254759	0.0185796
Slc36a4	0.270544	0.55265	3.74675	0.00256447	0.0186922
Cisd3	-0.336033	-0.113598	4.51077	0.0025722	0.0187381
Prmt5	-0.18615	-0.109006	7.32163	0.00257478	0.0187464
Arl6ip4	-0.179566	-0.170332	6.28525	0.00257862	0.0187638
Alg3	-0.224061	-0.222758	5.4013	0.00258099	0.0187694
Zfp839	0.187475	0.458885	3.52479	0.00258227	0.0187694
Gm44890	-0.530746	-0.901176	1.29446	0.00258836	0.0188032
Dnajc21	-0.74124	-0.596764	4.62322	0.00259171	0.018817
Cldn4	-1.16742	-1.77991	-0.580538	0.00259874	0.0188503
Lamtor3	-0.164778	-0.25918	5.42466	0.0025992	0.0188503
Dlg1	0.253329	0.333929	5.59414	0.00261289	0.0189391
Cox10	-0.242031	-0.0841752	5.8339	0.00262673	0.0190288
Atf4	-0.0892608	-0.224401	6.84789	0.00263027	0.0190438
Atp11b	0.100812	0.253137	9.01906	0.00263558	0.0190465
Hist3h2a	0.161643	-0.400758	3.27004	0.00263565	0.0190465
Pdcd6ip	0.0219132	0.181307	8.94383	0.00263645	0.0190465
Lta	0.327042	-0.0844977	4.14104	0.00263663	0.0190465
Dennd2c	0.205435	0.637694	3.00452	0.00263796	0.0190465
Adcy7	0.24759	0.191908	8.86817	0.00264702	0.0190952
Nsun5	-0.190545	-0.260203	5.83419	0.00264873	0.0190952
Cstf2t	0.273249	0.205993	6.06566	0.0026491	0.0190952
Nme1	-0.257916	-0.147099	6.75166	0.00265504	0.0191225
Peak1	-0.38735	-0.485787	4.52326	0.00265658	0.0191225
Pde5a	1.98015	2.99116	-1.09495	0.0026573	0.0191225
Tgtp2	-0.105058	-0.195993	7.52033	0.00266103	0.019132
9330175E14Rik	0.465395	0.177055	4.55784	0.00266294	0.019132
Pbk	-4.32183	1.74855	-1.87116	0.00266301	0.019132
Atad3a	-0.206643	-0.195491	7.03111	0.00266459	0.0191327
Ubfd1	0.0675942	0.335202	5.82755	0.00267802	0.0192185
Gm43331	-2.11274	-1.57363	-0.994802	0.00268165	0.019234
Smc1a	0.128633	0.19933	8.04657	0.00268641	0.0192575
Dgkh	-1.05381	-0.461444	2.98957	0.0027029	0.0193651
Mob1a	0.203614	0.324103	8.0695	0.00270528	0.0193705
Usp6nl	0.356605	0.486613	4.03131	0.00270697	0.0193705
Rftn2	-0.256431	-0.333995	3.88718	0.00270813	0.0193705
Fastkd3	-0.170856	-0.257184	4.99228	0.00271068	0.0193782
6430550D23Rik	-1.03669	-1.08405	0.532333	0.0027259	0.019469
Kif4	2.73334	2.79906	-1.1036	0.00272637	0.019469
Rcc2	-1.73785	-1.29175	6.4347	0.00272822	0.0194715
Ipo8	0.369504	0.512394	5.92782	0.00273129	0.0194751
Gabrr2	-0.486526	-0.26606	4.5213	0.00273172	0.0194751
2810454H06Rik	0.604483	-0.187707	1.33923	0.00273356	0.0194775
Hbb-bs	3.6127	2.18435	0.680225	0.0027505	0.0195875
Bsn	-1.40235	-0.0641047	1.24104	0.00275709	0.019616
Epn2	4.20119	1.99006	-1.78796	0.00275751	0.019616
Wbp2	0.136941	-0.0228931	7.62519	0.00277443	0.0197256
Sec24c	0.22972	0.164596	8.2625	0.00278792	0.0198005
Gm16534	0.467535	-0.218721	1.60959	0.00278801	0.0198005
Csrp1	0.267207	0.198085	6.43678	0.00278972	0.0198018
Tspan5	0.144927	0.304414	5.85945	0.0027943	0.0198235
Arpc1a	0.0796713	-0.171109	5.80932	0.00279612	0.0198256
Fancf	-1.84215	-1.57251	2.15108	0.00280077	0.0198478
Arl4d	-0.827498	-0.786745	1.20256	0.0028092	0.0198967
Ncl	-0.0944441	0.108183	9.60856	0.00281091	0.019898
6530402F18Rik	-0.890822	0.0939678	2.3525	0.00281376	0.0199073
Rcor1	-1.30658	-1.04449	5.66735	0.00281711	0.0199202
Ctsl	0.286539	0.149174	5.0016	0.00282315	0.0199521
Oas1a	-0.484294	-0.0740545	3.23941	0.00282661	0.0199657
Caprin1	0.0893301	0.257675	8.69648	0.00283227	0.0199892
Iqcc	-0.0921133	-0.254278	5.21014	0.00283301	0.0199892
Npm1	-0.171995	-0.0159374	8.57392	0.00283579	0.019998
Helq	0.317654	0.089208	4.86453	0.00283783	0.0200016
Dhx37	0.328724	0.378063	5.33222	0.00284023	0.0200077
Ctnna1	0.0334829	0.35048	4.68735	0.00284469	0.0200267
Nup214	0.304276	0.448071	6.31021	0.00284617	0.0200267
Tfrc	-0.28767	0.183556	4.70089	0.00284756	0.0200267
Nf1	-1.29384	-0.59562	0.940018	0.00286256	0.0201214
Ganc	-0.305326	-0.068119	5.40951	0.00287394	0.0201877
Mical2	-1.32304	-1.54466	-0.275163	0.0028751	0.0201877
Ctdnep1	0.272984	0.295012	5.10912	0.00288138	0.0202116
Cmpk2	-0.280089	-0.115879	5.33442	0.00288161	0.0202116
Tspan9	0.249421	0.474628	5.33258	0.00288886	0.0202459
Arhgef10	-0.345242	-0.82661	1.35494	0.00288961	0.0202459
Pcmtd2	0.272566	0.294505	6.73776	0.00289461	0.0202701
3010003L21Rik	-0.641653	-0.240304	1.91192	0.00290138	0.0203065
Kdelc1	-0.378115	-0.455167	3.56613	0.00290919	0.0203502
Kit	-0.712924	1.42964	0.0729393	0.00291083	0.0203508
Prdm16	0.644894	0.12769	1.82419	0.00292608	0.0204464
Wbp11	0.228104	0.177439	7.3677	0.00292963	0.0204603
Itch	0.220284	0.296972	6.95914	0.00293907	0.0205082
Haghl	-0.338991	-0.3971	4.70547	0.00293965	0.0205082
Tmem234	-0.0485946	-0.186032	7.52261	0.002942	0.0205136
Actr10	0.221309	0.121041	7.18977	0.00295385	0.0205832
Foxp4	0.220295	0.414012	4.03524	0.00295577	0.0205832
1110037F02Rik	0.3574	0.455645	6.17463	0.00295672	0.0205832
Fbxo33	-0.997955	-0.60607	4.78082	0.00296244	0.020612
Cblb	-0.174892	0.173794	6.33314	0.00297614	0.0206874
Pitpnm1	0.00349094	0.182427	6.95855	0.00297646	0.0206874
Tmem71	-0.146168	0.0327576	8.28326	0.00298167	0.0207126
Mcm5	0.171697	0.22328	6.66013	0.00298437	0.0207203
Oxa1l	-0.268917	-0.236768	5.40731	0.00298871	0.0207393
Kcnk7	-1.04681	0.211972	0.311276	0.00299619	0.0207802
1810055G02Rik	-0.841031	-0.65214	1.87619	0.00300651	0.0208407
Cacna1a	-0.683685	-0.821058	1.9511	0.00301298	0.0208744
Miip	-0.215892	-0.324951	6.83327	0.00301643	0.0208872
Atp7a	0.35303	0.350358	4.75653	0.00301937	0.0208964
Foxn3	-0.274195	-0.116021	6.25883	0.00303114	0.0209658
Dock2	0.152449	0.318972	9.55058	0.00303261	0.0209658
Calu	0.27538	0.247224	7.43742	0.00303551	0.0209747
Rab20	-0.339501	-0.273581	4.52818	0.00303843	0.0209769
L1cam	0.420124	0.595535	3.07162	0.00303905	0.0209769
Ppm1f	0.273752	0.341635	5.92018	0.00305377	0.0210673
Morc2a	0.258435	0.428921	5.50928	0.00305774	0.0210835
Pgam2	1.24615	1.17791	0.0514823	0.00306262	0.021106
Cdan1	0.180865	0.281662	5.13243	0.00306427	0.0211062
Reep2	1.82471	1.35481	-0.239154	0.00307724	0.0211843
Agps	0.30484	0.39352	5.87472	0.00308454	0.0212205
Tmem106a	-0.585423	-0.481743	2.04711	0.00308575	0.0212205
Naxd	-0.234277	-0.331072	5.5005	0.0030942	0.0212673
Pkp3	0.181154	-0.0220883	7.70074	0.00309778	0.0212807
Pdp1	0.321579	0.277106	4.5753	0.00311433	0.0213831
Napg	0.231682	0.174718	5.91307	0.00311949	0.0214072
Kpna2	-0.233947	0.00459201	4.87194	0.00312288	0.0214192
Pex26	0.365722	0.397558	3.89779	0.00313417	0.0214742
Zfyve26	0.48388	0.735271	4.22163	0.00313419	0.0214742
Slmap	0.0803924	0.327943	6.1482	0.00313679	0.0214807
Foxm1	-0.182245	0.740893	1.48458	0.00314943	0.0215559
Lamb3	-0.695749	-0.478627	4.28604	0.00315409	0.0215764
1810041H14Rik	-0.447183	-0.323292	3.21192	0.00316026	0.0215879
Wwp1	-0.287278	-0.224193	4.74759	0.00316129	0.0215879
Tasp1	0.13757	-0.134074	5.74604	0.00316148	0.0215879
Ogdh	0.139512	0.207089	9.05344	0.0031624	0.0215879
Unk	0.302901	0.151676	6.29132	0.00316875	0.0216199
Reps1	-1.4874	-0.93629	5.40932	0.00317373	0.0216426
Slc39a4	-0.481768	-0.392478	3.39859	0.00318265	0.021692
Cdyl2	0.0748644	-0.191331	5.52846	0.00319382	0.0217568
Rpain	-0.18512	-0.345381	5.54112	0.00320295	0.0217989
Rnf40	0.162766	0.182982	7.60053	0.00320336	0.0217989
Papola	0.214157	0.225565	8.57464	0.00321427	0.0218617
Cers2	-0.181526	-0.0978453	8.16695	0.0032206	0.0218934
Cux1	0.244704	0.218725	6.51137	0.00322844	0.0219352
Bub1	-3.28128	-0.541766	-1.06672	0.00323816	0.0219898
Krba1	0.276303	0.0687499	5.60124	0.00324386	0.022017
Plekha1	0.146884	0.260814	6.43204	0.00324605	0.0220204
Ncapg	-1.59562	-0.232421	0.366106	0.00324892	0.0220284
Pus7	-0.211447	0.0787446	6.15899	0.00325262	0.0220321
Lrrc59	-0.199424	-0.120742	6.92054	0.00325286	0.0220321
Ngdn	-0.171191	-0.202253	7.14908	0.00325751	0.0220522
Smpd1	0.210247	0.143046	6.64883	0.00326694	0.0221045
Dvl3	0.0967787	0.417244	4.15725	0.00327385	0.0221397
Tle2	0.307827	-0.493095	1.8917	0.00328911	0.0222314
Sirt1	-1.32539	-0.990228	3.39648	0.00329187	0.0222385
Slc25a3	-0.119577	-0.180363	8.1574	0.00331001	0.0223355
Nfatc3	-0.0239878	0.231296	8.06252	0.00331233	0.0223355
Eif2ak3	0.433495	0.229796	5.53908	0.003313	0.0223355
Prkca	-0.351306	-0.192997	4.79036	0.00331309	0.0223355
Nsmce1	-0.216304	-0.142958	7.0039	0.00332516	0.0224001
Cmip	-1.06833	-0.532996	6.43703	0.00332711	0.0224001
Dopey1	0.310211	0.463827	5.26795	0.00332784	0.0224001
Set	0.0639184	0.207616	8.11572	0.00332992	0.0224026
Atxn2	-1.25312	-1.23597	3.91174	0.003337	0.0224377
Gimap7	-0.197396	-0.199901	7.2922	0.0033386	0.0224377
Fcrl1	-2.35409	-0.145046	-0.398452	0.00334276	0.0224541
Med23	0.306398	0.304775	5.34155	0.00336115	0.022566
Pkd1l3	-1.0797	-0.512309	2.07618	0.00336336	0.0225692
Ankrd11	-1.2003	-1.11127	7.58307	0.00336706	0.0225824
Prkag2	-0.256619	-0.191923	5.079	0.00337972	0.0226556
Kctd13	-0.285679	-0.262726	4.76566	0.00339963	0.0227773
Ndc80	-0.251443	0.162128	3.66964	0.00340272	0.0227863
Smg7	0.203764	0.336108	6.69936	0.00340466	0.0227876
Plekha7	0.790844	0.310896	3.14451	0.00340916	0.022806
Pml	0.165602	0.302092	6.6763	0.00341288	0.0228192
Rdh13	0.45436	0.320914	3.2903	0.00342571	0.0228932
Hvcn1	-0.260073	-0.0360622	6.49077	0.00342778	0.0228952
Aldh4a1	0.294079	0.157941	4.70498	0.00343246	0.0229148
Zmym2	0.216662	0.280302	6.4873	0.00343603	0.0229217
Cdyl	-0.677085	-0.164788	4.26895	0.0034384	0.0229217
Ttc37	0.308034	0.537689	5.56068	0.00343878	0.0229217
Klhl4	1.541	0.741241	0.477568	0.00344202	0.0229239
Sema4d	-0.0127126	0.165212	8.67344	0.00344263	0.0229239
Hba-a1	3.30178	1.54391	-0.537606	0.0034453	0.022925
Wrn	0.0748945	0.346868	5.72175	0.00344632	0.022925
Sept7	-0.220357	0.00147909	8.94995	0.00345098	0.0229442
Avpi1	0.225	-0.177364	3.77396	0.00345492	0.0229587
Parvg	0.209628	0.164133	7.86659	0.00346739	0.0230259
Tbc1d5	-0.07562	0.381669	4.63659	0.00346857	0.0230259
Slc4a8	-0.627489	0.0696658	2.25775	0.00347265	0.0230413
Spats2	0.843149	0.84332	1.55884	0.0034786	0.023069
Cnpy3	0.24781	0.0516462	6.11089	0.0034914	0.0231421
Spc25	-0.446667	0.306807	1.46401	0.00349782	0.0231729
Snx8	-1.12781	0.285375	0.518406	0.0035042	0.0231878
Gmds	-0.346259	-0.148781	3.91492	0.00350576	0.0231878
Mgll	-3.72883	-0.792303	-1.45899	0.00351265	0.0231878
Dpagt1	-0.222576	0.0195373	5.00962	0.00351447	0.0231878
Ap2b1	0.124661	0.294059	6.18655	0.00351523	0.0231878
Tmem55b	-0.260205	-0.361716	5.74757	0.00351847	0.0231878
Slc28a2	0.140121	-0.101319	7.7104	0.0035193	0.0231878
Nfu1	-0.22167	-0.184837	6.37892	0.0035202	0.0231878
Pdp2	0.271675	0.558256	2.97967	0.00352089	0.0231878
Hdac10	-0.380702	-0.455457	5.044	0.00352123	0.0231878
Fgd6	-0.560094	0.332913	1.80247	0.00352157	0.0231878
Kars	-0.177451	-0.0695264	7.09972	0.00352283	0.0231878
Epb41l2	0.285231	0.347469	5.92939	0.00352323	0.0231878
Lpgat1	-0.688111	-0.284099	3.40421	0.0035446	0.0233085
Vps8	0.232952	0.326491	5.75204	0.00354516	0.0233085
Shmt1	-0.258289	0.0831996	4.86474	0.00354776	0.0233139
Pink1	0.206169	0.168601	7.96957	0.00355044	0.0233197
Esco2	0.421103	3.16889	-1.70517	0.00356866	0.0234275
Slc25a29	0.270636	-0.00863491	4.63113	0.00357202	0.0234378
Pdia4	-0.0835642	0.102407	7.87902	0.00358113	0.0234857
Polr2b	0.230908	0.242623	7.65806	0.0035885	0.0235222
Irak1	-0.197408	-0.0963631	7.88808	0.00359922	0.0235806
Rnf38	0.209005	0.266689	6.81039	0.00360422	0.0236015
Gm11342	-0.410852	-0.614487	2.34196	0.00361367	0.0236318
Tnfaip8	0.0340084	-0.137913	7.32963	0.00361467	0.0236318
Gnal	-0.193207	-0.213058	5.54357	0.00361519	0.0236318
Elovl7	-0.302431	0.167356	4.20467	0.00361611	0.0236318
Klf7	0.0880192	-0.207733	5.60685	0.00364239	0.0237916
Mctp2	0.358504	0.32671	5.83918	0.0036589	0.0238874
Nubp2	-0.186586	-0.160154	6.98962	0.00367964	0.0240108
Nrip1	0.282455	0.250882	6.77181	0.00368564	0.0240379
[truncated: 11,022 more rows]
